# Supplementary material for: A missense mutation in Kcnc3 causes hippocampal learning deficits in mice
Source: Proc Natl Acad Sci U S A. 2022 Jul 26;119(31):e2204901119. doi: 10.1073/pnas.2204901119 (PMC9351536; doi:10.1073/pnas.2204901119)
Supplement: Supplementary File [file pnas.2204901119.sd01.xlsx]

## Sheet: Sheet1
col A	chromosome
col B	ID of the SNP, if the SNP is not registered in dbSNP database, the name is chr-bploc
col C	nucleotide location based on mm10
col D	observed genotypes
col E	genotype in C57BL/6J
col F	genotype in C57BL/10J
col G	location on the genetic map based on a sex averaged map (A.Cox,A new standard genetic map for the laboratory mouse. Genetics 182, 1335–1344 (2009)
	http://cgd.jax.org/mousemapconverter/
chr	id	bploc mm10	observed	C57BL/6J	C57BL/10J	cM
1	rs13475760	22208639	A/G	G	A	8.505
1	rs13475886	61171619	C/T	T	C	30.624
1	rs32481241	78486797	C/T	T	C	40.399
1	rs6327099	129386361	C/T	T	C	56.588
1	rs13476182	152103329	G/T	T	G	64.567
1	rs3666905	188042879	A/G	G	A	92.186
2	rs13476348	11170851	A/G	A	G	8.576
2	rs33064547	38946612	A/G	A	G	24.426
2	rs33488914	45143008	A/G	A	G	27.341
2	rs13476554	67242263	A/T	A	T	39.304
2	rs33162749	78799176	C/T	C	T	47.107
2	rs13476801	138480020	C/T	T	C	68.27
3	rs13476956	5370727	C/T	C	T	1.849
3	rs13477019	23824920	A/T	T	A	9.233
3	rs13477132	58109942	C/G	G	C	28.318
3	3-94442245	94442245	C/T	C	T	40.665
3	rs31594267	152219576	A/C	A	C	77.035
4	rs13477622	28322410	C/T	T	C	11.658
4	rs13477746	65944235	C/T	T	C	34.498
4	rs13477866	99320080	C/T	T	C	45.65
4	rs13478025	141615127	A/G	A	G	74.64
5	rs33508711	40761789	C/T	C	T	21.965
5	rs13478320	70742061	A/C	C	A	37.46
5	rs3662161	117459347	A/G	A	G	56.969
5	rs13478542	134882346	A/G	A	G	74.865
6	rs30032909	25387408	A/T	T	A	11.586
6	rs30314218	40079338	A/C	C	A	18.642
6	rs13478783	60591379	A/G	A	G	29.062
6	rs6157367	67287180	A/T	T	A	30.83
6	rs30421807	106012113	A/T	T	A	49.057
6	rs13478995	117470880	C/G	C	G	55.044
6	rs6334723	134701950	A/G	A	G	65.648
7	rs31221380	37431938	A/C	A	C	24.485
7	rs13479233	47816324	G/T	T	G	30.89
7	rs32060039	71816909	C/G	C	G	41.106
7	7-106458105	106458105	T/C	T	C	56.022
7	rs13479522	129035694	A/G	A	G	70.984
8	rs13479605	10521755	A/C	C	A	4.685
8	rs13479672	29097075	C/T	T	C	16.516
8	rs32729089	74953357	A/T	T	A	35.506
8	rs33601490	91507617	C/T	T	C	44.388
8	rs33219858	110098371	C/T	T	C	57.416
8	rs13480010	117113432	C/T	T	C	63.737
8	rs32577205	123630996	A/G	A	G	72.162
9	rs13480100	21450142	C/T	T	C	7.815
9	rs13480122	31156626	C/T	T	C	16.591
9	rs13480257	68756252	A/G	A	G	37.749
9	rs13480362	97793502	C/T	T	C	51.26
10	rs29332012	18249627	C/T	T	C	7.603
10	rs13480575	33653023	C/T	T	C	18.57
10	rs13480619	57752462	C/T	T	C	29.239
10	rs13459122	80795365	A/T	A	T	40.047
10	rs13480759	109378627	C/T	C	T	57.034
11	rs3659787	4508730	A/G	G	A	2.966
11	rs29473246	33548367	A/G	A	G	19.261
11	rs13481014	48117382	C/T	T	C	28.445
11	rs13481117	79252230	G/T	G	T	46.801
11	rs29411641	94959297	G/T	T	G	58.963
12	rs29158719	5961128	A/G	A	G	2.791
12	rs13481403	39488993	A/G	G	A	17.979
12	rs6385807	55758373	G/T	G	T	24.101
12	rs13481569	85645337	A/G	G	A	39.741
12	rs13481634	106833655	A/C	A	C	57.488
13	rs13459139	12062957	C/T	C	T	4.495
13	rs13481734	27037150	A/G	A	G	12.237
13	rs3722313	41442786	C/T	T	C	20.485
13	rs3702296	101209232	A/G	A	G	53.595
14	rs31187642	9937385	A/G	G	A	5.804
14	rs30264676	74415721	A/T	T	A	39.246
14	rs31059846	99624996	A/G	A	G	49.586
14	rs31273189	108659851	A/G	A	G	56.573
15	rs13459145	7167980	A/G	A	G	3.376
15	rs31810918	37462413	A/T	A	T	14.985
15	rs3702158	57160486	A/G	A	G	23.856
15	rs3700812	93836705	C/T	T	C	47.878
16	rs4165065	17412079	C/T	T	C	11.058
16	rs4186435	51171956	C/T	C	T	31.955
16	rs4214728	87819629	C/T	T	C	50.038
17	rs4137196	5332903	A/G	T	C	3.15
17	rs29512740	25386450	A/C	C	A	12.716
17	rs33334258	39170355	A/G	G	A	19.335
17	rs13483055	60319945	C/T	T	C	31.411
17	rs13483071	64993855	C/T	T	C	34.36
18	rs13483221	15249748	C/T	C	T	8.609
18	rs13483296	35206506	A/T	A	T	18.938
18	rs13483369	54614841	A/C	A	C	29.224
18	rs29690544	84516845	C/T	T	C	57.613
19	rs30709918	16602218	C/T	T	C	11.662
19	rs30608930	52359370	A/G	A	G	46.774
X	rs6368704	57867627	A/G	A	G	32.364
X	rs6275359	93699907	A/G	G	A	41.303
X	rs31259892	101222876	A/C	C	A	44.19
X	rs31266096	151470124	C/T	A	G	69.367
