# Supplementary material for: A missense mutation in Kcnc3 causes hippocampal learning deficits in mice
Source: Proc Natl Acad Sci U S A. 2022 Jul 26;119(31):e2204901119. doi: 10.1073/pnas.2204901119 (PMC9351536; doi:10.1073/pnas.2204901119)
Supplement: Supplementary File [file pnas.2204901119.sd02.xlsx]

## Sheet: Tabe S2 GATK analysis
CHROM	POS	REF	ALT	VariantType	ID	dbSNPBuildID	SNPEFF_GENE_NAME	set	O48.GT	O48.AD(REF/ALT)	O48.GQ	SNPEFF_EXON_ID	SNPEFF_EFFECT	SNPEFF_FUNCTIONAL_CLASS	SNPEFF_AMINO_ACID_CHANGE	SNPEFF_IMPACT
1	4688756	GAAAAAAAAA	G,GAA,GAAAAAAAA	MULTIALLELIC_COMPLEX.Other	rs223646067	137	RP23-34E15.1	Intersection	0/3	5/0/0/2	27	1	EXON	NONE		MODIFIER
1	4783928	CA	CAA,C	MULTIALLELIC_COMPLEX.Other	rs239012675	137	Mrpl15	UNI	0/2	25/3/4	14	2	EXON	NONE		MODIFIER
1	5064489	T	C	SNP			Rgs20	UNI	0/1	1/2	30	1	INTRON	NONE		MODIFIER
1	6261074	C	T	SNP	rs256460418	137	Rb1cc1	UNI	0/1	11/2	16	16	SYNONYMOUS_CODING	SILENT	T1318	LOW
1	6770919	C	CTT,CT	MULTIALLELIC_COMPLEX.Other		137	St18	Intersection	0/1		10	4	INTRON	NONE		MODIFIER
1	6770936	G	T	SNP			St18	UNI	0/1	39/16	85	4	INTRON	NONE		MODIFIER
1	7120435	C	T	SNP	rs241555379	137	Pcmtd1	UNI	0/1	19/2	5	2	SYNONYMOUS_CODING	SILENT	L43	LOW
1	7169990	GTC	G	DELETION.NumRepetitions_1.EventLength_2.RepeatExpansion_TC	rs225997542	137	Pcmtd1	HC	1/1		1		DOWNSTREAM	NONE		MODIFIER
1	8676447	C	CAA,CAAA	MULTIALLELIC_COMPLEX.Other		137	Sntg1	HC	0/1	1/0/0	0	9	INTRON	NONE		MODIFIER
1	9545447	C	T	SNP	rs228502246	137	Rrs1	HC	0/1	2/0	43	1	START_GAINED	NONE		LOW
1	9545471	C	T	SNP			Adhfe1	Intersection	0/1	3/1	43		UPSTREAM	NONE		MODIFIER
1	9545476	C	T,A	MULTIALLELIC_SNP			Rrs1	Intersection	0/1		46	1	START_GAINED	NONE		LOW
1	9545481	C	A,T	MULTIALLELIC_SNP	rs264686383	137	Rrs1	Intersection	0/2	3/0/1	43	1	START_GAINED	NONE		LOW
1	9545484	C	T,A	MULTIALLELIC_SNP	rs231097173	137	Rrs1	Intersection	0/1		46	1	START_GAINED	NONE		LOW
1	9545492	C	A,T	MULTIALLELIC_SNP	rs47837595	127	Rrs1	Intersection	0/1	3/1/0	46	1	START_GAINED	NONE		LOW
1	9545511	C	T,A	MULTIALLELIC_SNP	rs217009533	137	Rrs1	Intersection	0/1		46	1	START_GAINED	NONE		LOW
1	9545515	G	C	SNP	rs237446159	137	Adhfe1	HC	0/1	6/0	96		UPSTREAM	NONE		MODIFIER
1	9545516	C	A,G,T	MULTIALLELIC_SNP	rs255776484	137	Adhfe1	UNI	0/3	6/0/0/2	24		UPSTREAM	NONE		MODIFIER
1	9545539	G	A	SNP			Rrs1	UNI	0/1	8/2	21	1	NON_SYNONYMOUS_CODING	MISSENSE	V6M	MODERATE
1	9545545	G	C	SNP			Rrs1	UNI	0/1	9/2	21	1	NON_SYNONYMOUS_CODING	MISSENSE	E8Q	MODERATE
1	9545548	C	G	SNP			Rrs1	UNI	0/1	10/2	21	1	NON_SYNONYMOUS_CODING	MISSENSE	L9V	MODERATE
1	9545577	G	A	SNP			Rrs1	Intersection	0/1	6/1	93	1	SYNONYMOUS_CODING	SILENT	A18	LOW
1	9545597	C	T,A	MULTIALLELIC_SNP			Rrs1	Intersection	0/1		93	1	NON_SYNONYMOUS_CODING	MISSENSE	T25K	MODERATE
1	9545621	A	T	SNP			Rrs1	Intersection	0/1	5/2	93	1	NON_SYNONYMOUS_CODING	MISSENSE	E33V	MODERATE
1	9545654	G	A,T	MULTIALLELIC_SNP			Rrs1	Intersection	0/1		93	1	NON_SYNONYMOUS_CODING	MISSENSE	R44H	MODERATE
1	9545663	C	T	SNP			Rrs1	HC	0/1	1/2	93	1	NON_SYNONYMOUS_CODING	MISSENSE	P47L	MODERATE
1	9545666	C	T	SNP			Rrs1	HC	0/1	1/1	93	1	NON_SYNONYMOUS_CODING	MISSENSE	T48I	MODERATE
1	9545668	G	T,A	MULTIALLELIC_SNP			Rrs1	HC	0/2	1/0/1	93	1	NON_SYNONYMOUS_CODING	MISSENSE	V49M	MODERATE
1	9545674	C	T	SNP			Rrs1	HC	0/1	0/1	93	1	NON_SYNONYMOUS_CODING	MISSENSE	R51C	MODERATE
1	9545682	C	T	SNP			Rrs1	HC	0/1	0/1	93	1	SYNONYMOUS_CODING	SILENT	A53	LOW
1	9545684	G	T	SNP			Rrs1	HC	0/1	0/1	93	1	NON_SYNONYMOUS_CODING	MISSENSE	G54V	MODERATE
1	9545685	G	T	SNP			Rrs1	HC	0/1	0/1	93	1	SYNONYMOUS_CODING	SILENT	G54	LOW
1	9545688	G	T	SNP	rs261212722	137	Rrs1	HC	0/1	0/1	93	1	SYNONYMOUS_CODING	SILENT	P55	LOW
1	9545691	G	A	SNP			Rrs1	HC	0/1	0/1	93	1	SYNONYMOUS_CODING	SILENT	S56	LOW
1	9545693	C	T	SNP	rs222654214	137	Rrs1	HC	0/1	0/1	93	1	NON_SYNONYMOUS_CODING	MISSENSE	P57L	MODERATE
1	9545700	C	G	SNP	rs244845106	137	Rrs1	HC	0/1		93	1	SYNONYMOUS_CODING	SILENT	A59	LOW
1	9545708	G	A,C	MULTIALLELIC_SNP			Rrs1	UNI	1/1	0/1/0	3	1	NON_SYNONYMOUS_CODING	MISSENSE	R62Q	MODERATE
1	9545762	C	A	SNP			Rrs1	HC	1/1		4	1	NON_SYNONYMOUS_CODING	MISSENSE	P80Q	MODERATE
1	9545767	G	A	SNP			Rrs1	HC	1/1		4	1	NON_SYNONYMOUS_CODING	MISSENSE	E82K	MODERATE
1	9545813	C	G	SNP			Rrs1	HC	1/1		4	1	NON_SYNONYMOUS_CODING	MISSENSE	T97S	MODERATE
1	9545825	G	A	SNP			Rrs1	HC	1/1		4	1	NON_SYNONYMOUS_CODING	MISSENSE	R101H	MODERATE
1	9545835	G	T	SNP			Rrs1	Intersection	1/1		4	1	SYNONYMOUS_CODING	SILENT	P104	LOW
1	9545836	C	T	SNP			Rrs1	HC	1/1		4	1	SYNONYMOUS_CODING	SILENT	L105	LOW
1	9545848	C	T	SNP	rs261429444	137	Rrs1	HC	1/1		4	1	NON_SYNONYMOUS_CODING	MISSENSE	R109W	MODERATE
1	9545854	C	T	SNP			Rrs1	HC	1/1		4	1	NON_SYNONYMOUS_CODING	MISSENSE	L111F	MODERATE
1	9545856	C	T	SNP			Rrs1	UNI	1/1	0/1	3	1	SYNONYMOUS_CODING	SILENT	L111	LOW
1	9545860	C	T	SNP			Rrs1	HC	1/1		4	1	NON_SYNONYMOUS_CODING	MISSENSE	R113C	MODERATE
1	9545869	C	A	SNP			Rrs1	HC	1/1		4	1	NON_SYNONYMOUS_CODING	MISSENSE	Q116K	MODERATE
1	9545894	G	A	SNP	rs258180033	137	Rrs1	HC	1/1		4	1	NON_SYNONYMOUS_CODING	MISSENSE	R124H	MODERATE
1	9545917	G	A	SNP			Rrs1	HC	1/1		4	1	NON_SYNONYMOUS_CODING	MISSENSE	V132M	MODERATE
1	9545921	G	T	SNP			Rrs1	HC	1/1		4	1	NON_SYNONYMOUS_CODING	MISSENSE	W133L	MODERATE
1	9545925	C	T	SNP	rs226870665	137	Rrs1	HC	1/1		4	1	SYNONYMOUS_CODING	SILENT	D134	LOW
1	9545985	A	G,T	MULTIALLELIC_SNP	rs13459050	121	Rrs1	HC	0/1	8/0/0	6	1	NON_SYNONYMOUS_CODING	MISSENSE	K154N	MODERATE
1	9546016	G	A	SNP			Rrs1	UNI	0/1	12/1	3	1	NON_SYNONYMOUS_CODING	MISSENSE	D165N	MODERATE
1	9546138	C	A,T	MULTIALLELIC_SNP			Rrs1	UNI	0/1	16/6/0	99	1	SYNONYMOUS_CODING	SILENT	A205	LOW
1	9546150	T	C	SNP			Rrs1	UNI	0/1	16/5	99	1	SYNONYMOUS_CODING	SILENT	P209	LOW
1	9546152	C	A	SNP			Rrs1	HC	0/1	16/0	99	1	NON_SYNONYMOUS_CODING	MISSENSE	T210N	MODERATE
1	9546153	T	G,A	MULTIALLELIC_SNP	rs31477593	125	Rrs1	Intersection	0/1		99	1	SYNONYMOUS_CODING	SILENT	T210	LOW
1	9546171	A	G	SNP	rs13467800	121	Rrs1	HC	0/1	13/0	99	1	SYNONYMOUS_CODING	SILENT	E216	LOW
1	9546175	C	A	SNP	rs108170653	132	Rrs1	HC	0/1	13/0	99	1	NON_SYNONYMOUS_CODING	MISSENSE	L218M	MODERATE
1	9546180	C	T	SNP			Rrs1	UNI	0/1	12/7	99	1	SYNONYMOUS_CODING	SILENT	G219	LOW
1	9546215	C	A,T	MULTIALLELIC_SNP	rs108911944	132	Rrs1	Intersection	0/2	17/0/5	96	1	STOP_GAINED	NONSENSE	S231*	HIGH
1	9546223	C	A,T	MULTIALLELIC_SNP			Rrs1	Intersection	0/2	16/0/5	96	1	NON_SYNONYMOUS_CODING	MISSENSE	R234S	MODERATE
1	9546259	C	T	SNP			Rrs1	Intersection	0/1	15/6	61	1	NON_SYNONYMOUS_CODING	MISSENSE	R246W	MODERATE
1	9546268	G	T,A	MULTIALLELIC_SNP	rs108783580	132	Rrs1	Intersection	0/1		99	1	NON_SYNONYMOUS_CODING	MISSENSE	G249S	MODERATE
1	9546365	G	A	SNP			Rrs1	UNI	0/1	15/1	1	1	NON_SYNONYMOUS_CODING	MISSENSE	R281Q	MODERATE
1	9546372	C	T	SNP			Rrs1	UNI	0/1	14/2	28	1	SYNONYMOUS_CODING	SILENT	D283	LOW
1	9546377	C	T	SNP			Rrs1	UNI	0/1	16/2	29	1	NON_SYNONYMOUS_CODING	MISSENSE	T285M	MODERATE
1	9546414	G	A	SNP	rs107646993	132	Rrs1	UNI	0/1	12/2	33	1	SYNONYMOUS_CODING	SILENT	Q297	LOW
1	9546452	G	A	SNP			Rrs1	UNI	0/1	12/1	6	1	NON_SYNONYMOUS_CODING	MISSENSE	G310D	MODERATE
1	9546857	G	T	SNP			Adhfe1	UNI	0/1	112/24	99		UPSTREAM	NONE		MODIFIER
1	9546876	C	T	SNP	rs47388181	127	Adhfe1	UNI	0/1	100/20	99		UPSTREAM	NONE		MODIFIER
1	9555524	TTA	T	DELETION.NumRepetitions_1.EventLength_2.RepeatExpansion_TA	rs218003977	137	Adhfe1	HC	0/1	5/1	9		DOWNSTREAM	NONE		MODIFIER
1	9678540	T	C	SNP	rs36673025	126	Mybl1	UNI	0/1	1/1	27	1	EXON	NONE		MODIFIER
1	9692670	T	C	SNP	rs244594647	137	Mybl1	UNI	0/1	2/1	31	3	INTRON	NONE		MODIFIER
1	10058745	G	A	SNP	rs263509823	137	Cspp1	UNI	0/1	4/1	10	4	SYNONYMOUS_CODING	SILENT	P76	LOW
1	10085728	G	T	SNP			Cspp1	UNI	0/1	38/15	15		DOWNSTREAM	NONE		MODIFIER
1	11185229	GTTTTTTTTTTTTTTTTTT	G,GTTTTTTT,GTTTTTTTT	MULTIALLELIC_COMPLEX.Other			Prex2	HC	2/2	0/0/0/0	0	28	INTRON	NONE		MODIFIER
1	11199836	C	T	SNP	rs31942574	125	Prex2	UNI	0/1	9/1	14	32	SYNONYMOUS_CODING	SILENT	D1248	LOW
1	13183935	AT	A	DELETION.NumRepetitions_4.EventLength_1.RepeatExpansion_T	rs251603865	137	Ncoa2	HC	0/1		0		DOWNSTREAM	NONE		MODIFIER
1	14890520	C	T	SNP	rs253278985	137	Trpa1	HC	0/1	3/1	10	15	INTRON	NONE		MODIFIER
1	14901928	T	A	SNP			Trpa1	Intersection	0/1	4/2	31	7	INTRON	NONE		MODIFIER
1	15067612	G	A	SNP				UNI	0/1	16/4	28		INTERGENIC	NONE		MODIFIER
1	15067612	GAAAAA	G,GAA,GAAAA	MULTIALLELIC_COMPLEX.Other	rs240969073			Intersection	0/3	6/0/0/1	6		INTERGENIC	NONE		MODIFIER
1	15819902	A	G	SNP	rs220475409	137	Terf1	HC	1/1		1	6	INTRON	NONE		MODIFIER
1	15819903	T	C	SNP	rs246037781	137	Terf1	HC	1/1		1	6	INTRON	NONE		MODIFIER
1	16102988	TACTAAGTAA	T	DELETION.NumRepetitions_1.EventLength_9	rs215911487	137	Rpl7	HC	0/1	1/0	20	3	EXON	NONE		MODIFIER
1	16104601	ATTTTTTTTTTTTTT	A	DELETION.NumRepetitions_10orMore.EventLength_1.RepeatExpansion_T			Rdh10	HC	1/1		5		UPSTREAM	NONE		MODIFIER
1	17161757	GT	G	DELETION.NumRepetitions_1.EventLength_1.RepeatExpansion_T			Gdap1	HC	0/1		0		DOWNSTREAM	NONE		MODIFIER
1	17161760	TAACTGCTGACAGATTGGGG	T	DELETION.NumRepetitions_1.EventLength_10orMore			Gdap1	HC	0/1		0		DOWNSTREAM	NONE		MODIFIER
1	17161783	GGGA	G	DELETION.NumRepetitions_1.EventLength_3			Gdap1	HC	0/1		0		DOWNSTREAM	NONE		MODIFIER
1	17625015	CATATATATATATATATATATAT	C,CAT	MULTIALLELIC_COMPLEX.Other			Pi15	HC	1/1		0	6	UTR_3_PRIME	NONE		MODIFIER
1	17756202	G	A	SNP	rs31871059	125	Crispld1	UNI	0/1	3/3	67	12	INTRON	NONE		MODIFIER
1	19153730	G	C	SNP			Tfap2d	HC	0/1	63/7	99	7	INTRON	NONE		MODIFIER
1	19153749	C	T	SNP			Tfap2d	Intersection	0/1	43/10	99	7	INTRON	NONE		MODIFIER
1	19153758	C	T	SNP			Tfap2d	HC	0/1	43/8	99	7	INTRON	NONE		MODIFIER
1	19153782	T	A	SNP			Tfap2d	HC	0/1	30/5	99	7	INTRON	NONE		MODIFIER
1	19153801	C	T	SNP			Tfap2d	HC	0/1	27/5	99	7	INTRON	NONE		MODIFIER
1	19153810	A	C	SNP			Tfap2d	Intersection	0/1	21/4	99	7	INTRON	NONE		MODIFIER
1	19153818	T	G	SNP			Tfap2d	HC	0/1	21/4	99	7	INTRON	NONE		MODIFIER
1	20350574	G	GA,GAAA,GAAAA,GAAAAA	MULTIALLELIC_COMPLEX.Other			Pkhd1	Intersection	0/1		37	46	INTRON	NONE		MODIFIER
1	20391625	GAAA	G,GAA	MULTIALLELIC_COMPLEX.Other	rs255410332	137	Pkhd1	UNI	0/2	4/0/1	19	1	INTRON	NONE		MODIFIER
1	23369699	GTTTTTTTTTTTTTTTTTTTTTTTTTTTTTTTTT	G,GTTTTT,GTTTTTTTTTTTT	MULTIALLELIC_COMPLEX.Other			Ogfrl1	HC	2/2	0/0/0/0	1	7	UTR_3_PRIME	NONE		MODIFIER
1	23370295	G	A	SNP	rs234697841	137	Ogfrl1	UNI	0/1	7/1	10	7	SYNONYMOUS_CODING	SILENT	Y283	LOW
1	23370388	G	A	SNP	rs45749218	127	Ogfrl1	UNI	0/1	3/1	29	7	SYNONYMOUS_CODING	SILENT	Y252	LOW
1	23370421	C	A	SNP	rs212324267	137	Ogfrl1	UNI	0/1	2/1	27	7	SYNONYMOUS_CODING	SILENT	T241	LOW
1	23846774	TCTAGATTAAC	T	DELETION.NumRepetitions_1.EventLength_10orMore	rs259248054	137	Smap1	HC	1/1		6		DOWNSTREAM	NONE		MODIFIER
1	24029138	G	A	SNP	rs39145863	126	Fam135a	UNI	0/1	5/1	16	14	SYNONYMOUS_CODING	SILENT	D883	LOW
1	24030120	G	C	SNP	rs260993960	137	Fam135a	UNI	1/1	0/1	3	14	NON_SYNONYMOUS_CODING	MISSENSE	A556G	MODERATE
1	24030438	A	G	SNP	rs37636722	126	Fam135a	UNI	1/1	0/1	3	14	NON_SYNONYMOUS_CODING	MISSENSE	V450A	MODERATE
1	24030518	C	T	SNP	rs221636492	137	Fam135a	UNI	1/1	0/1	3	14	SYNONYMOUS_CODING	SILENT	A423	LOW
1	24044094	TA	TAA,T	MULTIALLELIC_COMPLEX.Other			Fam135a	UNI	0/1	13/2/0	3	11	INTRON	NONE		MODIFIER
1	26687325	A	T	SNP	rs47972670	127	4931408C20Rik	UNI	0/1	101/9	8	1	SYNONYMOUS_CODING	SILENT	G34	LOW
1	26687332	A	G,T	MULTIALLELIC_SNP			4931408C20Rik	UNI	0/1	82/24/0	99	1	NON_SYNONYMOUS_CODING	MISSENSE	M32K	MODERATE
1	26687400	A	T	SNP			4931408C20Rik	UNI	0/1	30/9	99	1	NON_SYNONYMOUS_CODING	MISSENSE	N9K	MODERATE
1	26687461	G	A	SNP			4931408C20Rik	Intersection	0/1	20/2	12		UPSTREAM	NONE		MODIFIER
1	30946225	G	A	SNP	rs259869057	137	Ptp4a1	UNI	0/1	3/4	52	2	START_GAINED	NONE		LOW
1	32333486	G	A	SNP	rs32790086	125	Khdrbs2	UNI	0/1	26/2	8	3	SYNONYMOUS_CODING	SILENT	L80	LOW
1	33777875	TAAA	T,TAA	MULTIALLELIC_COMPLEX.Other			Zfp451	UNI	0/2	6/0/1	10		DOWNSTREAM	NONE		MODIFIER
1	33863638	AACAG	A	DELETION.NumRepetitions_1.EventLength_4			Bend6	HC	1/1		1	4	EXON	NONE		MODIFIER
1	33883380	A	C	SNP	rs246286863	137	Bend6	HC	0/1	9/0	13	2	INTRON	NONE		MODIFIER
1	33883381	G	C	SNP	rs213744108	137	Bend6	HC	0/1	9/0	13	2	INTRON	NONE		MODIFIER
1	33883392	G	A	SNP	rs36324302	126	Bend6	Intersection	0/1	10/2	13	2	INTRON	NONE		MODIFIER
1	34219372	GTTT	G,GTT	MULTIALLELIC_COMPLEX.Other			Dst	UNI	0/2	11/0/2	26	53	INTRON	NONE		MODIFIER
1	34307379	C	T	SNP	rs222444338	137	Dst	UNI	0/1	8/1	14	93	SYNONYMOUS_CODING	SILENT	A5309	LOW
1	34635342	T	C	SNP	rs36743276	126		HC	1/1		1		INTERGENIC	NONE		MODIFIER
1	34635387	T	C	SNP	rs36659918	126		HC	1/1		1		INTERGENIC	NONE		MODIFIER
1	34807953	A	C	SNP	rs32010227	125	Arhgef4	HC	0/1	1/0	1		DOWNSTREAM	NONE		MODIFIER
1	34815545	ACACACGCACG	A	DELETION.NumRepetitions_1.EventLength_10orMore	rs387069960	138	Arhgef4	UNI	1/1	0/1	3		DOWNSTREAM	NONE		MODIFIER
1	36105011	A	G	SNP	rs213777602	137	Hs6st1	HC	0/1	1/1	4	2	UTR_3_PRIME	NONE		MODIFIER
1	36269019	ATCCAAATGCTTCC	A	DELETION.NumRepetitions_1.EventLength_10orMore	rs213671896	137	Neurl3	HC	0/1	2/0	4	2	INTRON	NONE		MODIFIER
1	36599959	GTTT	G,GTTTT	MULTIALLELIC_COMPLEX.Other	rs212838792	137	Fam178b	Intersection	0/2		14		DOWNSTREAM	NONE		MODIFIER
1	36781468	AGGGGGGCGGGGGG	A	DELETION.NumRepetitions_1.EventLength_10orMore	rs231052666	137	Zap70	HC	0/1	4/0	21	12	INTRON	NONE		MODIFIER
1	36811605	GA	G	DELETION.NumRepetitions_6.EventLength_1.RepeatExpansion_A	rs255870278	137	Tmem131	HC	0/1	6/1	3	27	INTRON	NONE		MODIFIER
1	36854859	C	T	SNP	rs220839952	137	Tmem131	Intersection	0/1	1/4	25	5	SYNONYMOUS_CODING	SILENT	S154	LOW
1	36854868	G	A	SNP			Tmem131	Intersection	0/1	1/4	67	5	SYNONYMOUS_CODING	SILENT	F151	LOW
1	36854880	G	T	SNP			Tmem131	Intersection	0/1	1/4	29	5	SYNONYMOUS_CODING	SILENT	T147	LOW
1	36854925	G	A	SNP			Tmem131	UNI	1/1	0/3	9	5	SYNONYMOUS_CODING	SILENT	N132	LOW
1	37374249	GTTTT	G,GTT,GTTTTT	MULTIALLELIC_COMPLEX.Other		137	Inpp4a	HC	0/3	39/0/1/14	88	13	INTRON	NONE		MODIFIER
1	37536235	CAAAAAAAAA	C,CAAAAAA	MULTIALLELIC_COMPLEX.Other			Mgat4a	HC	1/1	0/0/0	4		UPSTREAM	NONE		MODIFIER
1	37819610	G	A	SNP	rs32951344	125	Tsga10	UNI	0/1	3/1	31	10	SYNONYMOUS_CODING	SILENT	L214	LOW
1	37865258	C	A	SNP			Tsga10	UNI	0/1	1/2	33		UPSTREAM	NONE		MODIFIER
1	37950238	G	A	SNP			Lyg1	UNI	0/1	1/1	26	3	INTRON	NONE		MODIFIER
1	38051329	CTTCAGAAATCTTAGTCCCTT	C	DELETION.NumRepetitions_1.EventLength_10orMore	rs253821247	137	Rev1	HC	1/1	0/0	2		DOWNSTREAM	NONE		MODIFIER
1	38053314	GGCTCACGCCTTTAATCTCA	G	DELETION.NumRepetitions_1.EventLength_10orMore			Rev1	HC	0/1	2/0	2	22	INTRON	NONE		MODIFIER
1	38053342	G	A	SNP	rs222615254	137	Rev1	HC	0/1	2/0	2	22	INTRON	NONE		MODIFIER
1	38794489	AGAGAGAGAGAGAGAGAGAGAGAGAGAG	A,AAGAGAGAGAGAGAGAGAGAGAGAGAG	MULTIALLELIC_COMPLEX.Other			Lonrf2	HC	0/1		0		DOWNSTREAM	NONE		MODIFIER
1	38794522	G	A,GAGAGAGAGAGAGAAAGAGAA	MULTIALLELIC_MIXED			Lonrf2	HC	0/1		0	11	UTR_3_PRIME	NONE		MODIFIER
1	39371579	A	C	SNP	rs51918140	128	Rpl31	HC	1/1		1	5	UTR_3_PRIME	NONE		MODIFIER
1	39657095	G	T	SNP			AC119809.1	UNI	0/1	2/2	61	2	EXON	NONE		MODIFIER
1	39670279	T	C	SNP	rs33169047	125	Rfx8	UNI	0/1	2/1	33	14	SYNONYMOUS_CODING	SILENT	T529	LOW
1	39670582	A	G	SNP	rs33169818	125	Rfx8	UNI	0/1	8/1	14	14	SYNONYMOUS_CODING	SILENT	G428	LOW
1	40363319	A	G	SNP	rs49949584	127	Il1rl2	UNI	0/1	9/2	21	10	SYNONYMOUS_CODING	SILENT	L424	LOW
1	42702625	G	C	SNP			Pou3f3	UNI	1/1	0/1	3		DOWNSTREAM	NONE		MODIFIER
1	43074881	ACC	A	DELETION.NumRepetitions_7.EventLength_1.RepeatExpansion_C	rs212838951	137	Tgfbrap1	HC	0/1		0	3	INTRON	NONE		MODIFIER
1	43750159	TAAAA	T,TA,TAAA	MULTIALLELIC_COMPLEX.Other	rs260271524	137	Uxs1	Intersection	0/3	12/0/0/2	15	15	UTR_3_PRIME	NONE		MODIFIER
1	43971745	G	C	SNP	rs232101684	137	Tpp2	UNI	0/1	11/1	14	13	INTRON	NONE		MODIFIER
1	43975393	ATT	A,ATTT	MULTIALLELIC_COMPLEX.Other	rs262991500	137	Tpp2	Intersection	0/2		14	15	INTRON	NONE		MODIFIER
1	44126324	CTTT	C,CTT,CTTTT	MULTIALLELIC_COMPLEX.Other	rs213661966	137	Bivm	Intersection	0/2		9	3	EXON	NONE		MODIFIER
1	44173618	T	C	SNP	rs214690368	137	Ercc5	Intersection	0/1	7/1	5	9	EXON	NONE		MODIFIER
1	45348678	C	T	SNP	rs244227483	137	Col3a1	UNI	0/1	22/2	11	51	SYNONYMOUS_CODING	SILENT	I1442	LOW
1	45376108	A	T	SNP	rs33529322	125	Col5a2	UNI	0/1	6/1	13	54	NON_SYNONYMOUS_CODING	MISSENSE	D1490E	MODERATE
1	45390062	A	G	SNP	rs33533875	125	Col5a2	UNI	0/1	16/2	15	42	SYNONYMOUS_CODING	SILENT	D965	LOW
1	45390899	CCA	C	DELETION.NumRepetitions_1.EventLength_2.RepeatExpansion_CA	rs387534764	138	Col5a2	HC	0/1		0	6	EXON	NONE		MODIFIER
1	45390902	A	T	SNP	rs265350517	137	Col5a2	HC	0/1		0	6	EXON	NONE		MODIFIER
1	45391638	GAAAAAAA	G,GAAA,GAAAAAA,GAAAAAAAA	MULTIALLELIC_COMPLEX.Other	rs245165805	137	Col5a2	Intersection	0/3		79	40	INTRON	NONE		MODIFIER
1	45393220	AGCAATTAT	A	DELETION.NumRepetitions_1.EventLength_8	rs255127138	137	Col5a2	HC	1/1		1	1	EXON	NONE		MODIFIER
1	45817922	C	T	SNP			Wdr75	HC	1/1		1	3	EXON	NONE		MODIFIER
1	45817926	AT	A	DELETION.NumRepetitions_1.EventLength_1.RepeatExpansion_T	rs241614607	137	Wdr75	HC	1/1		1	3	EXON	NONE		MODIFIER
1	45817935	G	A	SNP			Wdr75	HC	1/1		1	3	EXON	NONE		MODIFIER
1	45817945	C	T	SNP	rs32614373	125	Wdr75	HC	1/1		1	3	EXON	NONE		MODIFIER
1	45819047	CT	C	DELETION.NumRepetitions_1.EventLength_1.RepeatExpansion_T	rs219740940	137	Wdr75	HC	0/1		0	16	EXON	NONE		MODIFIER
1	45819050	A	C	SNP			Wdr75	HC	0/1		0	16	EXON	NONE		MODIFIER
1	45819065	A	G	SNP	rs236348264	137	Wdr75	HC	0/1		0	16	EXON	NONE		MODIFIER
1	45819080	A	G	SNP	rs254330737	137	Wdr75	HC	0/1		0	16	EXON	NONE		MODIFIER
1	45819083	C	T	SNP	rs218777071	137	Wdr75	HC	0/1		0	16	EXON	NONE		MODIFIER
1	45819102	C	G	SNP	rs243809227	137	Wdr75	HC	0/1		0	16	EXON	NONE		MODIFIER
1	45819109	A	G	SNP	rs262684271	137	Wdr75	HC	0/1		0	16	EXON	NONE		MODIFIER
1	45819110	G	C	SNP	rs221803881	137	Wdr75	HC	0/1		0	16	EXON	NONE		MODIFIER
1	45819115	G	C	SNP	rs246021941	137	Wdr75	HC	0/1		0	16	EXON	NONE		MODIFIER
1	45819126	C	T	SNP	rs265415214	137	Wdr75	HC	0/1		0	16	EXON	NONE		MODIFIER
1	45819136	T	C	SNP	rs228902113	137	Wdr75	HC	0/1		0	16	EXON	NONE		MODIFIER
1	45918008	AAACAACAAC	A	DELETION.NumRepetitions_7.EventLength_3	rs230002678	137	Slc40a1	HC	1/1		1	5	INTRON	NONE		MODIFIER
1	45918050	TTAAAGTACA	T	DELETION.NumRepetitions_1.EventLength_9	rs262753171	137	Slc40a1	HC	1/1		1	5	INTRON	NONE		MODIFIER
1	46807788	A	C	SNP	rs253914300	137	Slc39a10	UNI	1/1	0/1	3	10	UTR_3_PRIME	NONE		MODIFIER
1	46807789	G	A	SNP	rs266119545	137	Slc39a10	UNI	1/1	0/1	3	10	UTR_3_PRIME	NONE		MODIFIER
1	48882180	ACC	A,AC	MULTIALLELIC_COMPLEX.Other			RP23-34F5.1	UNI	1/2	9/67/93	99	1	EXON	NONE		MODIFIER
1	52155258	AT	A	DELETION.NumRepetitions_1.EventLength_1.RepeatExpansion_T			Stat1	HC	0/1	1/0	24	23	INTRON	NONE		MODIFIER
1	52155263	AAAAAACAAACAAAC	A	DELETION.NumRepetitions_1.EventLength_10orMore	rs242402672	137	Stat1	HC	1/1	0/1	5	23	INTRON	NONE		MODIFIER
1	52169146	C	T	SNP			Gls	HC	1/1	0/0	2	14	INTRON	NONE		MODIFIER
1	52207170	AACCCAATATAACAAG	A	DELETION.NumRepetitions_1.EventLength_10orMore			Gls	HC	0/1		0		DOWNSTREAM	NONE		MODIFIER
1	52219583	T	C	SNP			Gls	Intersection	0/1	2/3	55	3	SYNONYMOUS_CODING	SILENT	T175	LOW
1	52637492	CTT	C,CT,CTTTT	MULTIALLELIC_COMPLEX.Other	rs224234116	137	Tmem194b	Intersection	0/2		32	2	INTRON	NONE		MODIFIER
1	52791875	AAAAAG	A	DELETION.NumRepetitions_1.EventLength_5			Inpp1	HC	1/1	0/0	1		DOWNSTREAM	NONE		MODIFIER
1	53319778	ATTTTT	A	DELETION.NumRepetitions_7.EventLength_1.RepeatExpansion_T	rs264337365	137	Osgepl1	HC	0/1		0		DOWNSTREAM	NONE		MODIFIER
1	54354762	G	A	SNP	rs29592299	125	Ccdc150	UNI	0/1	11/2	8	19	SYNONYMOUS_CODING	SILENT	S728	LOW
1	54511936	G	A	SNP	rs265316651	137	Pgap1	UNI	0/1	11/2	18	17	SYNONYMOUS_CODING	SILENT	I528	LOW
1	54536069	C	T	SNP	rs29603863	125	Pgap1	UNI	0/1	6/1	17	5	SYNONYMOUS_CODING	SILENT	R231	LOW
1	54735270	ATTTTTTTTTTTTTTTTTTTT	A,ATT,ATTT,ATTTT,ATTTTTT	MULTIALLELIC_COMPLEX.Other		137	Ankrd44	HC	1/1	0/0/0/0/0/0	0		DOWNSTREAM	NONE		MODIFIER
1	54994468	TAAA	T,TA,TAA	MULTIALLELIC_COMPLEX.Other			Sf3b1	HC	0/3	8/0/0/1	1	21	INTRON	NONE		MODIFIER
1	55001121	AAAAAAAAAAAAAG	A	DELETION.NumRepetitions_1.EventLength_10orMore			Sf3b1	HC	1/1	0/0	1	12	INTRON	NONE		MODIFIER
1	55226484	TC	T	DELETION.NumRepetitions_3.EventLength_1.RepeatExpansion_C			Rftn2	HC	0/1		7	1	EXON	NONE		MODIFIER
1	55226489	GAGGCTGGGCTCGATCTTTGAGGAGCTCGT	G	DELETION.NumRepetitions_1.EventLength_10orMore			Rftn2	HC	0/1	1/0	7	1	EXON	NONE		MODIFIER
1	55340524	G	A	SNP			Boll	UNI	1/1	0/2	6	6	SYNONYMOUS_CODING	SILENT	G155	LOW
1	55340548	C	T	SNP			Boll	UNI	0/1	1/2	33	6	SYNONYMOUS_CODING	SILENT	G147	LOW
1	55697331	C	T	SNP			Plcl1	UNI	1/1	0/2	6	2	SYNONYMOUS_CODING	SILENT	Y610	LOW
1	55697370	G	C	SNP			Plcl1	UNI	1/1	0/2	6	2	SYNONYMOUS_CODING	SILENT	R623	LOW
1	55697376	C	A	SNP	rs51109917	127	Plcl1	UNI	1/1	0/2	6	2	SYNONYMOUS_CODING	SILENT	A625	LOW
1	55697394	C	T	SNP			Plcl1	UNI	1/1	0/2	6	2	SYNONYMOUS_CODING	SILENT	D631	LOW
1	55697397	C	T	SNP			Plcl1	UNI	1/1	0/2	6	2	SYNONYMOUS_CODING	SILENT	F632	LOW
1	55697400	G	T	SNP			Plcl1	UNI	1/1	0/2	6	2	SYNONYMOUS_CODING	SILENT	V633	LOW
1	55697428	G	A	SNP			Plcl1	UNI	1/1	0/2	6	2	NON_SYNONYMOUS_CODING	MISSENSE	V643I	MODERATE
1	55697433	C	T	SNP			Plcl1	UNI	1/1	0/2	6	2	SYNONYMOUS_CODING	SILENT	Y644	LOW
1	55697446	C	A	SNP			Plcl1	UNI	1/1	0/2	6	2	SYNONYMOUS_CODING	SILENT	R649	LOW
1	55697469	C	T	SNP	rs49046410	127	Plcl1	UNI	1/1	0/2	6	2	SYNONYMOUS_CODING	SILENT	N656	LOW
1	57961649	T	C	SNP	rs234574083	137	Kctd18	UNI	1/1	0/1	3		DOWNSTREAM	NONE		MODIFIER
1	58294264	T	G	SNP			Aox3l1	Intersection	0/1	15/6	27	8	INTRON	NONE		MODIFIER
1	58413690	GTTCT	G	DELETION.NumRepetitions_2.EventLength_4	rs238301721	137	Clk1	HC	0/1		0		DOWNSTREAM	NONE		MODIFIER
1	58419745	G	A	SNP	rs238759282	137	Clk1	UNI	0/1	10/1	12		DOWNSTREAM	NONE		MODIFIER
1	58461661	GC	G	DELETION.NumRepetitions_2.EventLength_1.RepeatExpansion_C	rs242563035	137	Orc2	HC	0/1		0		DOWNSTREAM	NONE		MODIFIER
1	58461664	A	G	SNP			Orc2	HC	0/1		0		DOWNSTREAM	NONE		MODIFIER
1	58595934	C	T	SNP			Ndufb3	HC	0/1		0	3	UTR_3_PRIME	NONE		MODIFIER
1	58595936	CTT	C	DELETION.NumRepetitions_2.EventLength_1.RepeatExpansion_T	rs238679697	137	Ndufb3	HC	0/1		0	3	UTR_3_PRIME	NONE		MODIFIER
1	58655265	TACACACACACACACACACAC	T,TAC,TACACACACACACAC	MULTIALLELIC_COMPLEX.Other	rs229475498	137	Als2cr12	HC	1/1	0/0/0/0	0		DOWNSTREAM	NONE		MODIFIER
1	58756618	ACTCTCTCTCTCTCT	A,ACTCTCTCTCTCT,ACTCTCTCTCTCTCTCTCT	MULTIALLELIC_COMPLEX.Other			Cflar	HC	1/1		1		DOWNSTREAM	NONE		MODIFIER
1	58756644	G	A	SNP	rs32803135	125	Cflar	HC	1/1		1		DOWNSTREAM	NONE		MODIFIER
1	58903319	GTT	G	DELETION.NumRepetitions_3.EventLength_1.RepeatExpansion_T	rs227300493	137	Trak2	HC	1/1		1		DOWNSTREAM	NONE		MODIFIER
1	58946428	G	A	SNP	rs32794545	125	Trak2	UNI	0/1	3/1	17	2	EXON	NONE		MODIFIER
1	58993226	CG	C	DELETION.NumRepetitions_1.EventLength_1.RepeatExpansion_G	rs218332844	137	Stradb	HC	0/1		0		DOWNSTREAM	NONE		MODIFIER
1	59068731	GAA	G,GA,GAAA,GAAAA	MULTIALLELIC_COMPLEX.Other	rs245754514	137	Als2cr11	Intersection	0/3		0		DOWNSTREAM	NONE		MODIFIER
1	59117374	AG	A	DELETION.NumRepetitions_10orMore.EventLength_1.RepeatExpansion_G		137	Mpp4	HC	0/1	12/4	44		DOWNSTREAM	NONE		MODIFIER
1	59163950	GACTCT	G	DELETION.NumRepetitions_2.EventLength_5	rs249553089	137	Als2	HC	1/1		1		DOWNSTREAM	NONE		MODIFIER
1	59990134	G	A	SNP	rs3659238	107	Fam117b	UNI	1/1	0/2	3		DOWNSTREAM	NONE		MODIFIER
1	60244889	C	T	SNP	rs235817494	137	Nbeal1	UNI	0/1	4/1	21	18	INTRON	NONE		MODIFIER
1	60260525	A	C	SNP			Nbeal1	UNI	1/1	0/3	6	27	NON_SYNONYMOUS_CODING	MISSENSE	Q1340P	MODERATE
1	60260540	A	T	SNP			Nbeal1	UNI	1/1	0/3	6	27	NON_SYNONYMOUS_CODING	MISSENSE	E1345V	MODERATE
1	60260541	A	G	SNP			Nbeal1	UNI	1/1	0/3	6	27	SYNONYMOUS_CODING	SILENT	E1345	LOW
1	60260550	A	G	SNP			Nbeal1	UNI	1/1	0/3	6	27	SYNONYMOUS_CODING	SILENT	L1348	LOW
1	60260559	G	A	SNP			Nbeal1	UNI	1/1	0/3	6	27	SYNONYMOUS_CODING	SILENT	K1351	LOW
1	60260574	A	G	SNP			Nbeal1	UNI	1/1	0/3	6	27	SYNONYMOUS_CODING	SILENT	E1356	LOW
1	60260580	T	C	SNP	rs51254753	128	Nbeal1	Intersection	1/1	0/1	3	27	SYNONYMOUS_CODING	SILENT	F1358	LOW
1	60503465	CAAA	C,CAAAAA	MULTIALLELIC_COMPLEX.Other	rs221414151	137	Raph1	Intersection	0/2		16	7	INTRON	NONE		MODIFIER
1	62159622	T	C	SNP	rs214178821	137	Pard3b	HC	0/1		0	7	INTRON	NONE		MODIFIER
1	62762941	C	T	SNP	rs29969736	125	Nrp2	UNI	0/1	14/1	1	9	SYNONYMOUS_CODING	SILENT	A514	LOW
1	62812507	CTTTTTT	C,CTTTTTTTT	MULTIALLELIC_COMPLEX.Other			Nrp2	HC	0/2	6/0/3	30	15	INTRON	NONE		MODIFIER
1	63159563	C	T	SNP	rs249950508	137	Ndufs1	HC	1/1		8	10	EXON	NONE		MODIFIER
1	63159572	C	G	SNP	rs259702027	137	Ndufs1	HC	1/1		8	10	EXON	NONE		MODIFIER
1	63159573	TA	T	DELETION.NumRepetitions_1.EventLength_1.RepeatExpansion_A			Ndufs1	HC	1/1		8	10	EXON	NONE		MODIFIER
1	63159575	TACAATAA	T	DELETION.NumRepetitions_1.EventLength_7			Ndufs1	HC	1/1		8	10	EXON	NONE		MODIFIER
1	63159584	A	G	SNP			Ndufs1	HC	1/1		8	10	EXON	NONE		MODIFIER
1	63177986	C	G	SNP			Gpr1	UNI	1/1	0/2	6		DOWNSTREAM	NONE		MODIFIER
1	63178005	T	C	SNP			Gpr1	UNI	1/1	0/2	6		DOWNSTREAM	NONE		MODIFIER
1	63178016	C	T	SNP			Gpr1	UNI	1/1	0/2	6		DOWNSTREAM	NONE		MODIFIER
1	63551716	ATTTTTT	A,ATT,ATTTT,ATTTTT	MULTIALLELIC_COMPLEX.Other			Adam23	Intersection	0/4		14	12	INTRON	NONE		MODIFIER
1	63747981	A	G	SNP			Fastkd2	UNI	0/1	4/2	67	9	NON_SYNONYMOUS_CODING	MISSENSE	K525E	MODERATE
1	64029990	CATGTGTTGGGAGCAGGAAGGGGAGAGGGTTGTGGGTAGCTGGGAAGT	C	DELETION.NumRepetitions_1.EventLength_10orMore			Klf7	HC	1/1	0/0	1	4	UTR_3_PRIME	NONE		MODIFIER
1	64035660	GTTT	GTTTT,GT,G,GTTTTT	MULTIALLELIC_COMPLEX.Other	rs224159185	137	Klf7	UNI	0/1	18/2/0/0/0	13		DOWNSTREAM	NONE		MODIFIER
1	64616594	TC	T	DELETION.NumRepetitions_2.EventLength_1.RepeatExpansion_C	rs234333712	137	Mettl21a	HC	0/1		0	1	INTRON	NONE		MODIFIER
1	65071632	C	T	SNP			Crygc	UNI	0/1	23/2	1	3	SYNONYMOUS_CODING	SILENT	A164	LOW
1	65080599	CAGA	C	DELETION.NumRepetitions_3.EventLength_3	rs258671518	137	Crygb	HC	1/1	0/0	5	2	INTRON	NONE		MODIFIER
1	65107811	A	G	SNP	rs48845744	127	D630023F18Rik	UNI	0/1	3/1	17		DOWNSTREAM	NONE		MODIFIER
1	65107811	ACC	GCC,A	MULTIALLELIC_MIXED	rs258131544		D630023F18Rik	HC	0/1	2/1/0	2		DOWNSTREAM	NONE		MODIFIER
1	65159391	TAA	T,TA	MULTIALLELIC_COMPLEX.Other		137	Idh1	Intersection	0/2	4/1/3	40	9	UTR_3_PRIME	NONE		MODIFIER
1	65159407	AT	A	DELETION.NumRepetitions_1.EventLength_1.RepeatExpansion_T			Idh1	UNI	0/1	43/11	66	9	UTR_3_PRIME	NONE		MODIFIER
1	65230919	A	T	SNP	rs47732972	127	Pikfyve	HC	1/1	0/0	2	13	INTRON	NONE		MODIFIER
1	65246744	G	A	SNP	rs239879571	137	Pikfyve	UNI	0/1	4/2	33	20	SYNONYMOUS_CODING	SILENT	E1002	LOW
1	65372343	G	A	SNP	rs236985011	137	Pth2r	UNI	0/1	16/1	1	10	SYNONYMOUS_CODING	SILENT	A346	LOW
1	66416519	G	A	SNP			Map2	HC	0/1	11/2	75	8	SYNONYMOUS_CODING	SILENT	T1457	LOW
1	66416528	G	A	SNP			Map2	HC	0/1	11/3	75	8	SYNONYMOUS_CODING	SILENT	R1460	LOW
1	66726628	A	G	SNP			Kansl1l	HC	1/1		1	9	INTRON	NONE		MODIFIER
1	66726633	C	G	SNP			Kansl1l	HC	1/1		1	9	INTRON	NONE		MODIFIER
1	66726635	TTAAAATTCTA	T	DELETION.NumRepetitions_1.EventLength_10orMore			Kansl1l	HC	1/1		1	9	INTRON	NONE		MODIFIER
1	66728589	GAA	G,GA,GAAA	MULTIALLELIC_COMPLEX.Other			Kansl1l	HC	0/3	1/0/0/1	17	8	INTRON	NONE		MODIFIER
1	66738258	TA	T	DELETION.NumRepetitions_10orMore.EventLength_1.RepeatExpansion_A			Kansl1l	Intersection	0/1	7/1	6	6	INTRON	NONE		MODIFIER
1	66773004	A	G	SNP			Kansl1l	HC	0/1	4/2	72	5	SYNONYMOUS_CODING	SILENT	I485	LOW
1	66924951	GTTTTT	G,GTTTT	MULTIALLELIC_COMPLEX.Other			Myl1	UNI	0/2	11/0/2	23		DOWNSTREAM	NONE		MODIFIER
1	67586503	C	A	SNP			Kif22-ps	Intersection	0/1	7/1	15	1	EXON	NONE		MODIFIER
1	68595472	G	GTGTGTGTGTGCA,GTGTGTGTGTGTGCA	MULTIALLELIC_COMPLEX.Other			Erbb4	UNI	0/2	24/0/2	27	2	INTRON	NONE		MODIFIER
1	69853467	A	G	SNP	rs48189299	127	Spag16	UNI	0/1	5/1	21	4	INTRON	NONE		MODIFIER
1	71654505	CTTTT	C,CTT	MULTIALLELIC_COMPLEX.Other	rs259375961	137	Apol7d	UNI	2/2	0/0/1	3	1	INTRON	NONE		MODIFIER
1	71657293	GAA	G,GA	MULTIALLELIC_COMPLEX.Other	rs217927791	137	Apol7d	Intersection	0/2	5/0/1	11		DOWNSTREAM	NONE		MODIFIER
1	72427549	ATG	A	DELETION.NumRepetitions_8.EventLength_2.RepeatExpansion_TG			2017-03-04	HC	1/1	0/1	3	4	UTR_3_PRIME	NONE		MODIFIER
1	72666383	C	T	SNP	rs214434093	137	Ankar	UNI	0/1	3/1	28	12	NON_SYNONYMOUS_CODING	MISSENSE	V823I	MODERATE
1	72689993	C	T	SNP	rs265452819	137	Ankar	UNI	0/1	2/1	35	3	NON_SYNONYMOUS_CODING	MISSENSE	R331K	MODERATE
1	72859122	CGTCAGAGAAACGTAGAGTCTTT	C	DELETION.NumRepetitions_1.EventLength_10orMore	rs253673815	137	Igfbp5	HC	0/1		0	6	EXON	NONE		MODIFIER
1	74267988	TAAAA	T,TAA,TAAA	MULTIALLELIC_COMPLEX.Other		137	Arpc2	HC	1/1	0/0/0/0	2		DOWNSTREAM	NONE		MODIFIER
1	74368656	AGAG	A	DELETION.NumRepetitions_3.EventLength_3	rs223604585	137	Gm216	HC	0/1	0/0	0	10	CODON_DELETION	NONE	E364-	MODERATE
1	74368692	GGAA	G	DELETION.NumRepetitions_3.EventLength_3	rs212583913	137	Gm216	HC	0/1	0/0	0	10	CODON_DELETION	NONE	E376-	MODERATE
1	74479703	A	T	SNP	rs32043522	125	Usp37	UNI	0/1	11/1	13	9	NON_SYNONYMOUS_CODING	MISSENSE	C244S	MODERATE
1	74479728	G	A	SNP	rs257546879	137	Usp37	UNI	0/1	13/1	7	9	SYNONYMOUS_CODING	SILENT	D235	LOW
1	74885238	T	TG	INSERTION.NumRepetitions_6.EventLength_1.RepeatExpansion_G	rs220447122	137	Cryba2	Intersection	1/1	0/4	12		DOWNSTREAM	NONE		MODIFIER
1	74891785	A	C	SNP	rs236740617	137	Cryba2	HC	1/1		1	2	EXON	NONE		MODIFIER
1	74951154	G	C	SNP			Ihh	UNI	1/1	0/2	6	1	NON_SYNONYMOUS_CODING	MISSENSE	L59V	MODERATE
1	74951155	A	C	SNP			Ihh	UNI	1/1	0/2	6	1	SYNONYMOUS_CODING	SILENT	L58	LOW
1	74951166	G	A	SNP			Ihh	UNI	0/1	1/2	32	1	SYNONYMOUS_CODING	SILENT	L55	LOW
1	74951172	A	C	SNP			Ihh	UNI	0/1	1/2	30	1	NON_SYNONYMOUS_CODING	MISSENSE	F53V	MODERATE
1	74951176	A	G	SNP			Ihh	UNI	0/1	1/2	30	1	SYNONYMOUS_CODING	SILENT	C51	LOW
1	74951202	A	G	SNP			Ihh	UNI	0/1	6/2	63	1	NON_SYNONYMOUS_CODING	MISSENSE	W43R	MODERATE
1	75187120	AGATTTCT	A	DELETION.NumRepetitions_1.EventLength_7	rs262744717	137	Atg9a	HC	1/1		1	7	INTRON	NONE		MODIFIER
1	75195497	TGAGGGCAA	T	DELETION.NumRepetitions_1.EventLength_8	rs231985111	137	Glb1l	HC	1/1		4		DOWNSTREAM	NONE		MODIFIER
1	75362001	C	CTT	INSERTION.NumRepetitions_10orMore.EventLength_1.RepeatExpansion_T			Des	HC	0/1	1/1	18	1	EXON	NONE		MODIFIER
1	75375475	C	G	SNP			Speg	UNI	0/1	2/2	56	1	SYNONYMOUS_CODING	SILENT	A12	LOW
1	75375490	T	C	SNP			Speg	UNI	0/1	2/2	65	1	SYNONYMOUS_CODING	SILENT	P17	LOW
1	75375493	T	C	SNP			Speg	UNI	0/1	2/2	57	1	SYNONYMOUS_CODING	SILENT	P18	LOW
1	75420251	T	C	SNP	rs37497623	126	Speg	UNI	0/1	7/1	25	28	SYNONYMOUS_CODING	SILENT	L1854	LOW
1	75443207	TGG	T,TG	MULTIALLELIC_COMPLEX.Other	rs250113881	137	Gmppa	Intersection	0/2	43/2/31	99		DOWNSTREAM	NONE		MODIFIER
1	75443222	T	C,G	MULTIALLELIC_SNP	rs261420310	137	Gmppa	HC	0/2	57/0/10	99		DOWNSTREAM	NONE		MODIFIER
1	75485377	TG	T	DELETION.NumRepetitions_2.EventLength_1.RepeatExpansion_G	rs214620561	137	Obsl1	HC	1/1	0/1	3		DOWNSTREAM	NONE		MODIFIER
1	75528768	C	A	SNP	rs227515555	137	Stk11ip	UNI	0/1	8/1	1		DOWNSTREAM	NONE		MODIFIER
1	75537115	C	T	SNP	rs37630625	126	Stk11ip	HC	0/1	1/1	4		DOWNSTREAM	NONE		MODIFIER
1	75556704	T	G	SNP			Slc4a3	HC	0/1	224/40	99		DOWNSTREAM	NONE		MODIFIER
1	75561618	GCAAGAGTCACACCTTGGC	G	DELETION.NumRepetitions_1.EventLength_10orMore	rs264872498	137	Slc4a3	HC	0/1	0/0	0		DOWNSTREAM	NONE		MODIFIER
1	77401203	T	C	SNP			Epha4	UNI	0/1	4/2	69	6	SYNONYMOUS_CODING	SILENT	E480	LOW
1	77401269	A	T	SNP			Epha4	UNI	0/1	8/3	88	6	SYNONYMOUS_CODING	SILENT	A458	LOW
1	77401272	T	C	SNP			Epha4	UNI	0/1	8/3	93	6	SYNONYMOUS_CODING	SILENT	V457	LOW
1	77401275	G	A	SNP			Epha4	UNI	0/1	8/3	83	6	SYNONYMOUS_CODING	SILENT	S456	LOW
1	77401278	A	G	SNP			Epha4	UNI	0/1	8/3	93	6	SYNONYMOUS_CODING	SILENT	Y455	LOW
1	77401287	A	G	SNP			Epha4	UNI	0/1	8/4	99	6	SYNONYMOUS_CODING	SILENT	V452	LOW
1	78390678	A	C	SNP			Sgpp2	UNI	0/1	85/61	99	3	INTRON	NONE		MODIFIER
1	78538142	G	A	SNP			Mogat1	UNI	0/1	6/1	19	2	EXON	NONE		MODIFIER
1	79623799	G	A	SNP			Ap1s3	UNI	0/1	6/4	39	2	INTRON	NONE		MODIFIER
1	79623799	GA	G,AA,GAA	MULTIALLELIC_MIXED	rs238784618		Ap1s3	HC	0/2	1/0/1/0	6	2	INTRON	NONE		MODIFIER
1	79794704	G	C	SNP	rs258801860	137	Serpine2	HC	0/1	1/0	21	9	UTR_3_PRIME	NONE		MODIFIER
1	79794720	ACTACAGCATCCCAGGCATCCAGCATCCCAGGCATCCAGCATCCCAGGCATCCAGCATCCCAGGCATCCAGCATCCCAGGC	A	DELETION.NOVEL_10orMore			Serpine2	HC	0/1	4/0	21	9	UTR_3_PRIME	NONE		MODIFIER
1	79794803	C	A	SNP			Serpine2	HC	0/1	3/0	21	9	UTR_3_PRIME	NONE		MODIFIER
1	80283700	C	T	SNP	rs13471206	121	Cul3	UNI	0/1	12/1	8	6	SYNONYMOUS_CODING	SILENT	G269	LOW
1	80283749	C	G	SNP	rs51219738	127	Cul3	UNI	0/1	6/1	28	6	NON_SYNONYMOUS_CODING	MISSENSE	C253S	MODERATE
1	80283802	T	C	SNP			Cul3	UNI	0/1	1/2	30	6	SYNONYMOUS_CODING	SILENT	K235	LOW
1	80283815	G	C	SNP			Cul3	UNI	0/1	1/2	33	6	NON_SYNONYMOUS_CODING	MISSENSE	A231G	MODERATE
1	80758554	A	G	SNP			Dock10	UNI	0/1	2/2	36		UPSTREAM	NONE		MODIFIER
1	80758562	T	C	SNP			Dock10	UNI	0/1	2/2	36		UPSTREAM	NONE		MODIFIER
1	81338419	TTGTGTGTG	T,TTGTG,TTGTGTGTGTGTGTGTGTGTG,TTGTGTGTGCGTGTGTGTGTGTGTG	MULTIALLELIC_COMPLEX.Other	rs257457598	137	Nyap2	HC	2/2	0/0/1/0/0	3	7	UTR_3_PRIME	NONE		MODIFIER
1	82233353	A	G	SNP			Irs1	UNI	1/1	0/2	6	2	UTR_3_PRIME	NONE		MODIFIER
1	82532988	GGA	G	DELETION.NumRepetitions_9.EventLength_2.RepeatExpansion_GA			Col4a4	HC	0/1	46/7	99	9	INTRON	NONE		MODIFIER
1	82649827	CTGTG	C,CTG,GTGTG	MULTIALLELIC_MIXED			Col4a3	HC	0/2	15/0/9/0	99	5	INTRON	NONE		MODIFIER
1	82718907	GTTTTTTTTTTTTTTTTTTTT	G,GTTT	MULTIALLELIC_COMPLEX.Other	rs222364561	137	Col4a3	HC	1/1		0		DOWNSTREAM	NONE		MODIFIER
1	83339382	CTA	C	DELETION.NumRepetitions_1.EventLength_2.RepeatExpansion_TA			Sphkap	HC	0/1		3	3	EXON	NONE		MODIFIER
1	83339386	GAT	G	DELETION.NumRepetitions_1.EventLength_2.RepeatExpansion_AT			Sphkap	HC	0/1	1/0	3	3	EXON	NONE		MODIFIER
1	84728094	A	G	SNP	rs230552509	137	Trip12	UNI	0/1	13/5	35	37	INTRON	NONE		MODIFIER
1	84900377	GGCTTCGA	G	DELETION.NumRepetitions_1.EventLength_7	rs247760563	137	Fbxo36	HC	1/1		1	4	EXON	NONE		MODIFIER
1	84922981	C	A	SNP			Slc16a14	UNI	0/1	52/15	2	3	NON_SYNONYMOUS_CODING	MISSENSE	L94F	MODERATE
1	84963696	G	A	SNP			Gm15433	UNI	0/1	104/78	99	1	EXON	NONE		MODIFIER
1	84963777	G	T	SNP	rs251537686	137	Gm15433	UNI	0/1	40/63	99	1	EXON	NONE		MODIFIER
1	84963888	G	A	SNP			Gm15433	UNI	0/1	97/22	99	1	EXON	NONE		MODIFIER
1	84963930	C	A	SNP			Gm15433	UNI	0/1	181/25	99	1	EXON	NONE		MODIFIER
1	84963963	A	G	SNP			Gm15433	UNI	0/1	216/23	16	1	EXON	NONE		MODIFIER
1	84963968	G	C	SNP			Gm15433	UNI	0/1	153/90	99	1	EXON	NONE		MODIFIER
1	84964112	T	A	SNP			Gm15433	UNI	0/1	300/45	99	1	EXON	NONE		MODIFIER
1	84964279	G	A	SNP			Gm15433	UNI	0/1	155/15	99	1	EXON	NONE		MODIFIER
1	84964539	C	T	SNP			Gm15433	UNI	0/1	300/52	99	1	EXON	NONE		MODIFIER
1	84990506	T	G	SNP			C130026I21Rik	HC	0/1	1/0	99		DOWNSTREAM	NONE		MODIFIER
1	84990519	T	A	SNP	rs108214810	132	C130026I21Rik	HC	0/1	4/1	99		DOWNSTREAM	NONE		MODIFIER
1	84990532	G	C,T	MULTIALLELIC_SNP			C130026I21Rik	UNI	0/1	31/5/0	83		DOWNSTREAM	NONE		MODIFIER
1	84990542	C	G	SNP			C130026I21Rik	HC	0/1	16/8	99		DOWNSTREAM	NONE		MODIFIER
1	84990591	C	G,T	MULTIALLELIC_SNP			C130026I21Rik	UNI	0/2	150/1/17	99		DOWNSTREAM	NONE		MODIFIER
1	84990622	G	A	SNP			C130026I21Rik	UNI	0/1	159/31	99		DOWNSTREAM	NONE		MODIFIER
1	84992412	T	G	SNP	rs230179298	137	C130026I21Rik	UNI	0/1	24/219	99		DOWNSTREAM	NONE		MODIFIER
1	84992686	C	G	SNP			C130026I21Rik	Intersection	0/1	11/1	7		DOWNSTREAM	NONE		MODIFIER
1	84992768	G	A	SNP			C130026I21Rik	UNI	0/1	5/7	99	3	EXON	NONE		MODIFIER
1	85012164	G	C	SNP	rs108235131	132	C130026I21Rik	UNI	0/1	90/16	99	2	INTRON	NONE		MODIFIER
1	85012254	T	C	SNP	rs248579498	137	C130026I21Rik	Intersection	0/1	14/33	99	2	INTRON	NONE		MODIFIER
1	85012294	G	A	SNP			C130026I21Rik	Intersection	0/1	18/11	99	2	INTRON	NONE		MODIFIER
1	85012315	C	A	SNP	rs108919495	132	C130026I21Rik	UNI	0/1	31/6	63	2	INTRON	NONE		MODIFIER
1	85012348	A	G	SNP			C130026I21Rik	UNI	0/1	25/9	99	2	INTRON	NONE		MODIFIER
1	85012423	C	T	SNP			C130026I21Rik	UNI	0/1	26/3	14	2	INTRON	NONE		MODIFIER
1	85012628	G	A	SNP			C130026I21Rik	UNI	0/1	36/6	58	2	INTRON	NONE		MODIFIER
1	85012714	T	C	SNP			C130026I21Rik	UNI	0/1	57/10	99	2	INTRON	NONE		MODIFIER
1	85028524	A	T	SNP			C130026I21Rik	UNI	0/1	282/117	99	2	INTRON	NONE		MODIFIER
1	85028817	C	T	SNP			C130026I21Rik	UNI	0/1	117/13	31	2	INTRON	NONE		MODIFIER
1	85041826	A	G	SNP			C130026I21Rik	UNI	0/1	19/4	70	2	INTRON	NONE		MODIFIER
1	85061192	C	T	SNP			C130026I21Rik	HC	0/1	118/37	99	2	INTRON	NONE		MODIFIER
1	85061197	T	C	SNP			C130026I21Rik	HC	0/1	109/55	99	2	INTRON	NONE		MODIFIER
1	85061209	G	T	SNP			C130026I21Rik	Intersection	0/1	145/28	99	2	INTRON	NONE		MODIFIER
1	85083117	G	A	SNP	rs48129249	127	A530032D15Rik	UNI	0/1	9/2	17	7	INTRON	NONE		MODIFIER
1	85085079	G	A	SNP			A530032D15Rik	UNI	0/1	179/24	99		DOWNSTREAM	NONE		MODIFIER
1	85085113	T	C	SNP			A530032D15Rik	UNI	0/1	124/86	99	7	NON_SYNONYMOUS_CODING	MISSENSE	Q210R	MODERATE
1	85085131	G	A	SNP			A530032D15Rik	UNI	0/1	178/25	99	7	NON_SYNONYMOUS_CODING	MISSENSE	A204V	MODERATE
1	85088166	C	T	SNP			A530032D15Rik	Intersection	0/1	1/1	19		DOWNSTREAM	NONE		MODIFIER
1	85088181	G	A	SNP	rs237298725	137	A530032D15Rik	HC	1/1	0/1	3		DOWNSTREAM	NONE		MODIFIER
1	85088292	T	C	SNP			A530032D15Rik	UNI	1/1	0/2	6		DOWNSTREAM	NONE		MODIFIER
1	85088496	A	C	SNP			A530032D15Rik	Intersection	0/1	1/1	30	6	INTRON	NONE		MODIFIER
1	85088582	C	T	SNP			A530032D15Rik	HC	0/1	0/1	30	6	INTRON	NONE		MODIFIER
1	85088644	C	T	SNP			A530032D15Rik	UNI	1/1	0/1	3	6	INTRON	NONE		MODIFIER
1	85088794	T	A	SNP			A530032D15Rik	Intersection	1/1	0/2	6	7	NON_SYNONYMOUS_CODING	MISSENSE	H207L	MODERATE
1	85091051	G	T	SNP			A530032D15Rik	Intersection	0/1	300/32	99	5	INTRON	NONE		MODIFIER
1	85094312	G	T	SNP			A530032D15Rik	UNI	0/1	247/29	99	4	NON_SYNONYMOUS_CODING	MISSENSE	Q139K	MODERATE
1	85094364	A	G	SNP			A530032D15Rik	UNI	0/1	119/21	99	3	INTRON	NONE		MODIFIER
1	85094397	G	T	SNP			A530032D15Rik	Intersection	0/1	72/12	99	3	INTRON	NONE		MODIFIER
1	85099469	A	G	SNP			A530032D15Rik	UNI	0/1	194/23	67		DOWNSTREAM	NONE		MODIFIER
1	85099484	G	A	SNP			A530032D15Rik	UNI	0/1	192/29	99	3	SYNONYMOUS_CODING	SILENT	F120	LOW
1	85099505	C	G	SNP			A530032D15Rik	UNI	0/1	169/27	99	3	NON_SYNONYMOUS_CODING	MISSENSE	K113N	MODERATE
1	85099523	C	T	SNP			A530032D15Rik	UNI	0/1	127/20	99	3	SYNONYMOUS_CODING	SILENT	K107	LOW
1	85099563	C	T	SNP			A530032D15Rik	Intersection	0/1	49/10	99	3	NON_SYNONYMOUS_CODING	MISSENSE	R94Q	MODERATE
1	85100420	A	G	SNP	rs48441394	127	Gm10553	Intersection	0/1	100/42	99	1	NON_SYNONYMOUS_CODING	MISSENSE	D86G	MODERATE
1	85100449	T	C	SNP	rs49460044	127	Gm10553	Intersection	0/1	67/75	99	1	NON_SYNONYMOUS_CODING	MISSENSE	S96P	MODERATE
1	85100560	C	T	SNP			A530032D15Rik	UNI	0/1	66/16	99	2	NON_SYNONYMOUS_CODING	MISSENSE	R56Q	MODERATE
1	85100567	G	A	SNP			A530032D15Rik	Intersection	0/1	32/44	99	2	STOP_GAINED	NONSENSE	R54*	HIGH
1	85100636	G	T	SNP			A530032D15Rik	UNI	0/1	30/8	99	2	NON_SYNONYMOUS_CODING	MISSENSE	H31N	MODERATE
1	85100672	C	T	SNP			A530032D15Rik	Intersection	0/1	11/7	99	2	NON_SYNONYMOUS_CODING	MISSENSE	E19K	MODERATE
1	85100680	T	C	SNP			A530032D15Rik	UNI	0/1	14/2	15	2	NON_SYNONYMOUS_CODING	MISSENSE	D16G	MODERATE
1	85106165	G	A	SNP	rs49414166	127	A530032D15Rik	Intersection	0/1	2/2	37	1	INTRON	NONE		MODIFIER
1	85106166	T	G	SNP	rs46869768	127	A530032D15Rik	Intersection	0/1	2/2	37	1	INTRON	NONE		MODIFIER
1	85109265	C	T	SNP			C130026I21Rik	UNI	0/1	57/15	99		DOWNSTREAM	NONE		MODIFIER
1	85109303	T	G	SNP			C130026I21Rik	UNI	0/1	84/46	99		DOWNSTREAM	NONE		MODIFIER
1	85109418	G	C	SNP			A530032D15Rik	Intersection	0/1	61/66	99	1	START_GAINED	NONE		LOW
1	85109531	T	C	SNP	rs264200640	137	A530032D15Rik	Intersection	0/1	5/4	99	1	START_GAINED	NONE		LOW
1	85109588	C	T	SNP	rs46576931	127	C130026I21Rik	UNI	0/1	6/1	12		DOWNSTREAM	NONE		MODIFIER
1	85109633	C	G,T	MULTIALLELIC_SNP	rs225680940	137	C130026I21Rik	Intersection	0/1	4/2/1	11		DOWNSTREAM	NONE		MODIFIER
1	85109671	A	T	SNP			C130026I21Rik	Intersection	0/1	9/2	1		DOWNSTREAM	NONE		MODIFIER
1	85109677	G	T	SNP			C130026I21Rik	Intersection	0/1	9/1	6		DOWNSTREAM	NONE		MODIFIER
1	85109682	A	G	SNP			C130026I21Rik	Intersection	0/1	8/3	43		DOWNSTREAM	NONE		MODIFIER
1	85109687	G	T	SNP			C130026I21Rik	Intersection	0/1	5/5	98		DOWNSTREAM	NONE		MODIFIER
1	85109704	C	T	SNP			C130026I21Rik	UNI	0/1	8/1	20		DOWNSTREAM	NONE		MODIFIER
1	85109763	G	T	SNP			C130026I21Rik	UNI	1/1	0/1	3		DOWNSTREAM	NONE		MODIFIER
1	85111563	C	T	SNP			C130026I21Rik	UNI	0/1	1/1	26		DOWNSTREAM	NONE		MODIFIER
1	85111799	T	A	SNP	rs46890804	127	C130026I21Rik	UNI	0/1	11/2	25		DOWNSTREAM	NONE		MODIFIER
1	85111870	G	T	SNP	rs243232268	137	C130026I21Rik	Intersection	1/1	0/3	9		DOWNSTREAM	NONE		MODIFIER
1	85112222	C	G	SNP	rs49395485	127	C130026I21Rik	UNI	0/1	22/2	16		DOWNSTREAM	NONE		MODIFIER
1	85112246	A	T	SNP			C130026I21Rik	HC	0/1	17/2	24		DOWNSTREAM	NONE		MODIFIER
1	85112261	G	A	SNP			C130026I21Rik	UNI	0/1	12/1	6		DOWNSTREAM	NONE		MODIFIER
1	85112262	C	T	SNP	rs230043841	137	C130026I21Rik	Intersection	0/1	1/10	7		DOWNSTREAM	NONE		MODIFIER
1	85112321	G	A	SNP			C130026I21Rik	UNI	0/1	20/2	13		DOWNSTREAM	NONE		MODIFIER
1	85112340	G	A	SNP	rs48193754	127	C130026I21Rik	UNI	0/1	32/8	99		DOWNSTREAM	NONE		MODIFIER
1	85112363	G	T	SNP	rs47319198	127	C130026I21Rik	Intersection	0/1	67/9	49		DOWNSTREAM	NONE		MODIFIER
1	85112378	G	T	SNP	rs46924167	127	C130026I21Rik	UNI	0/1	102/10	54		DOWNSTREAM	NONE		MODIFIER
1	85112393	T	C	SNP			C130026I21Rik	UNI	0/1	106/14	99		DOWNSTREAM	NONE		MODIFIER
1	85112395	T	A	SNP	rs49248751	127	C130026I21Rik	UNI	0/1	112/11	31		DOWNSTREAM	NONE		MODIFIER
1	85112398	T	C	SNP	rs45834353	127	C130026I21Rik	Intersection	0/1	16/96	99		DOWNSTREAM	NONE		MODIFIER
1	85112475	C	G	SNP	rs51938564	128	C130026I21Rik	Intersection	0/1	236/31	99	3	SYNONYMOUS_CODING	SILENT	P110	LOW
1	85112482	G	A	SNP			C130026I21Rik	Intersection	0/1	248/33	99	3	NON_SYNONYMOUS_CODING	MISSENSE	A108V	MODERATE
1	85112557	T	C	SNP	rs50699272	127	C130026I21Rik	Intersection	0/1	239/30	99	3	NON_SYNONYMOUS_CODING	MISSENSE	D83G	MODERATE
1	85112576	G	C	SNP	rs239732408	137	C130026I21Rik	UNI	0/1	27/190	99	3	NON_SYNONYMOUS_CODING	MISSENSE	L77V	MODERATE
1	85113047	G	A	SNP	rs50534324	127	C130026I21Rik	Intersection	0/1	275/30	99	2	INTRON	NONE		MODIFIER
1	85113067	T	A	SNP	rs46182269	127	C130026I21Rik	HC	0/1	312/29	99	2	INTRON	NONE		MODIFIER
1	85113083	A	C	SNP	rs50454179	127	C130026I21Rik	Intersection	0/1	349/37	99	2	INTRON	NONE		MODIFIER
1	85113211	T	C	SNP			C130026I21Rik	Intersection	0/1	221/32	99	2	INTRON	NONE		MODIFIER
1	85113254	C	T	SNP			C130026I21Rik	Intersection	0/1	179/23	99	2	INTRON	NONE		MODIFIER
1	85113274	C	T	SNP			C130026I21Rik	Intersection	0/1	145/22	99	2	INTRON	NONE		MODIFIER
1	85113376	A	T	SNP			C130026I21Rik	UNI	0/1	6/1	17	2	INTRON	NONE		MODIFIER
1	85113390	C	A	SNP			C130026I21Rik	UNI	0/1	2/2	29	2	INTRON	NONE		MODIFIER
1	85117209	G	A	SNP			C130026I21Rik	UNI	0/1	62/31	99	2	INTRON	NONE		MODIFIER
1	85160886	T	C	SNP			C130026I21Rik	Intersection	0/1	22/11	99	2	INTRON	NONE		MODIFIER
1	85164329	G	C	SNP			C130026I21Rik	UNI	0/1	48/7	51	2	INTRON	NONE		MODIFIER
1	85164330	T	C	SNP			C130026I21Rik	UNI	0/1	46/11	99	2	INTRON	NONE		MODIFIER
1	85164355	A	C	SNP			C130026I21Rik	UNI	0/1	66/15	99	2	INTRON	NONE		MODIFIER
1	85164390	T	C	SNP			C130026I21Rik	UNI	0/1	95/17	99	2	INTRON	NONE		MODIFIER
1	85180468	T	C	SNP			C130026I21Rik	UNI	0/1	40/48	99	2	INTRON	NONE		MODIFIER
1	85180498	G	T	SNP			C130026I21Rik	UNI	0/1	58/71	99	2	INTRON	NONE		MODIFIER
1	85180530	G	A	SNP			C130026I21Rik	UNI	0/1	82/114	99	2	INTRON	NONE		MODIFIER
1	85185598	G	C	SNP			C130026I21Rik	HC	0/1	207/22	99	2	INTRON	NONE		MODIFIER
1	85194177	T	G	SNP	rs244128835	137	C130026I21Rik	Intersection	0/1	34/7	99	2	INTRON	NONE		MODIFIER
1	85194181	C	T	SNP			C130026I21Rik	Intersection	0/1	34/8	99	2	INTRON	NONE		MODIFIER
1	85199641	G	T	SNP			C130026I21Rik	Intersection	0/1	259/38	99	2	INTRON	NONE		MODIFIER
1	85199726	G	A	SNP			C130026I21Rik	UNI	0/1	419/39	98	2	INTRON	NONE		MODIFIER
1	85212869	G	A	SNP			C130026I21Rik	UNI	0/1	66/43	99	2	INTRON	NONE		MODIFIER
1	85212949	G	C	SNP			C130026I21Rik	UNI	0/1	238/37	99	2	INTRON	NONE		MODIFIER
1	85212950	G	A	SNP			C130026I21Rik	UNI	0/1	233/43	99	2	INTRON	NONE		MODIFIER
1	85212952	A	G	SNP			C130026I21Rik	UNI	0/1	233/44	99	2	INTRON	NONE		MODIFIER
1	85213980	G	A	SNP			C130026I21Rik	UNI	1/1	0/1	3	2	INTRON	NONE		MODIFIER
1	85241294	T	C	SNP			C130026I21Rik	UNI	0/1	1/3	15		DOWNSTREAM	NONE		MODIFIER
1	85241841	C	T	SNP			C130026I21Rik	UNI	0/1	357/75	99		DOWNSTREAM	NONE		MODIFIER
1	85246459	G	C	SNP			C130026I21Rik	UNI	1/1	0/2	6		DOWNSTREAM	NONE		MODIFIER
1	85246741	A	T	SNP			C130026I21Rik	UNI	0/1	1/1	23	6	INTRON	NONE		MODIFIER
1	85246757	C	G	SNP	rs108732226	132	C130026I21Rik	UNI	0/1	1/5	26	6	INTRON	NONE		MODIFIER
1	85246770	T	A	SNP	rs108922642	132	C130026I21Rik	UNI	0/1	7/2	38	6	INTRON	NONE		MODIFIER
1	85246785	C	A,T	MULTIALLELIC_SNP	rs37081008	126	C130026I21Rik	UNI	0/2	12/3/3	15	6	INTRON	NONE		MODIFIER
1	85246817	G	T	SNP			C130026I21Rik	Intersection	0/1	19/8	99	6	INTRON	NONE		MODIFIER
1	85246818	C	T	SNP			C130026I21Rik	Intersection	0/1	19/8	99	6	INTRON	NONE		MODIFIER
1	85246819	C	T	SNP	rs108888788	132	C130026I21Rik	UNI	0/1	30/3	41	6	INTRON	NONE		MODIFIER
1	85246882	G	A,T	MULTIALLELIC_SNP			C130026I21Rik	UNI	0/1	47/4/0	7	6	INTRON	NONE		MODIFIER
1	85246898	C	T	SNP	rs108077365	132	C130026I21Rik	Intersection	0/1	32/9	99	6	INTRON	NONE		MODIFIER
1	85246950	G	A	SNP			C130026I21Rik	UNI	0/1	131/15	99	7	NON_SYNONYMOUS_CODING	MISSENSE	S260L	MODERATE
1	85247114	T	C	SNP	rs107654454	132	C130026I21Rik	Intersection	0/1	296/71	99	7	SYNONYMOUS_CODING	SILENT	G205	LOW
1	85247125	G	C	SNP	rs108274266	132	C130026I21Rik	Intersection	0/1	266/68	99	7	NON_SYNONYMOUS_CODING	MISSENSE	P202A	MODERATE
1	85247147	A	G	SNP			C130026I21Rik	UNI	0/1	145/166	99	6	INTRON	NONE		MODIFIER
1	85247227	G	A	SNP			C130026I21Rik	Intersection	0/1	121/17	99	6	INTRON	NONE		MODIFIER
1	85247282	C	A,G	MULTIALLELIC_SNP	rs108929185	132	C130026I21Rik	Intersection	0/1		99	6	INTRON	NONE		MODIFIER
1	85247322	G	A	SNP	rs108061332	132	C130026I21Rik	UNI	0/1	22/4	74	6	INTRON	NONE		MODIFIER
1	85247336	G	C	SNP	rs108905453	132	C130026I21Rik	Intersection	0/1	15/4	93	6	INTRON	NONE		MODIFIER
1	85247371	T	A	SNP			C130026I21Rik	Intersection	0/1	4/6	99	6	INTRON	NONE		MODIFIER
1	85248253	A	C	SNP			C130026I21Rik	Intersection	0/1	34/50	99	6	INTRON	NONE		MODIFIER
1	85248387	C	G	SNP	rs254463988	137	C130026I21Rik	Intersection	0/1	44/174	99	5	INTRON	NONE		MODIFIER
1	85254186	A	G	SNP			C130026I21Rik	UNI	0/1	20/9	99	4	INTRON	NONE		MODIFIER
1	85254475	G	A	SNP			C130026I21Rik	HC	0/1	249/22	99	4	INTRON	NONE		MODIFIER
1	85254479	C	A	SNP			C130026I21Rik	HC	0/1	252/22	99	4	INTRON	NONE		MODIFIER
1	85254480	T	A	SNP			C130026I21Rik	HC	0/1	253/23	99	4	INTRON	NONE		MODIFIER
1	85254566	C	A	SNP			C130026I21Rik	UNI	0/1	180/73	99	4	SYNONYMOUS_CODING	SILENT	T126	LOW
1	85255333	A	G	SNP			C130026I21Rik	Intersection	0/1	4/3	72	3	INTRON	NONE		MODIFIER
1	85255350	G	A	SNP			C130026I21Rik	Intersection	0/1	5/2	51	3	INTRON	NONE		MODIFIER
1	85255372	C	G	SNP			C130026I21Rik	Intersection	0/1	6/3	99	3	INTRON	NONE		MODIFIER
1	85255403	C	G	SNP	rs107615045	132	C130026I21Rik	Intersection	0/1	5/3	99	3	INTRON	NONE		MODIFIER
1	85255411	C	A	SNP			C130026I21Rik	UNI	0/1	8/2	18	3	INTRON	NONE		MODIFIER
1	85257346	A	T	SNP			C130026I21Rik	Intersection	0/1	91/21	99	3	INTRON	NONE		MODIFIER
1	85257395	C	A	SNP			C130026I21Rik	UNI	0/1	219/16	99	4	NON_SYNONYMOUS_CODING	MISSENSE	V148F	MODERATE
1	85257409	C	T	SNP			C130026I21Rik	Intersection	0/1	91/15	66	4	NON_SYNONYMOUS_CODING	MISSENSE	R143K	MODERATE
1	85257420	T	C	SNP			C130026I21Rik	HC	0/1	73/22	99	4	SYNONYMOUS_CODING	SILENT	E139	LOW
1	85257449	G	A	SNP			C130026I21Rik	UNI	0/1	85/11	99	4	NON_SYNONYMOUS_CODING	MISSENSE	H130Y	MODERATE
1	85257486	C	A	SNP			C130026I21Rik	Intersection	0/1	25/8	99	3	INTRON	NONE		MODIFIER
1	85257547	T	A	SNP			C130026I21Rik	Intersection	0/1	6/2	42	3	INTRON	NONE		MODIFIER
1	85257762	T	A	SNP			C130026I21Rik	UNI	1/1	0/1	3	3	INTRON	NONE		MODIFIER
1	85258812	C	T	SNP	rs108695071	132	C130026I21Rik	Intersection	0/1	5/2	28	3	INTRON	NONE		MODIFIER
1	85259869	T	G	SNP			C130026I21Rik	UNI	0/1	38/5	20	2	INTRON	NONE		MODIFIER
1	85260282	C	T	SNP			C130026I21Rik	UNI	0/1	107/32	99	2	INTRON	NONE		MODIFIER
1	85260354	G	A	SNP			C130026I21Rik	UNI	0/1	240/151	99	2	INTRON	NONE		MODIFIER
1	85260415	G	C	SNP			C130026I21Rik	UNI	0/1	423/38	99	2	INTRON	NONE		MODIFIER
1	85260421	C	T	SNP			C130026I21Rik	Intersection	0/1	244/110	99	2	INTRON	NONE		MODIFIER
1	85260452	T	C	SNP			C130026I21Rik	UNI	0/1	272/29	99	2	INTRON	NONE		MODIFIER
1	85260453	A	T	SNP			C130026I21Rik	UNI	0/1	276/29	99	2	INTRON	NONE		MODIFIER
1	85260862	C	T	SNP			C130026I21Rik	UNI	0/1	157/30	99	2	NON_SYNONYMOUS_CODING	MISSENSE	D24N	MODERATE
1	85262072	G	A	SNP			C130026I21Rik	Intersection	0/1	1/2	33	1	INTRON	NONE		MODIFIER
1	85266796	A	G	SNP			C130026I21Rik	Intersection	1/1	0/1	3	1	INTRON	NONE		MODIFIER
1	85269955	C	A	SNP			C130026I21Rik	UNI	0/1	110/14	99	1	INTRON	NONE		MODIFIER
1	85269980	C	T	SNP			C130026I21Rik	UNI	0/1	159/14	13	1	INTRON	NONE		MODIFIER
1	85269993	A	T	SNP			C130026I21Rik	UNI	0/1	165/20	99	1	INTRON	NONE		MODIFIER
1	85270052	T	C	SNP			C130026I21Rik	Intersection	0/1	120/93	99	1	NON_SYNONYMOUS_CODING	MISSENSE	N5D	MODERATE
1	85270070	A	G	SNP			C130026I21Rik	UNI	0/1	302/33	99	1	UTR_5_PRIME	NONE		MODIFIER
1	85270079	G	C	SNP			C130026I21Rik	UNI	0/1	100/211	99	1	UTR_5_PRIME	NONE		MODIFIER
1	85270115	C	T	SNP			C130026I21Rik	UNI	0/1	182/37	99	1	UTR_5_PRIME	NONE		MODIFIER
1	85270128	T	C	SNP			C130026I21Rik	UNI	0/1	156/13	84	1	UTR_5_PRIME	NONE		MODIFIER
1	85270165	A	T	SNP			C130026I21Rik	UNI	0/1	43/12	99		UPSTREAM	NONE		MODIFIER
1	85270185	T	A	SNP			C130026I21Rik	UNI	0/1	33/3	33		UPSTREAM	NONE		MODIFIER
1	85270194	C	T	SNP			C130026I21Rik	Intersection	0/1	10/9	99		UPSTREAM	NONE		MODIFIER
1	85270252	G	A	SNP			C130026I21Rik	Intersection	0/1	6/2	28		UPSTREAM	NONE		MODIFIER
1	85270338	C	T	SNP			C130026I21Rik	UNI	0/1	3/1	12		UPSTREAM	NONE		MODIFIER
1	85270540	A	G	SNP			C130026I21Rik	UNI	1/1	0/1	3		UPSTREAM	NONE		MODIFIER
1	85272961	T	G	SNP			C130026I21Rik	Intersection	1/1	0/1	3		UPSTREAM	NONE		MODIFIER
1	85273138	T	G	SNP			C130026I21Rik	Intersection	0/1	1/1	31		UPSTREAM	NONE		MODIFIER
1	85275136	G	C	SNP			C130026I21Rik	UNI	0/1	81/8	90		UPSTREAM	NONE		MODIFIER
1	85275176	A	G	SNP			C130026I21Rik	UNI	0/1	95/86	99		UPSTREAM	NONE		MODIFIER
1	85275355	G	A	SNP			C130026I21Rik	UNI	0/1	186/50	99		UPSTREAM	NONE		MODIFIER
1	85275596	C	G	SNP			Gm16026	Intersection	0/1	41/10	99		DOWNSTREAM	NONE		MODIFIER
1	85275944	G	A	SNP			Gm16026	UNI	0/1	4/1	24		DOWNSTREAM	NONE		MODIFIER
1	85276049	A	G	SNP			Gm16026	UNI	0/1	7/2	47		DOWNSTREAM	NONE		MODIFIER
1	85276057	C	T	SNP			Gm16026	UNI	0/1	8/2	39		DOWNSTREAM	NONE		MODIFIER
1	85276059	T	C	SNP			Gm16026	UNI	0/1	7/2	49		DOWNSTREAM	NONE		MODIFIER
1	85276063	T	A	SNP			Gm16026	UNI	0/1	7/2	48		DOWNSTREAM	NONE		MODIFIER
1	85276079	C	T	SNP			Gm16026	Intersection	0/1	3/3	56		DOWNSTREAM	NONE		MODIFIER
1	85276121	G	A	SNP			Gm16026	UNI	0/1	11/1	4		DOWNSTREAM	NONE		MODIFIER
1	85276180	T	C	SNP			Gm16026	UNI	0/1	9/1	17		DOWNSTREAM	NONE		MODIFIER
1	85276485	C	T	SNP			Gm16026	UNI	1/1	0/1	3		DOWNSTREAM	NONE		MODIFIER
1	85276525	T	C	SNP			Gm16026	UNI	0/1	2/1	32		DOWNSTREAM	NONE		MODIFIER
1	85276549	G	C	SNP			Gm16026	UNI	0/1	7/2	46		DOWNSTREAM	NONE		MODIFIER
1	85276561	T	C	SNP			Gm16026	Intersection	0/1	5/3	99		DOWNSTREAM	NONE		MODIFIER
1	85276585	T	G	SNP			Gm16026	Intersection	0/1	10/10	99		DOWNSTREAM	NONE		MODIFIER
1	85276594	G	T	SNP			Gm16026	Intersection	0/1	24/4	62		DOWNSTREAM	NONE		MODIFIER
1	85276666	G	A	SNP			Gm16026	Intersection	0/1	77/11	81		DOWNSTREAM	NONE		MODIFIER
1	85276713	A	G	SNP			Gm16026	Intersection	0/1	58/8	99		DOWNSTREAM	NONE		MODIFIER
1	85276758	A	G	SNP			Gm16026	HC	0/1	75/7	99		DOWNSTREAM	NONE		MODIFIER
1	85276781	C	T	SNP			Gm16026	UNI	0/1	120/10	58		DOWNSTREAM	NONE		MODIFIER
1	85276821	A	T	SNP			Gm16026	UNI	0/1	208/22	99		DOWNSTREAM	NONE		MODIFIER
1	85276850	C	T	SNP			Gm16026	UNI	0/1	230/37	99		DOWNSTREAM	NONE		MODIFIER
1	85276863	C	G	SNP			Gm16026	UNI	0/1	239/35	99		DOWNSTREAM	NONE		MODIFIER
1	85276886	C	A	SNP			Gm16026	UNI	0/1	290/29	99		DOWNSTREAM	NONE		MODIFIER
1	85276986	C	T	SNP			Gm16026	Intersection	0/1	272/41	99		DOWNSTREAM	NONE		MODIFIER
1	85277050	T	C	SNP			Gm16026	Intersection	0/1	289/75	99		DOWNSTREAM	NONE		MODIFIER
1	85277068	T	C	SNP			Gm16026	Intersection	0/1	325/36	99		DOWNSTREAM	NONE		MODIFIER
1	85277119	G	A	SNP			Gm16026	Intersection	0/1	273/58	99		DOWNSTREAM	NONE		MODIFIER
1	85277152	G	C	SNP			Gm16026	Intersection	0/1	164/43	99		DOWNSTREAM	NONE		MODIFIER
1	85277157	G	T	SNP			Gm16026	Intersection	0/1	151/39	99		DOWNSTREAM	NONE		MODIFIER
1	85277220	T	C	SNP	rs265845993	137	Gm16026	Intersection	0/1	15/11	99		DOWNSTREAM	NONE		MODIFIER
1	85277283	A	C	SNP			Gm16026	UNI	0/1	4/2	60		DOWNSTREAM	NONE		MODIFIER
1	85277303	T	G	SNP	rs233453127	137	Gm16026	Intersection	1/1	0/2	3		DOWNSTREAM	NONE		MODIFIER
1	85277469	G	C	SNP			Gm16026	Intersection	0/1	6/3	68		DOWNSTREAM	NONE		MODIFIER
1	85279828	A	T	SNP			Gm16026	Intersection	0/1	66/15	99		DOWNSTREAM	NONE		MODIFIER
1	85279903	G	A	SNP			Gm16026	Intersection	0/1	144/22	99		DOWNSTREAM	NONE		MODIFIER
1	85281515	A	C,T	MULTIALLELIC_SNP			Gm16026	UNI	0/1	193/29/0	99		DOWNSTREAM	NONE		MODIFIER
1	85282791	C	T	SNP	rs107608697	132	Gm16026	Intersection	0/1	133/29	99		DOWNSTREAM	NONE		MODIFIER
1	85282827	G	A	SNP			Gm16026	Intersection	0/1	89/49	99	5	INTRON	NONE		MODIFIER
1	85282857	A	C	SNP			Gm16026	Intersection	0/1	36/52	99	5	INTRON	NONE		MODIFIER
1	85283933	G	T	SNP			Gm16026	UNI	0/1	233/34	99	5	INTRON	NONE		MODIFIER
1	85284014	C	A,T	MULTIALLELIC_SNP	rs108862153	132	Gm16026	UNI	0/2	259/32/48	99	6	EXON	NONE		MODIFIER
1	85284053	C	T	SNP			Gm16026	UNI	0/1	371/38	99	6	EXON	NONE		MODIFIER
1	85289295	G	A	SNP			Gm16026	UNI	0/1	4/1	15		DOWNSTREAM	NONE		MODIFIER
1	85289451	C	A	SNP			Gm16026	UNI	0/1	3/2	18		DOWNSTREAM	NONE		MODIFIER
1	85317222	T	C	SNP			Gm2619	UNI	0/1	130/15	55	2	EXON	NONE		MODIFIER
1	85317315	T	C	SNP			Gm2619	UNI	0/1	50/10	99	1	INTRON	NONE		MODIFIER
1	85327196	T	C	SNP			Gm16025	UNI	0/1	159/21	99		DOWNSTREAM	NONE		MODIFIER
1	85327204	A	C	SNP			Gm16025	Intersection	0/1	151/21	99		DOWNSTREAM	NONE		MODIFIER
1	85327212	A	G	SNP			Gm16025	UNI	0/1	181/17	99		DOWNSTREAM	NONE		MODIFIER
1	85327215	A	T	SNP			Gm16025	Intersection	0/1	164/23	99		DOWNSTREAM	NONE		MODIFIER
1	85327253	C	A	SNP			Gm16025	UNI	0/1	338/36	99		DOWNSTREAM	NONE		MODIFIER
1	85327281	A	G	SNP			Gm16025	UNI	0/1	429/44	99		DOWNSTREAM	NONE		MODIFIER
1	85327329	G	A	SNP			Gm16025	UNI	0/1	420/67	99		DOWNSTREAM	NONE		MODIFIER
1	85327337	A	C	SNP			Gm16025	Intersection	0/1	306/92	99		DOWNSTREAM	NONE		MODIFIER
1	85332809	A	G	SNP			Gm7281	Intersection	0/1	179/30	99	5	EXON	NONE		MODIFIER
1	85340658	A	T	SNP			Gm16025	UNI	0/1	383/53	99	2	EXON	NONE		MODIFIER
1	85340676	G	C	SNP			Gm16025	Intersection	0/1	248/32	99	2	EXON	NONE		MODIFIER
1	85340706	C	A	SNP			Gm16025	UNI	0/1	277/24	79	2	EXON	NONE		MODIFIER
1	85340799	T	G	SNP			Gm16025	Intersection	0/1	108/14	99	2	EXON	NONE		MODIFIER
1	85340958	C	T	SNP			Gm16025	Intersection	0/1	166/23	99	2	EXON	NONE		MODIFIER
1	85340987	A	C	SNP	rs248128945	137	Gm16025	Intersection	0/1	47/123	99	2	EXON	NONE		MODIFIER
1	85341076	G	T	SNP			Gm16025	HC	0/1	69/8	63	2	EXON	NONE		MODIFIER
1	85341256	G	A	SNP			Gm16025	Intersection	0/1	102/30	99	2	EXON	NONE		MODIFIER
1	85341333	T	A	SNP			Gm16025	UNI	0/1	147/13	99	2	EXON	NONE		MODIFIER
1	85341430	T	C	SNP			Gm16025	Intersection	0/1	14/6	99	2	EXON	NONE		MODIFIER
1	85341477	G	C	SNP			Gm16025	Intersection	0/1	9/4	99	2	EXON	NONE		MODIFIER
1	85341764	T	A	SNP			Gm16025	UNI	0/1	29/6	70	2	EXON	NONE		MODIFIER
1	85341791	G	C	SNP			Gm16025	Intersection	0/1	58/12	99	2	EXON	NONE		MODIFIER
1	85341815	G	C	SNP			Gm16025	Intersection	0/1	41/31	99	2	EXON	NONE		MODIFIER
1	85341899	C	A	SNP			Gm16025	UNI	0/1	183/20	99	2	EXON	NONE		MODIFIER
1	85342016	G	C	SNP			Gm16025	Intersection	0/1	32/40	99	2	EXON	NONE		MODIFIER
1	85342055	C	T	SNP			Gm16025	UNI	0/1	217/17	12	2	EXON	NONE		MODIFIER
1	85342168	G	T	SNP			Gm16025	Intersection	0/1	86/13	99	2	EXON	NONE		MODIFIER
1	85342471	G	C	SNP			Gm16025	UNI	0/1	4/2	54	2	EXON	NONE		MODIFIER
1	85484283	G	C	SNP	rs108149956	132	Gm2666	UNI	0/1	153/43	99	1	EXON	NONE		MODIFIER
1	85484400	C	T	SNP			Gm2666	Intersection	0/1	278/30	99	1	EXON	NONE		MODIFIER
1	85484452	T	A	SNP			Gm2666	Intersection	0/1	179/120	99	1	EXON	NONE		MODIFIER
1	85484791	C	T	SNP			Gm2666	UNI	0/1	122/51	99	1	EXON	NONE		MODIFIER
1	85484975	G	A	SNP			Gm2666	UNI	0/1	184/45	99	1	EXON	NONE		MODIFIER
1	85511678	A	G	SNP			Gm16092	Intersection	0/1	40/22	99	2	EXON	NONE		MODIFIER
1	85512668	A	C	SNP			Gm16092	Intersection	0/1	8/4	78	2	EXON	NONE		MODIFIER
1	85512691	C	T	SNP			Gm16092	Intersection	0/1	12/9	99	2	EXON	NONE		MODIFIER
1	85512715	T	A	SNP	rs108204127	132	Gm16092	HC	0/1	20/4	57	2	EXON	NONE		MODIFIER
1	85512748	T	G	SNP			Gm16092	Intersection	0/1	16/37	99	2	EXON	NONE		MODIFIER
1	85513054	T	C	SNP			Gm16092	UNI	0/1	156/22	99	2	EXON	NONE		MODIFIER
1	85513171	A	T	SNP			Gm16092	UNI	0/1	508/74	99	2	EXON	NONE		MODIFIER
1	85513172	A	G	SNP	rs251771636	137	Gm16092	UNI	0/1	249/335	99	2	EXON	NONE		MODIFIER
1	85513235	G	A	SNP			Gm16092	UNI	0/1	244/76	99	2	EXON	NONE		MODIFIER
1	85513250	C	T	SNP			Gm16092	UNI	0/1	297/64	99	2	EXON	NONE		MODIFIER
1	85513254	C	A	SNP			Gm16092	Intersection	0/1	190/63	99	2	EXON	NONE		MODIFIER
1	85513347	C	T	SNP			Gm16092	UNI	0/1	67/5	91	2	SPLICE_SITE_ACCEPTOR	NONE		HIGH
1	85526716	A	G	SNP	rs108410746	132	Gm7592	Intersection	0/1	174/107	99	1	SPLICE_SITE_DONOR	NONE		HIGH
1	85526719	G	A	SNP			Gm16092	Intersection	0/1	236/50	99	1	INTRON	NONE		MODIFIER
1	85550423	G	A	SNP			Gm7592	UNI	0/1	184/20	99	3	EXON	NONE		MODIFIER
1	85550548	C	T	SNP			Gm7592	UNI	0/1	284/41	99	5	EXON	NONE		MODIFIER
1	85550557	C	A	SNP			Gm7592	UNI	0/1	205/97	99	5	EXON	NONE		MODIFIER
1	85550564	A	G	SNP			Gm7592	UNI	0/1	284/25	14	5	EXON	NONE		MODIFIER
1	85550698	A	G	SNP			Gm7592	UNI	0/1	136/35	99		DOWNSTREAM	NONE		MODIFIER
1	85550729	T	G	SNP			Gm7592	UNI	0/1	46/10	99		DOWNSTREAM	NONE		MODIFIER
1	85550739	T	A	SNP			Gm7592	UNI	0/1	22/4	62		DOWNSTREAM	NONE		MODIFIER
1	85550743	G	A	SNP			Gm7592	UNI	0/1	19/5	75		DOWNSTREAM	NONE		MODIFIER
1	85550756	A	T	SNP			Gm7592	UNI	0/1	7/1	9		DOWNSTREAM	NONE		MODIFIER
1	85551726	G	T	SNP			Gm7592	UNI	1/1	1/1	3		DOWNSTREAM	NONE		MODIFIER
1	85577049	A	G	SNP			Sp110	UNI	1/1	0/5	9	7	EXON	NONE		MODIFIER
1	85577087	C	A	SNP			Sp110	UNI	0/1	1/5	24	7	EXON	NONE		MODIFIER
1	85577088	T	G	SNP			Sp110	UNI	0/1	1/5	24	7	EXON	NONE		MODIFIER
1	85577154	C	G	SNP			Sp110	UNI	0/1	8/2	30	7	EXON	NONE		MODIFIER
1	85577158	G	C	SNP			Sp110	UNI	0/1	7/3	55	7	EXON	NONE		MODIFIER
1	85577160	G	C	SNP			Sp110	UNI	0/1	11/1	5	7	EXON	NONE		MODIFIER
1	85577269	A	G	SNP			Sp110	UNI	0/1	149/34	99	7	EXON	NONE		MODIFIER
1	85579129	C	T	SNP			Sp110	UNI	0/1	207/49	99	11	SYNONYMOUS_CODING	SILENT	G404	LOW
1	85579153	A	T	SNP			Sp110	Intersection	0/1	51/94	99	11	SYNONYMOUS_CODING	SILENT	T396	LOW
1	85579197	C	T	SNP			Sp110	UNI	0/1	33/45	99	11	NON_SYNONYMOUS_CODING	MISSENSE	A382T	MODERATE
1	85579275	T	C	SNP			G530012D18Rik	UNI	0/1	11/8	99		DOWNSTREAM	NONE		MODIFIER
1	85579291	T	C	SNP			G530012D18Rik	UNI	0/1	4/4	73		DOWNSTREAM	NONE		MODIFIER
1	85585109	C	T	SNP			Sp110	Intersection	0/1	115/210	99	3	EXON	NONE		MODIFIER
1	85585125	A	G	SNP			Sp110	Intersection	0/1	292/50	99	3	EXON	NONE		MODIFIER
1	85585136	C	T	SNP			Sp110	UNI	0/1	412/114	99	3	EXON	NONE		MODIFIER
1	85585137	C	A	SNP			Sp110	UNI	0/1	407/112	99	3	EXON	NONE		MODIFIER
1	85585198	C	A	SNP			Sp110	UNI	0/1	172/20	99	3	EXON	NONE		MODIFIER
1	85585309	C	G	SNP	rs243353327	137	Sp110	Intersection	0/1	2/5	45	3	EXON	NONE		MODIFIER
1	85585399	T	A	SNP	rs246966477	137	Sp110	Intersection	1/1	0/3	9	3	EXON	NONE		MODIFIER
1	85585416	C	A	SNP			Sp110	UNI	1/1	0/2	6	3	EXON	NONE		MODIFIER
1	85585859	C	T	SNP			Sp110	Intersection	0/1	13/4	79	3	EXON	NONE		MODIFIER
1	85585876	C	A	SNP			Sp110	Intersection	0/1	11/3	69	3	EXON	NONE		MODIFIER
1	85585908	T	A	SNP			Sp110	UNI	0/1	11/1	11	3	EXON	NONE		MODIFIER
1	85585951	T	C	SNP			Sp110	Intersection	0/1	9/4	85	3	EXON	NONE		MODIFIER
1	85586004	C	A	SNP			Sp110	UNI	0/1	64/17	99	3	EXON	NONE		MODIFIER
1	85586065	G	C	SNP			Sp110	UNI	0/1	198/27	99	3	EXON	NONE		MODIFIER
1	85586104	T	C	SNP			Sp110	UNI	0/1	249/45	99	3	EXON	NONE		MODIFIER
1	85586197	C	T	SNP	rs216241048	137	Sp110	Intersection	0/1	115/67	99	3	EXON	NONE		MODIFIER
1	85586232	C	T	SNP			Sp110	UNI	0/1	368/38	99	7	NON_SYNONYMOUS_CODING	MISSENSE	R268H	MODERATE
1	85586250	C	A,T	MULTIALLELIC_SNP			Sp110	UNI	0/1	270/75/17	99	7	NON_SYNONYMOUS_CODING	MISSENSE	R262Q	MODERATE
1	85586254	T	C	SNP			Sp110	Intersection	0/1	69/203	99	7	NON_SYNONYMOUS_CODING	MISSENSE	R261G	MODERATE
1	85586281	G	A	SNP			Sp110	Intersection	0/1	219/69	99	7	NON_SYNONYMOUS_CODING	MISSENSE	R252C	MODERATE
1	85587400	G	T	SNP			Sp110	HC	0/1	98/10	99	6	INTRON	NONE		MODIFIER
1	85589052	G	A	SNP			Sp110	UNI	0/1	215/27	99		DOWNSTREAM	NONE		MODIFIER
1	85589203	G	A	SNP			Sp110	Intersection	0/1	157/45	99		DOWNSTREAM	NONE		MODIFIER
1	85591507	T	C	SNP			Sp110	UNI	0/1	173/37	99		DOWNSTREAM	NONE		MODIFIER
1	85591515	T	C	SNP			Sp110	UNI	0/1	193/32	99		DOWNSTREAM	NONE		MODIFIER
1	85591555	A	G	SNP	rs259501021	137	Sp110	Intersection	1/1	13/185	99	4	NON_SYNONYMOUS_CODING	MISSENSE	L184P	MODERATE
1	85591558	A	T	SNP			Sp110	UNI	0/1	171/39	99	4	NON_SYNONYMOUS_CODING	MISSENSE	L183H	MODERATE
1	85591567	G	GC	INSERTION.NumRepetitions_1.EventLength_1.RepeatExpansion_C			Sp110	HC	0/1	115/80	99	4	FRAME_SHIFT	NONE	-180?	HIGH
1	85591569	T	C	SNP			Sp110	Intersection	0/1	114/80	99	4	SYNONYMOUS_CODING	SILENT	R179	LOW
1	85591619	C	T	SNP			Sp110	Intersection	0/1	89/72	99	4	NON_SYNONYMOUS_CODING	MISSENSE	A163T	MODERATE
1	85591645	G	A	SNP			Sp110	Intersection	0/1	127/20	99	4	NON_SYNONYMOUS_CODING	MISSENSE	P154L	MODERATE
1	85591662	A	C	SNP			Sp110	Intersection	0/1	129/28	99	4	NON_SYNONYMOUS_CODING	MISSENSE	S148R	MODERATE
1	85591685	G	T,A	MULTIALLELIC_SNP			Sp110	Intersection	0/1		99	4	STOP_GAINED	NONSENSE	R141*	HIGH
1	85591775	C	T	SNP			Sp110	Intersection	0/1	181/21	99	4	NON_SYNONYMOUS_CODING	MISSENSE	E111K	MODERATE
1	85591810	CA	C	DELETION.NumRepetitions_3.EventLength_1.RepeatExpansion_A			Sp110	HC	0/1	35/131	99		DOWNSTREAM	NONE		MODIFIER
1	85591813	A	T	SNP			Sp110	HC	0/1	35/125	99		DOWNSTREAM	NONE		MODIFIER
1	85591814	GAC	G	DELETION.NumRepetitions_1.EventLength_2.RepeatExpansion_AC			Sp110	HC	0/1	36/125	99		DOWNSTREAM	NONE		MODIFIER
1	85591816	C	G	SNP			Sp110	UNI	0/1	36/96	99		DOWNSTREAM	NONE		MODIFIER
1	85593533	G	A	SNP			Sp110	UNI	1/1	0/1	3		DOWNSTREAM	NONE		MODIFIER
1	85593781	T	C	SNP			Sp110	UNI	0/1	9/1	20		DOWNSTREAM	NONE		MODIFIER
1	85593791	C	T	SNP			Sp110	UNI	0/1	8/1	18		DOWNSTREAM	NONE		MODIFIER
1	85593794	C	T	SNP			Sp110	UNI	0/1	5/4	62		DOWNSTREAM	NONE		MODIFIER
1	85593910	T	C	SNP			Sp110	Intersection	0/1	10/2	45		DOWNSTREAM	NONE		MODIFIER
1	85593913	A	G	SNP			Sp110	Intersection	1/1	0/12	36		DOWNSTREAM	NONE		MODIFIER
1	85593960	A	C	SNP	rs108349591	132	Sp110	Intersection	1/1	0/7	21		DOWNSTREAM	NONE		MODIFIER
1	85594024	T	C	SNP	rs107706583	132	Sp110	UNI	0/1	2/2	57		DOWNSTREAM	NONE		MODIFIER
1	85594028	A	T	SNP	rs107854542	132	Sp110	UNI	1/1	0/4	12		DOWNSTREAM	NONE		MODIFIER
1	85594038	A	C	SNP			Sp110	UNI	1/1	0/2	6		DOWNSTREAM	NONE		MODIFIER
1	85594082	C	G	SNP			Sp110	UNI	0/1	6/2	19		DOWNSTREAM	NONE		MODIFIER
1	85594385	G	A	SNP			Sp110	UNI	0/1	158/26	99	3	NON_SYNONYMOUS_CODING	MISSENSE	H66Y	MODERATE
1	85594414	T	A	SNP			Sp110	UNI	0/1	130/49	99	3	NON_SYNONYMOUS_CODING	MISSENSE	Q56L	MODERATE
1	85594454	G	A	SNP			Sp110	UNI	0/1	117/55	99		DOWNSTREAM	NONE		MODIFIER
1	85594478	G	A	SNP			Sp110	UNI	0/1	142/15	22		DOWNSTREAM	NONE		MODIFIER
1	85594483	G	A	SNP			Sp110	UNI	0/1	133/13	22		DOWNSTREAM	NONE		MODIFIER
1	85594563	A	G	SNP			Sp110	Intersection	0/1	20/8	99		DOWNSTREAM	NONE		MODIFIER
1	85594569	T	C	SNP			Sp110	Intersection	0/1	17/9	99		DOWNSTREAM	NONE		MODIFIER
1	85594616	G	A	SNP			Sp110	Intersection	0/1	9/2	47		DOWNSTREAM	NONE		MODIFIER
1	85594625	A	G	SNP			Sp110	UNI	0/1	14/3	29		DOWNSTREAM	NONE		MODIFIER
1	85594646	G	C	SNP			Sp110	Intersection	0/1	7/3	57		DOWNSTREAM	NONE		MODIFIER
1	85594672	T	G	SNP	rs107740385	132	Sp110	Intersection	1/1	0/6	21		DOWNSTREAM	NONE		MODIFIER
1	85595041	C	T	SNP			Sp110	Intersection	0/1	2/4	58		DOWNSTREAM	NONE		MODIFIER
1	85595088	C	T	SNP			Sp110	Intersection	0/1	7/3	71		DOWNSTREAM	NONE		MODIFIER
1	85595116	C	A	SNP			Sp110	Intersection	0/1	9/2	16		DOWNSTREAM	NONE		MODIFIER
1	85595157	G	A	SNP			Sp110	UNI	0/1	15/3	55		DOWNSTREAM	NONE		MODIFIER
1	85595186	C	A	SNP			Sp110	Intersection	0/1	9/3	46		DOWNSTREAM	NONE		MODIFIER
1	85595468	G	A	SNP			Sp110	UNI	0/1	6/2	27		DOWNSTREAM	NONE		MODIFIER
1	85595521	G	T	SNP			Sp110	Intersection	0/1	11/8	99		DOWNSTREAM	NONE		MODIFIER
1	85595619	G	C	SNP			Sp110	Intersection	0/1	51/24	99		DOWNSTREAM	NONE		MODIFIER
1	85595685	A	G	SNP	rs253810602	137	Sp110	UNI	0/1	28/36	99		DOWNSTREAM	NONE		MODIFIER
1	85595860	C	T	SNP			Sp110	UNI	0/1	67/15	99		DOWNSTREAM	NONE		MODIFIER
1	85595878	C	A	SNP			Sp110	UNI	0/1	112/21	99		DOWNSTREAM	NONE		MODIFIER
1	85595986	G	A	SNP			Sp110	UNI	0/1	151/31	99	2	SYNONYMOUS_CODING	SILENT	S41	LOW
1	85595996	C	T	SNP			Sp110	UNI	0/1	168/34	99	2	NON_SYNONYMOUS_CODING	MISSENSE	R38Q	MODERATE
1	85596085	C	T	SNP			Sp110	UNI	0/1	312/39	99	2	SYNONYMOUS_CODING	SILENT	L8	LOW
1	85596110	C	T	SNP			Sp110	UNI	0/1	363/43	99	2	SPLICE_SITE_ACCEPTOR	NONE		HIGH
1	85596114	A	G	SNP			Sp110	Intersection	0/1	269/116	99		DOWNSTREAM	NONE		MODIFIER
1	85596143	A	C	SNP			Sp110	UNI	0/1	376/42	99		DOWNSTREAM	NONE		MODIFIER
1	85597335	CA	C	DELETION.NumRepetitions_8.EventLength_1.RepeatExpansion_A			Sp110	Intersection	1/1	0/1	3		DOWNSTREAM	NONE		MODIFIER
1	85597408	C	A	SNP	rs107809759	132	Sp110	Intersection	1/1	0/1	3		DOWNSTREAM	NONE		MODIFIER
1	85598074	C	A	SNP			Sp110	UNI	1/1	0/1	3	2	EXON	NONE		MODIFIER
1	85598114	A	G	SNP	rs49472335	127	Sp110	UNI	1/1	0/1	3	2	EXON	NONE		MODIFIER
1	85598353	G	A	SNP			Sp110	UNI	0/1	3/4	59	2	EXON	NONE		MODIFIER
1	85598624	C	T	SNP			Sp110	UNI	0/1	2/2	49	1	INTRON	NONE		MODIFIER
1	85598639	A	G	SNP			Sp110	UNI	0/1	3/2	36	1	EXON	NONE		MODIFIER
1	85598796	A	G	SNP			Sp140	Intersection	0/1	3/7	99		UPSTREAM	NONE		MODIFIER
1	85598797	T	G	SNP			Sp140	Intersection	0/1	3/7	67		UPSTREAM	NONE		MODIFIER
1	85599457	G	A	SNP			Sp140	UNI	0/1	8/1	9		UPSTREAM	NONE		MODIFIER
1	85599467	G	C	SNP			Sp140	Intersection	0/1	4/1	26		UPSTREAM	NONE		MODIFIER
1	85599510	C	G	SNP			Sp140	HC	0/1	5/1	24		UPSTREAM	NONE		MODIFIER
1	85599514	G	A	SNP			Sp140	UNI	0/1	10/3	49		UPSTREAM	NONE		MODIFIER
1	85599515	G	A	SNP			Sp140	UNI	0/1	10/3	50		UPSTREAM	NONE		MODIFIER
1	85599530	T	A	SNP			Sp140	UNI	0/1	10/2	54		UPSTREAM	NONE		MODIFIER
1	85600369	G	T	SNP			Sp110	UNI	0/1	1/1	24		UPSTREAM	NONE		MODIFIER
1	85600567	C	A,T	MULTIALLELIC_SNP			Sp140	Intersection	0/2	7/2/2	18	1	EXON	NONE		MODIFIER
1	85600893	C	A	SNP	rs239672569	137	Sp140	Intersection	0/1	1/6	10	1	INTRON	NONE		MODIFIER
1	85600938	G	A	SNP			Sp140	UNI	0/1	13/4	84	1	INTRON	NONE		MODIFIER
1	85600979	C	T	SNP			Sp140	UNI	0/1	24/10	99	1	INTRON	NONE		MODIFIER
1	85601013	C	A,T	MULTIALLELIC_SNP			Sp140	Intersection	0/1	29/14/6	99	1	INTRON	NONE		MODIFIER
1	85601098	C	T	SNP			Sp140	UNI	0/1	195/23	99	1	INTRON	NONE		MODIFIER
1	85601172	T	A,G	MULTIALLELIC_SNP			Sp140	UNI	0/1	113/138/42	99	1	NON_SYNONYMOUS_CODING	MISSENSE	Y5N	MODERATE
1	85601231	T	A	SNP			Sp140	UNI	0/1	185/48	99	2	INTRON	NONE		MODIFIER
1	85601244	G	A	SNP			Sp140	UNI	0/1	171/38	99	2	INTRON	NONE		MODIFIER
1	85604244	A	G	SNP			Sp140	UNI	1/1	0/1	3	2	INTRON	NONE		MODIFIER
1	85604281	C	A	SNP			Sp140	Intersection	0/1	1/4	32	2	INTRON	NONE		MODIFIER
1	85604303	C	A	SNP			Sp140	UNI	0/1	10/1	6	2	INTRON	NONE		MODIFIER
1	85604306	T	C	SNP			Sp140	Intersection	0/1	1/3	31	2	INTRON	NONE		MODIFIER
1	85604307	G	A	SNP			Sp140	Intersection	0/1	1/3	74	2	INTRON	NONE		MODIFIER
1	85604321	C	T	SNP			Sp140	UNI	0/1	8/2	31	2	INTRON	NONE		MODIFIER
1	85604328	C	T	SNP			Sp140	Intersection	0/1	3/3	70	2	INTRON	NONE		MODIFIER
1	85604343	G	C	SNP			Sp140	UNI	0/1	6/1	8	2	INTRON	NONE		MODIFIER
1	85609870	A	G	SNP			Sp140	UNI	0/1	21/14	99	3	INTRON	NONE		MODIFIER
1	85609901	G	T	SNP			Sp140	UNI	0/1	34/19	99	3	INTRON	NONE		MODIFIER
1	85609973	T	A	SNP			Sp140	UNI	0/1	16/3	29	3	INTRON	NONE		MODIFIER
1	85610239	C	T	SNP			Sp140	UNI	0/1	164/132	99	3	INTRON	NONE		MODIFIER
1	85610240	A	G	SNP			Sp140	UNI	0/1	106/214	99	3	INTRON	NONE		MODIFIER
1	85610280	G	A	SNP			Sp140	UNI	0/1	266/27	60	3	INTRON	NONE		MODIFIER
1	85610328	A	G	SNP			Sp140	Intersection	0/1	92/107	99	3	INTRON	NONE		MODIFIER
1	85610338	C	T	SNP			Sp140	UNI	0/1	199/32	99	3	INTRON	NONE		MODIFIER
1	85610723	C	T	SNP			Sp140	UNI	0/1	78/9	59	3	INTRON	NONE		MODIFIER
1	85610732	T	C	SNP			Sp140	UNI	0/1	78/14	99	3	INTRON	NONE		MODIFIER
1	85610733	T	A	SNP			Sp140	UNI	0/1	81/10	56	3	INTRON	NONE		MODIFIER
1	85610749	A	G	SNP			Sp140	UNI	0/1	80/11	99	3	NON_SYNONYMOUS_CODING	MISSENSE	E69G	MODERATE
1	85610758	A	G	SNP			Sp140	UNI	0/1	63/31	99	3	NON_SYNONYMOUS_CODING	MISSENSE	K72R	MODERATE
1	85610766	G	C	SNP			Sp140	UNI	0/1	68/35	99	3	NON_SYNONYMOUS_CODING	MISSENSE	V75L	MODERATE
1	85610792	C	T	SNP			Sp140	UNI	0/1	167/11	16	3	SYNONYMOUS_CODING	SILENT	D83	LOW
1	85610824	G	A	SNP			Sp140	UNI	0/1	177/18	99	3	NON_SYNONYMOUS_CODING	MISSENSE	R94Q	MODERATE
1	85610882	G	C	SNP	rs219285823	137	Sp140	UNI	0/1	151/37	99	3	NON_SYNONYMOUS_CODING	MISSENSE	K113N	MODERATE
1	85610918	T	C	SNP			Sp140	UNI	0/1	194/26	99		DOWNSTREAM	NONE		MODIFIER
1	85610920	G	C	SNP			Sp140	UNI	0/1	227/20	99		DOWNSTREAM	NONE		MODIFIER
1	85610928	C	A	SNP			Sp140	UNI	0/1	256/21	99		DOWNSTREAM	NONE		MODIFIER
1	85610940	A	T	SNP			Sp140	UNI	0/1	226/25	99		DOWNSTREAM	NONE		MODIFIER
1	85614729	T	G	SNP			Sp140	Intersection	0/1	94/44	99		DOWNSTREAM	NONE		MODIFIER
1	85614749	A	C	SNP			Sp140	Intersection	0/1	73/89	99		DOWNSTREAM	NONE		MODIFIER
1	85614756	G	A	SNP	rs256969721	137	Sp140	Intersection	0/1	27/143	99		DOWNSTREAM	NONE		MODIFIER
1	85614761	C	A	SNP			Sp140	UNI	0/1	178/22	99		DOWNSTREAM	NONE		MODIFIER
1	85614874	T	G	SNP	rs220984463	137	Sp140	Intersection	0/1	91/255	99		DOWNSTREAM	NONE		MODIFIER
1	85615204	T	C	SNP	rs108602720	132	Sp140	Intersection	0/1	47/34	99	5	SYNONYMOUS_CODING	SILENT	C145	LOW
1	85615212	C	G	SNP	rs108022100	132	Sp140	Intersection	0/1	55/40	99	5	NON_SYNONYMOUS_CODING	MISSENSE	T148R	MODERATE
1	85615280	G	T	SNP	rs108112823	132	Sp140	Intersection	0/1	108/45	99		DOWNSTREAM	NONE		MODIFIER
1	85615292	G	A	SNP	rs108736642	132	Sp140	Intersection	0/1	108/39	99		DOWNSTREAM	NONE		MODIFIER
1	85621582	A	T	SNP			Sp140	UNI	0/1	53/10	99	6	INTRON	NONE		MODIFIER
1	85621706	A	T	SNP			Sp140	UNI	0/1	103/39	99	7	NON_SYNONYMOUS_CODING	MISSENSE	R219S	MODERATE
1	85626131	A	G	SNP			Sp140	UNI	0/1	79/115	99	8	SYNONYMOUS_CODING	SILENT	P230	LOW
1	85626165	C	T	SNP			Sp140	Intersection	0/1	133/76	99	8	NON_SYNONYMOUS_CODING	MISSENSE	R242C	MODERATE
1	85632450	T	C	SNP			Sp140	UNI	0/1	19/4	58		DOWNSTREAM	NONE		MODIFIER
1	85632585	C	G	SNP			Sp140	UNI	0/1	9/5	99	10	NON_SYNONYMOUS_CODING	MISSENSE	R313G	MODERATE
1	85632626	G	T	SNP			Sp140	UNI	0/1	7/5	99		DOWNSTREAM	NONE		MODIFIER
1	85635420	A	G	SNP			Sp140	UNI	0/1	17/4	94		DOWNSTREAM	NONE		MODIFIER
1	85635443	A	G	SNP			Sp140	Intersection	0/1	22/3	87		DOWNSTREAM	NONE		MODIFIER
1	85635589	C	A	SNP			Sp140	UNI	0/1	222/39	99	11	NON_SYNONYMOUS_CODING	MISSENSE	H335N	MODERATE
1	85635605	A	G	SNP			Sp140	UNI	0/1	241/48	99	11	NON_SYNONYMOUS_CODING	MISSENSE	E340G	MODERATE
1	85635618	C	T	SNP			Sp140	UNI	0/1	238/44	99	1	INTRON	NONE		MODIFIER
1	85635628	T	G	SNP			Sp140	UNI	0/1	151/104	99	1	INTRON	NONE		MODIFIER
1	85642698	C	T	SNP			Sp140	UNI	0/1	15/5	81	4	EXON	NONE		MODIFIER
1	85642804	T	A	SNP	rs221946234	137	Sp140	Intersection	0/1	19/13	99	4	EXON	NONE		MODIFIER
1	85642854	T	C	SNP			Sp140	Intersection	0/1	55/24	99	4	EXON	NONE		MODIFIER
1	85643221	A	G	SNP			Sp140	UNI	0/1	255/45	99	16	NON_SYNONYMOUS_CODING	MISSENSE	S461G	MODERATE
1	85644566	A	ATGTTT	INSERTION.NOVEL_5			Sp140	Intersection	0/1	31/24	99		DOWNSTREAM	NONE		MODIFIER
1	85644685	A	G	SNP	rs48216687	127	Sp140	Intersection	0/1	33/13	99		DOWNSTREAM	NONE		MODIFIER
1	85644724	T	G	SNP	rs244312229	137	Sp140	Intersection	0/1	19/5	99		DOWNSTREAM	NONE		MODIFIER
1	85650131	A	G	SNP	rs108740032	132	Sp100	Intersection	0/1	233/84	99	1	INTRON	NONE		MODIFIER
1	85659896	G	C	SNP			Sp100	UNI	0/1	10/3	60	2	INTRON	NONE		MODIFIER
1	85906165	T	A	SNP			Itm2c	HC	1/1		1	1	EXON	NONE		MODIFIER
1	85906168	CCTTACT	C	DELETION.NumRepetitions_1.EventLength_6	rs241484846	137	Itm2c	HC	1/1		1	1	EXON	NONE		MODIFIER
1	86070760	AGAGGACAG	A	DELETION.NumRepetitions_1.EventLength_8	rs232140692	137	Psmd1	HC	1/1		1	2	EXON	NONE		MODIFIER
1	86127909	CT	C	DELETION.NumRepetitions_3.EventLength_1.RepeatExpansion_T	rs250277529	137	Psmd1	HC	0/1		0	1	EXON	NONE		MODIFIER
1	87185982	G	C	SNP			Prss56	UNI	1/1	0/3	6	7	SYNONYMOUS_CODING	SILENT	R269	LOW
1	87186003	T	C	SNP			Prss56	UNI	1/1	0/3	6	7	SYNONYMOUS_CODING	SILENT	A276	LOW
1	87186006	T	G	SNP			Prss56	UNI	1/1	0/3	6	7	SYNONYMOUS_CODING	SILENT	G277	LOW
1	87186015	A	G	SNP			Prss56	UNI	1/1	0/3	6	7	SYNONYMOUS_CODING	SILENT	A280	LOW
1	87186022	A	G	SNP			Prss56	UNI	1/1	0/2	6	7	NON_SYNONYMOUS_CODING	MISSENSE	I283V	MODERATE
1	87186024	C	T	SNP			Prss56	UNI	1/1	0/2	6	7	SYNONYMOUS_CODING	SILENT	I283	LOW
1	87186030	A	G	SNP			Prss56	UNI	1/1	0/2	6	7	SYNONYMOUS_CODING	SILENT	S285	LOW
1	87205763	ACCCC	A,AC,ACCC	MULTIALLELIC_COMPLEX.Other	rs237830576	137	Chrng	Intersection	0/3	37/0/0/8	92		UPSTREAM	NONE		MODIFIER
1	87208454	GC	G	DELETION.NumRepetitions_6.EventLength_1.RepeatExpansion_C	rs230094873	137	Chrng	HC	1/1	0/0	1	6	INTRON	NONE		MODIFIER
1	87421617	A	G	SNP	rs238130876	137	Gigyf2	HC	0/1	9/1	9		DOWNSTREAM	NONE		MODIFIER
1	87421662	TA	T	DELETION.NumRepetitions_7.EventLength_1.RepeatExpansion_A	rs219875320	137	Gigyf2	HC	0/1		0		DOWNSTREAM	NONE		MODIFIER
1	87421714	ATTTTTG	A	DELETION.NumRepetitions_1.EventLength_6			Gigyf2	HC	1/1		51		DOWNSTREAM	NONE		MODIFIER
1	87421721	AAAAGCCGGGTGTGGTGGCGCACGCCTTTAATCTCAGCACTTGGGAGGCAGAGGCAGGTCGATTTCTGAGTTTGAGGCCAGCCTGGTCTACAAAGTGAGTTCCAGGACAGCCAGAGCTACGCAGAGAAACCCTGCCTCAAAAGACCAAAAAAAAAAAAAAAAAAAAAAAT	A	DELETION.NOVEL_10orMore			Gigyf2	HC	1/1		51		DOWNSTREAM	NONE		MODIFIER
1	87503634	GCCCACCTCCCC	G	DELETION.NumRepetitions_1.EventLength_10orMore			Ngef	HC	0/1	1/0	2	2	INTRON	NONE		MODIFIER
1	87796826	CA	C	DELETION.NumRepetitions_10orMore.EventLength_1.RepeatExpansion_A	rs233836894	137	5830472F04Rik	HC	1/1		1		DOWNSTREAM	NONE		MODIFIER
1	88211967	T	G	SNP			Ugt1a10	UNI	0/1	105/9	29	1	INTRON	NONE		MODIFIER
1	88212093	G	A	SNP	rs47888099	127	Ugt1a1	HC	0/1	44/231	99	1	NON_SYNONYMOUS_CODING	MISSENSE	R31K	MODERATE
1	88212136	G	A	SNP	rs108589229	132	Ugt1a1	UNI	0/1	377/47	99	1	NON_SYNONYMOUS_CODING	MISSENSE	M45I	MODERATE
1	88212141	G	T	SNP	rs49882561	127	Ugt1a1	HC	0/1	54/294	99	1	NON_SYNONYMOUS_CODING	MISSENSE	G47V	MODERATE
1	88212238	G	T	SNP			Ugt1a1	HC	0/1	235/11	99	1	NON_SYNONYMOUS_CODING	MISSENSE	R79S	MODERATE
1	88212297	G	A	SNP	rs108444413	132	Ugt1a1	UNI	0/1	285/46	99	1	NON_SYNONYMOUS_CODING	MISSENSE	R99Q	MODERATE
1	88212317	T	C	SNP	rs49282812	127	Ugt1a1	Intersection	0/1	64/159	99	1	NON_SYNONYMOUS_CODING	MISSENSE	S106P	MODERATE
1	88212331	C	A,T	MULTIALLELIC_SNP	rs48833416	127	Ugt1a1	UNI	0/2	261/0/76	99	1	SYNONYMOUS_CODING	SILENT	R110	LOW
1	88212392	C	T	SNP	rs46698966	127	Ugt1a1	HC	0/1	40/210	99	1	NON_SYNONYMOUS_CODING	MISSENSE	H131Y	MODERATE
1	88212409	C	T	SNP	rs30305270	125	Ugt1a1	Intersection	0/1	40/219	99	1	SYNONYMOUS_CODING	SILENT	A136	LOW
1	88212452	C	A	SNP	rs52022422	128	Ugt1a1	UNI	0/1	249/79	99	1	NON_SYNONYMOUS_CODING	MISSENSE	L151M	MODERATE
1	88212465	T	C	SNP	rs50344159	127	Ugt1a1	UNI	0/1	247/102	99	1	NON_SYNONYMOUS_CODING	MISSENSE	F155S	MODERATE
1	88212528	A	C	SNP	rs30305269	125	Ugt1a1	HC	0/1	48/237	99	1	NON_SYNONYMOUS_CODING	MISSENSE	K176T	MODERATE
1	88212549	C	T	SNP	rs52038456	128	Ugt1a1	HC	0/1	47/217	99	1	NON_SYNONYMOUS_CODING	MISSENSE	S183L	MODERATE
1	88212550	A	G	SNP	rs30305268	125	Ugt1a1	HC	0/1	47/219	99	1	SYNONYMOUS_CODING	SILENT	S183	LOW
1	88212555	C	T	SNP	rs45925453	127	Ugt1a1	UNI	0/1	210/73	99	1	NON_SYNONYMOUS_CODING	MISSENSE	A185V	MODERATE
1	88212568	C	T	SNP	rs48332877	127	Ugt1a1	UNI	0/1	210/69	99	1	SYNONYMOUS_CODING	SILENT	P189	LOW
1	88212637	G	A	SNP	rs48609033	127	Ugt1a1	UNI	0/1	151/97	99	1	SYNONYMOUS_CODING	SILENT	V212	LOW
1	88212672	T	G	SNP			Ugt1a1	UNI	0/1	156/31	99	1	NON_SYNONYMOUS_CODING	MISSENSE	M224R	MODERATE
1	88212696	A	T	SNP	rs49839149	127	Ugt1a1	Intersection	0/1	59/56	99	1	NON_SYNONYMOUS_CODING	MISSENSE	Y232F	MODERATE
1	88212730	A	G	SNP	rs30305266	125	Ugt1a1	Intersection	0/1	18/68	99	1	SYNONYMOUS_CODING	SILENT	E243	LOW
1	88212740	C	A	SNP	rs47467070	127	Ugt1a1	HC	0/1	11/60	99	1	NON_SYNONYMOUS_CODING	MISSENSE	Q247K	MODERATE
1	88212746	C	T	SNP	rs45901627	127	Ugt1a1	Intersection	0/1	55/12	95	1	NON_SYNONYMOUS_CODING	MISSENSE	L249F	MODERATE
1	88212778	A	G	SNP	rs51876413	128	Ugt1a1	Intersection	0/1	53/11	99	1	SYNONYMOUS_CODING	SILENT	R259	LOW
1	88212884	G	A	SNP	rs30305265	125	Ugt1a10	Intersection	0/1	199/33	99	1	INTRON	NONE		MODIFIER
1	88214987	G	A	SNP	rs8258194	118	Ugt1a10	Intersection	1/1	3/41	50	1	INTRON	NONE		MODIFIER
1	88215037	A	G	SNP	rs30303367	125	Ugt1a10	Intersection	0/1	25/70	99	1	INTRON	NONE		MODIFIER
1	88215054	C	T	SNP			Ugt1a9	UNI	0/1	115/13	98	2	NON_SYNONYMOUS_CODING	MISSENSE	A287V	MODERATE
1	88215088	T	G	SNP	rs30303366	125	Ugt1a10	Intersection	0/1	17/122	99	3	SYNONYMOUS_CODING	SILENT	V101	LOW
1	88215123	C	A,T	MULTIALLELIC_SNP			Ugt1a10	UNI	0/2	109/0/12	87	3	NON_SYNONYMOUS_CODING	MISSENSE	P113Q	MODERATE
1	88215174	C	T	SNP	rs47208592	127	Ugt1a10	UNI	0/1	51/20	99	3	NON_SYNONYMOUS_CODING	MISSENSE	T130M	MODERATE
1	88215178	A	T	SNP			Ugt1a6a	UNI	0/1	44/26	99	3	EXON	NONE		MODIFIER
1	88215188	T	G	SNP	rs48922510	127	Ugt1a6a	UNI	0/1	39/23	99	3	EXON	NONE		MODIFIER
1	88215198	C	T	SNP	rs47315269	127	Ugt1a6a	UNI	0/1	39/10	99	3	EXON	NONE		MODIFIER
1	88215217	A	T	SNP	rs50978260	127	Ugt1a6a	Intersection	0/1	7/9	96	3	EXON	NONE		MODIFIER
1	88215233	C	T	SNP	rs51071268	127	Ugt1a6a	Intersection	0/1	2/8	96	3	EXON	NONE		MODIFIER
1	88215278	GTTA	G	DELETION.NumRepetitions_5.EventLength_3	rs223256381	137	Ugt1a6a	UNI	1/1	0/1	3	3	EXON	NONE		MODIFIER
1	88215307	C	T	SNP			Ugt1a6a	UNI	1/1	0/1	3	3	EXON	NONE		MODIFIER
1	88215561	A	C	SNP			Ugt1a6a	Intersection	0/1	8/3	90	3	EXON	NONE		MODIFIER
1	88215598	C	G	SNP			Ugt1a6a	UNI	0/1	15/4	99	3	EXON	NONE		MODIFIER
1	88215606	C	G	SNP	rs30303364	125	Ugt1a6a	Intersection	0/1	18/5	99	3	EXON	NONE		MODIFIER
1	88215651	C	T	SNP			Ugt1a6a	UNI	0/1	43/19	99	3	EXON	NONE		MODIFIER
1	88215728	A	T	SNP			Ugt1a6a	UNI	0/1	60/9	99	3	EXON	NONE		MODIFIER
1	88215739	T	TTAA,TAA,TA,TTA	MULTIALLELIC_COMPLEX.Other		137	Ugt1a6a	UNI	0/1	46/11/0/0/0	99	3	EXON	NONE		MODIFIER
1	88215740	A	T	SNP	rs50325651	127	Ugt1a6a	HC	0/1	42/28	99	3	EXON	NONE		MODIFIER
1	88215788	C	T	SNP			Ugt1a6a	Intersection	0/1	127/19	99	3	EXON	NONE		MODIFIER
1	88215884	T	A	SNP	rs8258197	118	Ugt1a10	Intersection	0/1	12/75	99	3	SPLICE_SITE_DONOR	NONE		HIGH
1	88215906	GAAA	G	DELETION.NumRepetitions_4.EventLength_1.RepeatExpansion_A			Ugt1a6a	HC	0/1	4/53	99	3	EXON	NONE		MODIFIER
1	88215910	A	AGG	INSERTION.NOVEL_1.Novel_G			Ugt1a6a	HC	0/1	4/51	99	3	EXON	NONE		MODIFIER
1	88215928	TAA	T,TA	MULTIALLELIC_COMPLEX.Other	rs249732350	137	Ugt1a6a	Intersection	0/1		99	3	EXON	NONE		MODIFIER
1	88215943	A	G	SNP	rs51622145	128	Ugt1a6a	Intersection	0/1	6/3	99	3	EXON	NONE		MODIFIER
1	88215984	C	T	SNP	rs46479503	127	Ugt1a6a	Intersection	0/1	7/2	46	3	EXON	NONE		MODIFIER
1	88215985	G	A	SNP			Ugt1a6a	Intersection	0/1	8/1	14	3	EXON	NONE		MODIFIER
1	88216116	C	T	SNP	rs51316825	128	Ugt1a6a	Intersection	0/1	24/15	99	3	EXON	NONE		MODIFIER
1	88216213	C	T	SNP	rs49604602	127	Ugt1a10	Intersection	0/1	40/73	99	5	NON_SYNONYMOUS_CODING	MISSENSE	P185L	MODERATE
1	88216260	C	T	SNP			Ugt1a10	HC	0/1	148/18	92	5	NON_SYNONYMOUS_CODING	MISSENSE	R201C	MODERATE
1	88216261	G	A	SNP	rs49274850	127	Ugt1a10	HC	0/1	147/19	99	5	NON_SYNONYMOUS_CODING	MISSENSE	R201H	MODERATE
1	88216273	G	C,A	MULTIALLELIC_SNP			Ugt1a10	Intersection	0/1		99	5	NON_SYNONYMOUS_CODING	MISSENSE	R205Q	MODERATE
1	88216393	G	T	SNP	rs48400836	127	Ugt1a10	UNI	0/1	19/11	99		DOWNSTREAM	NONE		MODIFIER
1	88216458	AT	A	DELETION.NumRepetitions_3.EventLength_1.RepeatExpansion_T	rs237138164	137	Ugt1a10	HC	1/1	0/2	6		DOWNSTREAM	NONE		MODIFIER
1	88216623	A	G	SNP	rs45681432	127	Ugt1a10	Intersection	1/1	0/1	3		DOWNSTREAM	NONE		MODIFIER
1	88216722	G	A	SNP	rs51869028	128	Ugt1a10	Intersection	1/1	0/4	12		DOWNSTREAM	NONE		MODIFIER
1	88216723	A	T	SNP	rs45735881	127	Ugt1a10	Intersection	1/1	0/4	12		DOWNSTREAM	NONE		MODIFIER
1	88216838	A	G	SNP	rs30311130	125	Ugt1a10	Intersection	1/1	0/2	6		DOWNSTREAM	NONE		MODIFIER
1	88216856	A	G	SNP	rs48020107	127	Ugt1a10	UNI	0/1	3/1	30		DOWNSTREAM	NONE		MODIFIER
1	88216870	AGAG	A	DELETION.NumRepetitions_2.EventLength_3	rs261890461	137	Ugt1a10	Intersection	1/1	0/4	13		DOWNSTREAM	NONE		MODIFIER
1	88216909	AGAC	A	DELETION.NumRepetitions_2.EventLength_3	rs233886685	137	Ugt1a10	Intersection	1/1	0/8	24		DOWNSTREAM	NONE		MODIFIER
1	88216958	A	ACGCGCG	INSERTION.NumRepetitions_1.EventLength_2.RepeatExpansion_CG			Ugt1a10	HC	0/1	5/6	99		DOWNSTREAM	NONE		MODIFIER
1	88216961	T	C	SNP			Ugt1a10	HC	0/1	6/6	99		DOWNSTREAM	NONE		MODIFIER
1	88216962	G	GCACACAAA,GCGCGCGCACACACACA	MULTIALLELIC_COMPLEX.Other			Ugt1a10	HC	1/2	1/6/2	42		DOWNSTREAM	NONE		MODIFIER
1	88216964	A	G	SNP			Ugt1a10	UNI	0/1	6/5	99		DOWNSTREAM	NONE		MODIFIER
1	88216966	G	A	SNP			Ugt1a10	Intersection	1/1	1/8	7		DOWNSTREAM	NONE		MODIFIER
1	88216968	A	G	SNP			Ugt1a10	UNI	0/1	6/5	99		DOWNSTREAM	NONE		MODIFIER
1	88216970	G	A	SNP	rs52635883	128	Ugt1a10	Intersection	1/1	1/12	16		DOWNSTREAM	NONE		MODIFIER
1	88217070	A	G	SNP	rs30311128	125	Ugt1a10	Intersection	1/1	0/5	18		DOWNSTREAM	NONE		MODIFIER
1	88217123	G	T	SNP			Ugt1a10	UNI	0/1	2/1	18		DOWNSTREAM	NONE		MODIFIER
1	88217220	T	C	SNP	rs52340543	128	Ugt1a10	UNI	0/1	1/1	31		DOWNSTREAM	NONE		MODIFIER
1	88217355	A	G	SNP	rs49919599	127	Ugt1a10	Intersection	0/1	1/1	31		DOWNSTREAM	NONE		MODIFIER
1	88218089	A	G	SNP	rs30310343	125	Ugt1a10	Intersection	0/1	24/158	99		DOWNSTREAM	NONE		MODIFIER
1	88218098	C	T	SNP	rs50005353	127	Ugt1a10	Intersection	0/1	130/55	99		DOWNSTREAM	NONE		MODIFIER
1	88218113	T	G	SNP			Ugt1a10	Intersection	0/1	162/19	99		DOWNSTREAM	NONE		MODIFIER
1	88218119	G	T	SNP			Ugt1a10	Intersection	0/1	159/18	99		DOWNSTREAM	NONE		MODIFIER
1	88218126	G	C	SNP			Ugt1a10	Intersection	0/1	147/20	99	5	SPLICE_SITE_ACCEPTOR	NONE		HIGH
1	88218146	C	A	SNP	rs47490282	127	Ugt1a9	Intersection	0/1	25/111	99	5	NON_SYNONYMOUS_CODING	MISSENSE	R437S	MODERATE
1	88218245	C	T	SNP	rs50150817	127	Ugt1a9	HC	0/1	160/141	99	5	NON_SYNONYMOUS_CODING	MISSENSE	R470C	MODERATE
1	88218249	C	T	SNP	rs49527860	127	Ugt1a9	HC	0/1	257/56	99	5	NON_SYNONYMOUS_CODING	MISSENSE	P471L	MODERATE
1	88218254	GC	G,AC	MULTIALLELIC_MIXED	rs244125947	137	Ugt1a9	HC	0/1	264/58/0	99	5	FRAME_SHIFT	NONE	-473	HIGH
1	88218279	A	T	SNP	rs46635214	127	Ugt1a9	Intersection	0/1	259/74	99	5	NON_SYNONYMOUS_CODING	MISSENSE	Y481F	MODERATE
1	88218283	C	G	SNP	rs47264151	127	Ugt1a9	Intersection	0/1	256/72	99	5	NON_SYNONYMOUS_CODING	MISSENSE	H482Q	MODERATE
1	88218360	G	A	SNP	rs46776285	127	Ugt1a9	Intersection	0/1	170/68	99	5	NON_SYNONYMOUS_CODING	MISSENSE	G508D	MODERATE
1	88218388	G	A	SNP	rs51631235	128	Ugt1a9	Intersection	0/1	162/64	99	5	SYNONYMOUS_CODING	SILENT	G517	LOW
1	88218390	G	A	SNP	rs50202345	127	Ugt1a9	UNI	0/1	195/41	99	5	NON_SYNONYMOUS_CODING	MISSENSE	R518Q	MODERATE
1	88218471	G	T	SNP			Ugt1a6a	UNI	0/1	28/6	63		DOWNSTREAM	NONE		MODIFIER
1	88218553	T	TA	INSERTION.NumRepetitions_5.EventLength_1.RepeatExpansion_A	rs241257890	137	Ugt1a6a	HC	0/1	1/2	23		DOWNSTREAM	NONE		MODIFIER
1	88218574	T	C	SNP	rs51454735	128	Ugt1a6a	Intersection	0/1	2/1	36		DOWNSTREAM	NONE		MODIFIER
1	88218738	C	T	SNP	rs30310340	125	Ugt1a6a	Intersection	0/1	1/3	32		DOWNSTREAM	NONE		MODIFIER
1	88218744	T	C	SNP	rs13468246	121	Ugt1a6a	Intersection	0/1	1/3	71		DOWNSTREAM	NONE		MODIFIER
1	88218767	C	T	SNP	rs45666080	127	Ugt1a6a	Intersection	0/1	2/3	99		DOWNSTREAM	NONE		MODIFIER
1	88218770	G	A	SNP	rs49879369	127	Ugt1a6a	Intersection	0/1	3/2	34		DOWNSTREAM	NONE		MODIFIER
1	88218810	A	T	SNP			Ugt1a6a	UNI	0/1	1/1	29		DOWNSTREAM	NONE		MODIFIER
1	88218924	G	A	SNP			Ugt1a6a	Intersection	1/1	0/2	6		DOWNSTREAM	NONE		MODIFIER
1	88218951	A	G	SNP	rs51603754	128	Ugt1a6a	Intersection	1/1	0/1	6		DOWNSTREAM	NONE		MODIFIER
1	88219236	C	T	SNP	rs50836535	127	Ugt1a6a	Intersection	1/1	0/3	9		DOWNSTREAM	NONE		MODIFIER
1	88219239	A	G	SNP			Ugt1a6a	UNI	0/1	2/1	31		DOWNSTREAM	NONE		MODIFIER
1	88219267	T	A	SNP	rs46746438	127	Ugt1a6a	UNI	0/1	1/1	33		DOWNSTREAM	NONE		MODIFIER
1	88227028	T	TCTAATGAAACCTCCAGCCATGCAAGGAGTC	INSERTION.NumRepetitions_1.EventLength_10orMore			Mroh2a	HC	1/1	0/1	1	1	EXON	NONE		MODIFIER
1	88227221	C	G	SNP	rs30308504	125	Mroh2a	Intersection	1/1	0/4	12	1	EXON	NONE		MODIFIER
1	88227227	A	G	SNP			Mroh2a	Intersection	0/1	3/1	32	1	EXON	NONE		MODIFIER
1	88228427	G	A	SNP	rs47381372	127	Mroh2a	UNI	0/1	72/186	99	3	INTRON	NONE		MODIFIER
1	88230282	TGGCG	T	DELETION.NumRepetitions_1.EventLength_4	rs254160701	137	Mroh2a	HC	0/1	35/0	99	3	INTRON	NONE		MODIFIER
1	88230321	A	C	SNP			Mroh2a	UNI	0/1	48/11	99	3	INTRON	NONE		MODIFIER
1	88230368	C	A	SNP	rs46011708	127	Mroh2a	Intersection	0/1	38/37	99	4	SYNONYMOUS_CODING	SILENT	I96	LOW
1	88230490	T	C	SNP	rs45780079	127	Mroh2a	Intersection	0/1	68/226	99	3	INTRON	NONE		MODIFIER
1	88230509	G	C	SNP	rs47542255	127	Mroh2a	UNI	0/1	270/29	99	3	INTRON	NONE		MODIFIER
1	88230637	T	C	SNP	rs49389668	127	Mroh2a	HC	0/1	25/70	99	5	SYNONYMOUS_CODING	SILENT	F135	LOW
1	88230644	G	A	SNP	rs107689057	132	Mroh2a	HC	0/1	79/24	99	5	NON_SYNONYMOUS_CODING	MISSENSE	A138T	MODERATE
1	88230650	G	A	SNP	rs46220231	127	Mroh2a	HC	0/1	26/80	99	5	NON_SYNONYMOUS_CODING	MISSENSE	V140M	MODERATE
1	88230667	A	C	SNP	rs48110663	127	Mroh2a	Intersection	0/1	31/94	99	5	SYNONYMOUS_CODING	SILENT	L145	LOW
1	88230668	G	A	SNP	rs50655813	127	Mroh2a	UNI	0/1	104/22	99	5	NON_SYNONYMOUS_CODING	MISSENSE	V146M	MODERATE
1	88230680	C	T	SNP	rs108619704	132	Mroh2a	Intersection	0/1	99/30	99	5	STOP_GAINED	NONSENSE	R150*	HIGH
1	88232292	C	T	SNP			Mroh2a	UNI	0/1	116/15	99	6	NON_SYNONYMOUS_CODING	MISSENSE	T202M	MODERATE
1	88232353	C	T	SNP	rs47589956	127	Mroh2a	UNI	0/1	102/23	99	3	INTRON	NONE		MODIFIER
1	88233303	C	A	SNP	rs49424981	127	Mroh2a	UNI	0/1	34/97	99	3	INTRON	NONE		MODIFIER
1	88233340	G	A	SNP	rs51945100	128	Mroh2a	UNI	0/1	172/27	99	7	NON_SYNONYMOUS_CODING	MISSENSE	V227M	MODERATE
1	88233417	C	T	SNP	rs50034482	127	Mroh2a	Intersection	0/1	64/177	99	7	SYNONYMOUS_CODING	SILENT	F252	LOW
1	88233428	G	A	SNP	rs47598429	127	Mroh2a	UNI	0/1	235/34	99	7	NON_SYNONYMOUS_CODING	MISSENSE	R256Q	MODERATE
1	88233479	C	A,T	MULTIALLELIC_SNP	rs47693451	127	Mroh2a	Intersection	0/1		99		DOWNSTREAM	NONE		MODIFIER
1	88233480	A	G	SNP	rs46767762	127	Mroh2a	Intersection	0/1	65/167	99		DOWNSTREAM	NONE		MODIFIER
1	88233989	A	T	SNP			Mroh2a	UNI	0/1	234/24	99		DOWNSTREAM	NONE		MODIFIER
1	88234040	G	C	SNP	rs47387152	127	Mroh2a	Intersection	0/1	175/71	99	8	SYNONYMOUS_CODING	SILENT	L282	LOW
1	88234120	G	A	SNP			Mroh2a	Intersection	0/1	241/87	99	8	NON_SYNONYMOUS_CODING	MISSENSE	G309D	MODERATE
1	88234137	G	A	SNP			Mroh2a	Intersection	0/1	215/116	99	8	NON_SYNONYMOUS_CODING	MISSENSE	V315I	MODERATE
1	88234200	G	A	SNP			Mroh2a	Intersection	0/1	38/120	99		DOWNSTREAM	NONE		MODIFIER
1	88234588	G	T	SNP	rs49198363	127	Mroh2a	Intersection	0/1	1/5	23	9	SPLICE_SITE_ACCEPTOR	NONE		HIGH
1	88234593	CGGG	C	DELETION.NumRepetitions_3.EventLength_1.RepeatExpansion_G			Mroh2a	HC	0/1	4/2	72	9	CODON_DELETION	NONE	G310-	MODERATE
1	88234597	C	CAG	INSERTION.NOVEL_2			Mroh2a	HC	0/1	4/2	72	9	FRAME_SHIFT	NONE	-311?	HIGH
1	88234599	T	A	SNP			Mroh2a	HC	0/1	4/2	72	9	NON_SYNONYMOUS_CODING	MISSENSE	H311Q	MODERATE
1	88234601	GGCCTT	G	DELETION.NumRepetitions_1.EventLength_5			Mroh2a	HC	0/1	4/2	72	9	FRAME_SHIFT	NONE	-312	HIGH
1	88234936	T	C	SNP	rs49249967	127	Mroh2a	UNI	0/1	103/417	99		DOWNSTREAM	NONE		MODIFIER
1	88234944	C	G	SNP			Mroh2a	UNI	0/1	443/94	99		DOWNSTREAM	NONE		MODIFIER
1	88234981	G	A	SNP	rs46732827	127	Mroh2a	Intersection	0/1	212/97	99	9	SYNONYMOUS_CODING	SILENT	Q321	LOW
1	88234996	G	A	SNP			Mroh2a	UNI	0/1	355/59	99	9	SYNONYMOUS_CODING	SILENT	S326	LOW
1	88235023	G	A	SNP	rs51100050	127	Mroh2a	Intersection	0/1	38/237	99	9	SYNONYMOUS_CODING	SILENT	P335	LOW
1	88235051	T	C	SNP	rs30306580	125	Mroh2a	HC	0/1	52/236	99	9	SYNONYMOUS_CODING	SILENT	L345	LOW
1	88235079	G	A	SNP	rs49288088	127	Mroh2a	Intersection	0/1	54/247	99		DOWNSTREAM	NONE		MODIFIER
1	88235143	T	C	SNP	rs46220804	127	Mroh2a	UNI	0/1	179/89	99		DOWNSTREAM	NONE		MODIFIER
1	88235176	G	A	SNP			Mroh2a	UNI	0/1	287/64	99		DOWNSTREAM	NONE		MODIFIER
1	88235184	C	T	SNP	rs47716307	127	Mroh2a	Intersection	0/1	258/48	99		DOWNSTREAM	NONE		MODIFIER
1	88235254	G	A	SNP	rs47868953	127	Mroh2a	UNI	0/1	313/140	99	10	NON_SYNONYMOUS_CODING	MISSENSE	C370Y	MODERATE
1	88235376	G	A,T	MULTIALLELIC_SNP	rs46577219	127	Mroh2a	Intersection	0/1	220/53/0	99	11	NON_SYNONYMOUS_CODING	MISSENSE	R376H	MODERATE
1	88235442	G	A	SNP	rs51702482	128	Mroh2a	HC	0/1	33/131	99	11	NON_SYNONYMOUS_CODING	MISSENSE	R398H	MODERATE
1	88235449	G	T	SNP			Mroh2a	Intersection	0/1	136/20	99	11	SYNONYMOUS_CODING	SILENT	G400	LOW
1	88236609	A	G	SNP	rs46262366	127	Mroh2a	Intersection	0/1	35/50	99		DOWNSTREAM	NONE		MODIFIER
1	88236631	T	C	SNP	rs45690353	127	Mroh2a	Intersection	0/1	46/68	99		DOWNSTREAM	NONE		MODIFIER
1	88236639	G	T	SNP	rs48299286	127	Mroh2a	Intersection	0/1	47/75	99		DOWNSTREAM	NONE		MODIFIER
1	88236665	T	G	SNP	rs47887801	127	Mroh2a	Intersection	0/1	41/89	99	12	NON_SYNONYMOUS_CODING	MISSENSE	I416M	MODERATE
1	88236695	C	G	SNP	rs46995426	127	Mroh2a	Intersection	0/1	30/105	99	12	SYNONYMOUS_CODING	SILENT	R426	LOW
1	88236753	T	C	SNP	rs45956738	127	Mroh2a	Intersection	0/1	15/61	99		DOWNSTREAM	NONE		MODIFIER
1	88237457	T	A	SNP	rs48101914	127	Mroh2a	Intersection	0/1	191/183	99		DOWNSTREAM	NONE		MODIFIER
1	88237491	C	T	SNP	rs49684833	127	Mroh2a	Intersection	0/1	348/61	99	13	STOP_GAINED	NONSENSE	R445*	HIGH
1	88237541	C	A	SNP	rs45963845	127	Mroh2a	UNI	0/1	151/157	99	13	SYNONYMOUS_CODING	SILENT	G461	LOW
1	88237800	T	A	SNP	rs51520385	128	Mroh2a	Intersection	0/1	27/94	99		DOWNSTREAM	NONE		MODIFIER
1	88237813	C	T	SNP	rs46423284	127	Mroh2a	Intersection	0/1	107/26	99		DOWNSTREAM	NONE		MODIFIER
1	88237852	G	T	SNP	rs45936507	127	Mroh2a	Intersection	0/1	132/37	99	14	NON_SYNONYMOUS_CODING	MISSENSE	R481L	MODERATE
1	88237853	A	C	SNP	rs30306577	125	Mroh2a	Intersection	0/1	28/141	99	14	SYNONYMOUS_CODING	SILENT	R481	LOW
1	88237944	G	A	SNP	rs51161324	127	Mroh2a	UNI	0/1	148/32	99	14	NON_SYNONYMOUS_CODING	MISSENSE	G512S	MODERATE
1	88237968	C	A	SNP	rs51387513	128	Mroh2a	Intersection	0/1	110/38	99		DOWNSTREAM	NONE		MODIFIER
1	88238224	A	G	SNP	rs46297523	127	Mroh2a	Intersection	1/1	0/3	9		DOWNSTREAM	NONE		MODIFIER
1	88238226	A	AG	INSERTION.NumRepetitions_3.EventLength_1.RepeatExpansion_G			Mroh2a	UNI	0/1	1/1	1		DOWNSTREAM	NONE		MODIFIER
1	88238229	G	GA	INSERTION.NumRepetitions_7.EventLength_1.RepeatExpansion_A		137	Mroh2a	HC	1/1	0/3	9		DOWNSTREAM	NONE		MODIFIER
1	88238279	G	A	SNP	rs49464914	127	Mroh2a	Intersection	1/1	0/1	3		DOWNSTREAM	NONE		MODIFIER
1	88238371	G	A	SNP	rs47198584	127	Mroh2a	Intersection	1/1	0/1	3		DOWNSTREAM	NONE		MODIFIER
1	88238442	A	G	SNP	rs48028187	127	Mroh2a	Intersection	1/1	0/2	6		DOWNSTREAM	NONE		MODIFIER
1	88238460	G	A	SNP	rs46610117	127	Mroh2a	Intersection	1/1	0/3	9		DOWNSTREAM	NONE		MODIFIER
1	88238511	T	C	SNP	rs50216917	127	Mroh2a	Intersection	1/1	0/4	12	1	EXON	NONE		MODIFIER
1	88238532	C	G	SNP	rs46227129	127	Mroh2a	Intersection	1/1	0/5	15	1	EXON	NONE		MODIFIER
1	88238533	A	G	SNP	rs46735068	127	Mroh2a	Intersection	1/1	0/5	15	1	EXON	NONE		MODIFIER
1	88238623	C	G	SNP	rs46399242	127	Mroh2a	Intersection	0/1	2/1	20	1	EXON	NONE		MODIFIER
1	88238686	T	C	SNP	rs47097747	127	Mroh2a	Intersection	0/1	12/2	48	1	EXON	NONE		MODIFIER
1	88238816	G	A	SNP	rs51977061	128	Mroh2a	Intersection	0/1	189/49	99	1	EXON	NONE		MODIFIER
1	88238850	C	T	SNP	rs48825722	127	Mroh2a	Intersection	0/1	204/44	99	1	EXON	NONE		MODIFIER
1	88238851	C	G	SNP	rs46909435	127	Mroh2a	Intersection	0/1	201/44	99	1	EXON	NONE		MODIFIER
1	88238889	T	C	SNP	rs49591749	127	Mroh2a	Intersection	0/1	38/151	99	1	EXON	NONE		MODIFIER
1	88238947	A	G	SNP	rs50675978	127	Mroh2a	Intersection	0/1	108/347	99	15	SYNONYMOUS_CODING	SILENT	A533	LOW
1	88238983	C	T	SNP	rs51943203	128	Mroh2a	UNI	0/1	407/74	99	15	SYNONYMOUS_CODING	SILENT	A545	LOW
1	88239000	G	T	SNP	rs47327704	127	Mroh2a	UNI	0/1	381/93	99	15	NON_SYNONYMOUS_CODING	MISSENSE	G551V	MODERATE
1	88239006	A	C	SNP	rs47431882	127	Mroh2a	UNI	0/1	278/188	99	15	NON_SYNONYMOUS_CODING	MISSENSE	D553A	MODERATE
1	88240124	T	C	SNP	rs51719921	128	Mroh2a	Intersection	1/1	26/144	99	16	SYNONYMOUS_CODING	SILENT	L567	LOW
1	88240149	C	T	SNP	rs48472294	127	Mroh2a	Intersection	0/1	26/176	99	16	NON_SYNONYMOUS_CODING	MISSENSE	A575V	MODERATE
1	88240225	C	T	SNP	rs30306575	125	Mroh2a	Intersection	0/1	63/349	99	17	INTRON	NONE		MODIFIER
1	88240703	G	A	SNP	rs46352364	127	Mroh2a	Intersection	0/1	76/25	99	17	NON_SYNONYMOUS_CODING	MISSENSE	G587R	MODERATE
1	88240709	G	T	SNP			Mroh2a	Intersection	0/1	89/16	99	17	NON_SYNONYMOUS_CODING	MISSENSE	G589C	MODERATE
1	88240802	C	T	SNP	rs47373236	127	Mroh2a	Intersection	0/1	36/112	99	17	SYNONYMOUS_CODING	SILENT	L620	LOW
1	88240839	G	A	SNP	rs51509347	128	Mroh2a	Intersection	0/1	37/105	99	3	EXON	NONE		MODIFIER
1	88241093	C	T	SNP	rs30305673	125	Mroh2a	Intersection	0/1	38/128	99	18	SYNONYMOUS_CODING	SILENT	N633	LOW
1	88241160	G	A	SNP	rs47087507	127	Mroh2a	Intersection	0/1	19/40	99		DOWNSTREAM	NONE		MODIFIER
1	88241510	C	T	SNP	rs30305672	125	Mroh2a	UNI	0/1	61/186	99		DOWNSTREAM	NONE		MODIFIER
1	88241525	C	T	SNP	rs49301010	127	Mroh2a	UNI	0/1	65/210	99		DOWNSTREAM	NONE		MODIFIER
1	88241584	G	A	SNP	rs46209645	127	Mroh2a	Intersection	0/1	149/107	99	19	STOP_GAINED	NONSENSE	W657*	HIGH
1	88241590	A	G	SNP	rs47901697	127	Mroh2a	Intersection	0/1	73/204	99	19	SYNONYMOUS_CODING	SILENT	L659	LOW
1	88241618	A	C	SNP			Mroh2a	Intersection	0/1	277/31	4	19	NON_SYNONYMOUS_CODING	MISSENSE	I669L	MODERATE
1	88241661	G	A	SNP	rs49704559	127	Mroh2a	Intersection	0/1	55/183	99		DOWNSTREAM	NONE		MODIFIER
1	88242417	G	T	SNP	rs47723211	127	Mroh2a	Intersection	0/1	88/64	99	20	NON_SYNONYMOUS_CODING	MISSENSE	R684M	MODERATE
1	88242418	G	T	SNP	rs49668968	127	Mroh2a	Intersection	0/1	88/64	99	20	NON_SYNONYMOUS_CODING	MISSENSE	R684S	MODERATE
1	88242420	C	A	SNP	rs50114735	127	Mroh2a	UNI	0/1	149/33	99	20	NON_SYNONYMOUS_CODING	MISSENSE	A685D	MODERATE
1	88242421	C	A	SNP	rs50476625	127	Mroh2a	UNI	0/1	152/33	99	20	SYNONYMOUS_CODING	SILENT	A685	LOW
1	88242508	T	C	SNP	rs30305669	125	Mroh2a	HC	0/1	56/234	99	20	SYNONYMOUS_CODING	SILENT	N714	LOW
1	88242511	T	C	SNP	rs30305668	125	Mroh2a	HC	0/1	54/231	99	20	SYNONYMOUS_CODING	SILENT	D715	LOW
1	88242537	C	T	SNP	rs48485339	127	Mroh2a	Intersection	0/1	216/27	99		DOWNSTREAM	NONE		MODIFIER
1	88242558	C	T	SNP	rs51683890	128	Mroh2a	Intersection	0/1	31/135	99		DOWNSTREAM	NONE		MODIFIER
1	88242576	G	T	SNP	rs51002005	127	Mroh2a	Intersection	0/1	95/15	64		DOWNSTREAM	NONE		MODIFIER
1	88242606	A	G	SNP	rs30928763	125	Mroh2a	Intersection	0/1	15/18	99		DOWNSTREAM	NONE		MODIFIER
1	88242779	C	T	SNP	rs50099360	127	Mroh2a	UNI	0/1	285/64	99	21	SYNONYMOUS_CODING	SILENT	I756	LOW
1	88242807	T	G,A	MULTIALLELIC_SNP	rs51073242	127	Mroh2a	Intersection	0/1		99		DOWNSTREAM	NONE		MODIFIER
1	88242839	A	G	SNP	rs51764800	128	Mroh2a	HC	0/1	27/77	99		DOWNSTREAM	NONE		MODIFIER
1	88242851	G	A,T	MULTIALLELIC_SNP	rs52023418	128	Mroh2a	UNI	0/2	83/0/15	99		DOWNSTREAM	NONE		MODIFIER
1	88242853	G	T	SNP	rs47297181	127	Mroh2a	UNI	0/1	81/14	99		DOWNSTREAM	NONE		MODIFIER
1	88244083	G	A	SNP			Mroh2a	UNI	0/1	403/60	99	22	SYNONYMOUS_CODING	SILENT	Q811	LOW
1	88244118	T	C	SNP	rs50772163	127	Mroh2a	Intersection	0/1	127/332	99		DOWNSTREAM	NONE		MODIFIER
1	88244970	G	T	SNP			Mroh2a	UNI	0/1	192/97	99	23	NON_SYNONYMOUS_CODING	MISSENSE	M820I	MODERATE
1	88244995	G	T	SNP	rs49694003	127	Mroh2a	UNI	0/1	288/45	99	23	NON_SYNONYMOUS_CODING	MISSENSE	A829S	MODERATE
1	88245126	C	T	SNP	rs47667811	127	Mroh2a	Intersection	0/1	46/269	99		DOWNSTREAM	NONE		MODIFIER
1	88245949	G	A	SNP	rs30304852	125	Mroh2a	Intersection	0/1	117/154	99	24	INTRON	NONE		MODIFIER
1	88245989	T	C	SNP	rs48134977	127	Mroh2a	Intersection	0/1	61/225	99	24	NON_SYNONYMOUS_CODING	MISSENSE	V853A	MODERATE
1	88246017	C	T	SNP			Mroh2a	UNI	0/1	282/54	99	24	SYNONYMOUS_CODING	SILENT	H862	LOW
1	88246042	G	C	SNP			Mroh2a	UNI	0/1	255/42	99	24	NON_SYNONYMOUS_CODING	MISSENSE	A871P	MODERATE
1	88246065	A	G	SNP	rs50479857	127	Mroh2a	Intersection	0/1	39/156	99	24	SYNONYMOUS_CODING	SILENT	L878	LOW
1	88247123	T	C	SNP	rs45887350	127	Mroh2a	Intersection	0/1	45/85	99	25	INTRON	NONE		MODIFIER
1	88247139	G	A	SNP			Mroh2a	Intersection	0/1	108/40	99	25	SYNONYMOUS_CODING	SILENT	T880	LOW
1	88247140	A	C	SNP	rs30304848	125	Mroh2a	Intersection	0/1	23/128	99	25	NON_SYNONYMOUS_CODING	MISSENSE	M881L	MODERATE
1	88247172	A	G	SNP	rs108928087	132	Mroh2a	UNI	0/1	129/35	99	25	SYNONYMOUS_CODING	SILENT	T891	LOW
1	88247232	T	C	SNP	rs46270163	127	Mroh2a	HC	1/1	20/153	99	25	SYNONYMOUS_CODING	SILENT	N911	LOW
1	88247237	C	T	SNP	rs46834053	127	Mroh2a	HC	0/1	87/90	99	25	NON_SYNONYMOUS_CODING	MISSENSE	S913F	MODERATE
1	88247732	C	T	SNP			Mroh2a	UNI	0/1	65/16	99	26	INTRON	NONE		MODIFIER
1	88247732	C	CTCTCTCTT	INSERTION.NOVEL_8			Mroh2a	HC	0/1	45/19	99	26	INTRON	NONE		MODIFIER
1	88247763	A	G	SNP	rs51677514	128	Mroh2a	Intersection	0/1	18/127	99	26	NON_SYNONYMOUS_CODING	MISSENSE	T921A	MODERATE
1	88247852	T	C	SNP	rs30304847	125	Mroh2a	Intersection	0/1	26/183	99	27	INTRON	NONE		MODIFIER
1	88248530	G	A	SNP			Mroh2a	UNI	0/1	91/27	99	27	INTRON	NONE		MODIFIER
1	88248555	C	A	SNP			Mroh2a	UNI	0/1	87/51	99	27	NON_SYNONYMOUS_CODING	MISSENSE	L949M	MODERATE
1	88248584	G	A	SNP	rs49606792	127	Mroh2a	UNI	0/1	31/123	99	27	SYNONYMOUS_CODING	SILENT	E958	LOW
1	88248586	G	A	SNP			Mroh2a	UNI	0/1	125/29	99	27	STOP_GAINED	NONSENSE	W959*	HIGH
1	88248605	G	T	SNP	rs46529405	127	Mroh2a	UNI	0/1	144/14	61	27	NON_SYNONYMOUS_CODING	MISSENSE	M965I	MODERATE
1	88248655	G	A	SNP	rs51885729	128	Mroh2a	UNI	0/1	91/9	19	27	NON_SYNONYMOUS_CODING	MISSENSE	C982Y	MODERATE
1	88249686	C	T	SNP	rs244113765	137	Mroh2a	UNI	0/1	178/38	99	28	INTRON	NONE		MODIFIER
1	88249700	T	C	SNP	rs49354716	127	Mroh2a	Intersection	0/1	40/168	99	28	INTRON	NONE		MODIFIER
1	88249861	A	G	SNP	rs50960505	127	Mroh2a	Intersection	0/1	38/302	99	29	INTRON	NONE		MODIFIER
1	88249869	A	C	SNP	rs48854013	127	Mroh2a	Intersection	0/1	35/277	99	29	INTRON	NONE		MODIFIER
1	88250266	A	G	SNP	rs46922901	127	Mroh2a	Intersection	0/1	24/111	99	29	SYNONYMOUS_CODING	SILENT	V1024	LOW
1	88250268	G	A	SNP	rs51739114	128	Mroh2a	UNI	0/1	119/24	99	29	NON_SYNONYMOUS_CODING	MISSENSE	S1025N	MODERATE
1	88250342	G	A	SNP	rs46670044	127	Mroh2a	UNI	0/1	271/33	99	29	NON_SYNONYMOUS_CODING	MISSENSE	D1050N	MODERATE
1	88250393	G	A	SNP	rs49466835	127	Mroh2a	Intersection	0/1	79/316	99	30	INTRON	NONE		MODIFIER
1	88250425	C	T	SNP	rs49769505	127	Mroh2a	Intersection	0/1	224/98	99	30	INTRON	NONE		MODIFIER
1	88250436	T	C	SNP	rs47847431	127	Mroh2a	Intersection	0/1	49/211	99	30	INTRON	NONE		MODIFIER
1	88251195	A	G	SNP	rs47026838	127	Mroh2a	UNI	0/1	16/41	99	30	INTRON	NONE		MODIFIER
1	88251229	T	C	SNP	rs48741853	127	Mroh2a	UNI	0/1	24/62	99	30	INTRON	NONE		MODIFIER
1	88251267	G	T	SNP	rs50826619	127	Mroh2a	UNI	0/1	28/81	99	30	NON_SYNONYMOUS_CODING	MISSENSE	C1071F	MODERATE
1	88251289	C	T	SNP			Mroh2a	UNI	0/1	96/16	99	30	SYNONYMOUS_CODING	SILENT	I1078	LOW
1	88251346	C	T	SNP	rs50151850	127	Mroh2a	Intersection	0/1	15/73	99	30	SYNONYMOUS_CODING	SILENT	V1097	LOW
1	88251365	C	T	SNP			Mroh2a	Intersection	0/1	72/13	83	30	NON_SYNONYMOUS_CODING	MISSENSE	L1104F	MODERATE
1	88251374	C	T	SNP			Mroh2a	Intersection	0/1	67/13	99	30	NON_SYNONYMOUS_CODING	MISSENSE	R1107W	MODERATE
1	88251385	G	T	SNP	rs48746447	127	Mroh2a	Intersection	0/1	43/35	99	30	NON_SYNONYMOUS_CODING	MISSENSE	E1110D	MODERATE
1	88252313	A	G	SNP	rs49686764	127	Mroh2a	Intersection	1/1	23/126	99	31	INTRON	NONE		MODIFIER
1	88252383	T	C	SNP	rs48997232	127	Mroh2a	Intersection	0/1	29/159	99	31	SYNONYMOUS_CODING	SILENT	D1130	LOW
1	88252401	A	G	SNP			Mroh2a	UNI	0/1	193/22	99	31	SYNONYMOUS_CODING	SILENT	R1136	LOW
1	88252457	C	T	SNP			Mroh2a	Intersection	0/1	265/29	68	31	NON_SYNONYMOUS_CODING	MISSENSE	T1155I	MODERATE
1	88252458	A	G,T	MULTIALLELIC_SNP	rs50204196	127	Mroh2a	Intersection	0/1		99	31	SYNONYMOUS_CODING	SILENT	T1155	LOW
1	88252477	C	T	SNP	rs51522420	128	Mroh2a	Intersection	0/1	59/233	99	31	SYNONYMOUS_CODING	SILENT	L1162	LOW
1	88254812	A	G	SNP	rs51642105	128	Mroh2a	Intersection	0/1	93/30	99	32	INTRON	NONE		MODIFIER
1	88254834	C	T	SNP	rs48395395	127	Mroh2a	Intersection	0/1	121/38	99	32	INTRON	NONE		MODIFIER
1	88254845	T	C	SNP			Mroh2a	UNI	0/1	124/60	99	32	INTRON	NONE		MODIFIER
1	88254906	A	C	SNP	rs48050069	127	Mroh2a	Intersection	0/1	203/68	99	32	SYNONYMOUS_CODING	SILENT	A1182	LOW
1	88254935	G	T	SNP	rs51526303	128	Mroh2a	UNI	0/1	336/55	99	32	NON_SYNONYMOUS_CODING	MISSENSE	R1192L	MODERATE
1	88254948	G	A	SNP			Mroh2a	Intersection	0/1	268/49	99	32	SYNONYMOUS_CODING	SILENT	R1196	LOW
1	88254965	A	T	SNP			Mroh2a	Intersection	0/1	288/54	99	32	NON_SYNONYMOUS_CODING	MISSENSE	N1202I	MODERATE
1	88255048	C	T	SNP	rs50957006	127	Mroh2a	HC	0/1	190/113	99	33	INTRON	NONE		MODIFIER
1	88255203	G	A	SNP	rs50969768	127	Mroh2a	Intersection	0/1	260/46	99	33	SYNONYMOUS_CODING	SILENT	G1257	LOW
1	88255245	T	C	SNP	rs30303027	125	Mroh2a	Intersection	0/1	62/266	99	33	SYNONYMOUS_CODING	SILENT	V1271	LOW
1	88255275	C	T	SNP	rs45677261	127	Mroh2a	Intersection	0/1	272/47	99	33	SYNONYMOUS_CODING	SILENT	T1281	LOW
1	88255315	G	A	SNP	rs48530924	127	Mroh2a	Intersection	0/1	161/103	99	34	INTRON	NONE		MODIFIER
1	88255539	C	A	SNP	rs49874282	127	Mroh2a	UNI	0/1	144/44	99	35	NON_SYNONYMOUS_CODING	MISSENSE	S1291Y	MODERATE
1	88255565	C	A	SNP	rs47896724	127	Mroh2a	UNI	0/1	201/34	99	34	NON_SYNONYMOUS_CODING	MISSENSE	L1292I	MODERATE
1	88255607	T	C	SNP	rs50882367	127	Mroh2a	UNI	0/1	240/93	99	34	SYNONYMOUS_CODING	SILENT	L1306	LOW
1	88255633	G	A	SNP	rs46647402	127	Mroh2a	UNI	0/1	350/59	99	34	SYNONYMOUS_CODING	SILENT	L1314	LOW
1	88255655	C	G	SNP	rs48435916	127	Mroh2a	UNI	0/1	399/67	99	34	NON_SYNONYMOUS_CODING	MISSENSE	L1322V	MODERATE
1	88256029	T	A	SNP	rs49956734	127	Mroh2a	Intersection	0/1	168/102	99	35	INTRON	NONE		MODIFIER
1	88256051	C	A	SNP			Mroh2a	Intersection	0/1	283/56	84	35	INTRON	NONE		MODIFIER
1	88256090	G	A	SNP	rs50502368	127	Mroh2a	UNI	0/1	339/154	99	35	SYNONYMOUS_CODING	SILENT	Q1341	LOW
1	88256096	G	A	SNP			Mroh2a	Intersection	0/1	419/60	99	35	SYNONYMOUS_CODING	SILENT	L1343	LOW
1	88256127	G	A	SNP	rs49915201	127	Mroh2a	Intersection	0/1	318/133	99	35	NON_SYNONYMOUS_CODING	MISSENSE	E1354K	MODERATE
1	88256155	C	T	SNP	rs108483986	132	Mroh2a	Intersection	0/1	381/93	99	35	NON_SYNONYMOUS_CODING	MISSENSE	T1363M	MODERATE
1	88256166	G	GT	INSERTION.NumRepetitions_1.EventLength_1.RepeatExpansion_T			Mroh2a	HC	0/1	320/107	99	35	FRAME_SHIFT	NONE	-1367?	HIGH
1	88256392	T	C	SNP	rs51223356	127	Mroh2a	UNI	0/1	90/40	99	36	INTRON	NONE		MODIFIER
1	88256413	C	T	SNP	rs47621380	127	Mroh2a	Intersection	0/1	138/22	99	36	NON_SYNONYMOUS_CODING	MISSENSE	P1373L	MODERATE
1	88256468	T	C	SNP	rs49242808	127	Mroh2a	Intersection	0/1	40/208	99	36	SYNONYMOUS_CODING	SILENT	G1391	LOW
1	88256545	G	A	SNP			Mroh2a	UNI	0/1	516/83	99	36	NON_SYNONYMOUS_CODING	MISSENSE	R1417Q	MODERATE
1	88256597	A	G	SNP	rs51909207	128	Mroh2a	Intersection	0/1	46/241	99	37	INTRON	NONE		MODIFIER
1	88256705	C	T	SNP	rs48861546	127	Mroh2a	Intersection	0/1	189/29	20	37	STOP_GAINED	NONSENSE	Q1437*	HIGH
1	88256727	C	T	SNP	rs51219523	127	Mroh2a	Intersection	0/1	203/55	93	37	NON_SYNONYMOUS_CODING	MISSENSE	A1444V	MODERATE
1	88256754	T	C	SNP			Mroh2a	UNI	0/1	325/45	99	37	NON_SYNONYMOUS_CODING	MISSENSE	V1453A	MODERATE
1	88256798	G	A	SNP	rs30303026	125	Mroh2a	Intersection	0/1	249/96	99	37	NON_SYNONYMOUS_CODING	MISSENSE	A1468T	MODERATE
1	88256871	G	C	SNP	rs52517967	128	Mroh2a	Intersection	0/1	91/36	99	38	INTRON	NONE		MODIFIER
1	88257683	C	T	SNP			Hjurp	Intersection	0/1	77/45	99		DOWNSTREAM	NONE		MODIFIER
1	88257739	T	C	SNP	rs45916248	127	Mroh2a	Intersection	0/1	130/44	99	38	SYNONYMOUS_CODING	SILENT	F1489	LOW
1	88257802	G	C	SNP	rs46766240	127	Mroh2a	UNI	0/1	195/40	99	38	NON_SYNONYMOUS_CODING	MISSENSE	E1510D	MODERATE
1	88257889	A	G	SNP	rs50523508	127	Hjurp	Intersection	0/1	148/31	99		DOWNSTREAM	NONE		MODIFIER
1	88258538	G	C	SNP	rs212640068	137	Hjurp	UNI	0/1	259/30	99		DOWNSTREAM	NONE		MODIFIER
1	88258633	C	T	SNP			Mroh2a	UNI	0/1	294/136	99	39	SYNONYMOUS_CODING	SILENT	S1548	LOW
1	88258664	A	G	SNP			Mroh2a	UNI	0/1	426/53	99	39	NON_SYNONYMOUS_CODING	MISSENSE	S1559G	MODERATE
1	88258708	C	T	SNP	rs48876495	127	Mroh2a	UNI	0/1	385/76	99	39	SYNONYMOUS_CODING	SILENT	S1573	LOW
1	88258723	A	G	SNP	rs45783408	127	Hjurp	HC	1/1	2/277	99		DOWNSTREAM	NONE		MODIFIER
1	88258731	A	G	SNP	rs47839015	127	Hjurp	HC	0/1	79/196	99		DOWNSTREAM	NONE		MODIFIER
1	88258743	T	A	SNP			Hjurp	Intersection	0/1	161/98	99		DOWNSTREAM	NONE		MODIFIER
1	88258754	C	G	SNP			Hjurp	Intersection	0/1	142/83	99		DOWNSTREAM	NONE		MODIFIER
1	88258759	T	C	SNP	rs49604883	127	Hjurp	Intersection	0/1	175/32	99		DOWNSTREAM	NONE		MODIFIER
1	88258848	A	G	SNP	rs52006394	128	Hjurp	Intersection	0/1	12/3	81		DOWNSTREAM	NONE		MODIFIER
1	88258892	A	G	SNP	rs48977382	127	Hjurp	UNI	0/1	5/1	18		DOWNSTREAM	NONE		MODIFIER
1	88259005	A	G	SNP	rs108781526	132	Hjurp	Intersection	0/1	17/2	1		DOWNSTREAM	NONE		MODIFIER
1	88259037	T	C	SNP	rs46887852	127	Hjurp	Intersection	0/1	25/4	80		DOWNSTREAM	NONE		MODIFIER
1	88259220	G	A	SNP	rs48446177	127	Mroh2a	Intersection	0/1	201/19	99	40	SYNONYMOUS_CODING	SILENT	A1609	LOW
1	88259277	G	T	SNP	rs50130173	127	Hjurp	Intersection	0/1	209/21	79		DOWNSTREAM	NONE		MODIFIER
1	88259318	C	T	SNP	rs46397313	127	Hjurp	Intersection	0/1	133/35	99		DOWNSTREAM	NONE		MODIFIER
1	88259369	C	T	SNP	rs46221671	127	Hjurp	Intersection	0/1	59/45	99		DOWNSTREAM	NONE		MODIFIER
1	88259370	C	G	SNP	rs49917120	127	Hjurp	Intersection	0/1	27/79	99		DOWNSTREAM	NONE		MODIFIER
1	88259427	C	T	SNP	rs46339511	127	Hjurp	UNI	0/1	106/19	99		DOWNSTREAM	NONE		MODIFIER
1	88259436	G	C	SNP			Hjurp	Intersection	0/1	86/47	99		DOWNSTREAM	NONE		MODIFIER
1	88259483	C	T	SNP	rs47321762	127	Hjurp	UNI	0/1	137/31	99		DOWNSTREAM	NONE		MODIFIER
1	88259499	T	A	SNP			Hjurp	Intersection	0/1	145/21	99		DOWNSTREAM	NONE		MODIFIER
1	88259537	T	C	SNP	rs51479680	128	Mroh2a	UNI	0/1	167/27	99	41	SYNONYMOUS_CODING	SILENT	I1612	LOW
1	88259567	A	G	SNP	rs30301550	125	Mroh2a	Intersection	0/1	51/151	99	41	SYNONYMOUS_CODING	SILENT	K1622	LOW
1	88259589	C	T	SNP			Mroh2a	UNI	0/1	209/30	99	41	NON_SYNONYMOUS_CODING	MISSENSE	R1630C	MODERATE
1	88259607	T	C	SNP	rs47903157	127	Hjurp	UNI	0/1	205/29	99		DOWNSTREAM	NONE		MODIFIER
1	88259678	A	G	SNP	rs49400006	127	Hjurp	Intersection	0/1	21/84	99		DOWNSTREAM	NONE		MODIFIER
1	88259696	G	C	SNP			Hjurp	Intersection	0/1	64/11	99		DOWNSTREAM	NONE		MODIFIER
1	88259741	G	C	SNP	rs48839757	127	Hjurp	UNI	0/1	44/9	99		DOWNSTREAM	NONE		MODIFIER
1	88259793	A	G	SNP	rs47144880	127	Hjurp	Intersection	0/1	14/65	99		DOWNSTREAM	NONE		MODIFIER
1	88259818	G	GA	INSERTION.NumRepetitions_5.EventLength_1.RepeatExpansion_A	rs227819988	137	Hjurp	HC	0/1	101/17	99		DOWNSTREAM	NONE		MODIFIER
1	88259973	C	T	SNP			Mroh2a	UNI	0/1	268/55	99	42	SYNONYMOUS_CODING	SILENT	L1655	LOW
1	88260002	A	C,G	MULTIALLELIC_SNP	rs50377244	127	Mroh2a	HC	0/2	67/49/239	99	42	NON_SYNONYMOUS_CODING	MISSENSE	L1664F	MODERATE
1	88260004	C	T	SNP			Mroh2a	HC	0/1	249/108	99	42	NON_SYNONYMOUS_CODING	MISSENSE	A1665V	MODERATE
1	88260005	G	A	SNP			Mroh2a	HC	0/1	249/109	99	42	SYNONYMOUS_CODING	SILENT	A1665	LOW
1	88260044	G	A	SNP	rs49981145	127	Hjurp	UNI	0/1	275/58	99		DOWNSTREAM	NONE		MODIFIER
1	88260056	C	T	SNP	rs49933713	127	Hjurp	Intersection	0/1	245/44	99		DOWNSTREAM	NONE		MODIFIER
1	88260112	G	A	SNP			Hjurp	UNI	0/1	110/22	99		DOWNSTREAM	NONE		MODIFIER
1	88260256	T	G	SNP			Hjurp	Intersection	0/1	4/1	29		DOWNSTREAM	NONE		MODIFIER
1	88260335	A	C	SNP	rs45684879	127	Mroh2a	Intersection	1/1	0/5	18		DOWNSTREAM	NONE		MODIFIER
1	88260638	T	G	SNP	rs47494394	127	Hjurp	Intersection	0/1	2/2	99		DOWNSTREAM	NONE		MODIFIER
1	88260640	C	G	SNP	rs45959759	127	Hjurp	HC	0/1	2/2	99		DOWNSTREAM	NONE		MODIFIER
1	88260722	G	C	SNP	rs30301549	125	Hjurp	Intersection	0/1	1/4	83		DOWNSTREAM	NONE		MODIFIER
1	88260735	A	AC	INSERTION.NumRepetitions_1.EventLength_1.RepeatExpansion_C			Hjurp	HC	0/1	1/3	99		DOWNSTREAM	NONE		MODIFIER
1	88260738	GC	G	DELETION.NumRepetitions_1.EventLength_1.RepeatExpansion_C			Hjurp	HC	0/1	1/3	99		DOWNSTREAM	NONE		MODIFIER
1	88260780	A	T	SNP	rs50167957	127	Hjurp	Intersection	0/1	3/2	28		DOWNSTREAM	NONE		MODIFIER
1	88261713	G	C	SNP	rs46087768	127	Mroh2a	UNI	1/1	0/1	3		DOWNSTREAM	NONE		MODIFIER
1	88261740	G	A	SNP	rs48706554	127	Mroh2a	Intersection	0/1	1/1	20		DOWNSTREAM	NONE		MODIFIER
1	88261764	C	A	SNP	rs50362560	127	Mroh2a	Intersection	0/1	1/1	26		DOWNSTREAM	NONE		MODIFIER
1	88261985	C	T	SNP			Mroh2a	Intersection	0/1	5/2	55		DOWNSTREAM	NONE		MODIFIER
1	88262062	A	G	SNP			Mroh2a	Intersection	0/1	3/1	99		DOWNSTREAM	NONE		MODIFIER
1	88262075	G	A,C	MULTIALLELIC_SNP	rs46919515	127	Mroh2a	UNI	2/2	0/0/1	3		DOWNSTREAM	NONE		MODIFIER
1	88262134	G	A,T	MULTIALLELIC_SNP	rs46992104	127	Mroh2a	UNI	0/2	1/0/1	34		DOWNSTREAM	NONE		MODIFIER
1	88262143	C	T	SNP	rs48417415	127	Mroh2a	UNI	0/1	1/1	33		DOWNSTREAM	NONE		MODIFIER
1	88262148	A	G	SNP	rs51170857	127	Mroh2a	UNI	0/1	1/1	32		DOWNSTREAM	NONE		MODIFIER
1	88262167	C	T	SNP			Mroh2a	UNI	0/1	4/2	36		DOWNSTREAM	NONE		MODIFIER
1	88262188	T	C	SNP	rs213696536	137	Mroh2a	UNI	0/1	5/2	33		DOWNSTREAM	NONE		MODIFIER
1	88262216	C	A	SNP	rs51864932	128	Mroh2a	UNI	0/1	4/2	33		DOWNSTREAM	NONE		MODIFIER
1	88262277	C	CT,CTTTTTTT	MULTIALLELIC_COMPLEX.Other		137	Hjurp	HC	0/2	0/0/1	36		DOWNSTREAM	NONE		MODIFIER
1	88262359	C	T	SNP			Hjurp	Intersection	0/1	3/1	29		DOWNSTREAM	NONE		MODIFIER
1	88262939	G	C	SNP	rs49905781	127	Hjurp	Intersection	0/1	0/3	24		DOWNSTREAM	NONE		MODIFIER
1	88263093	G	A	SNP	rs49736267	127	Hjurp	Intersection	0/1	1/4	25		DOWNSTREAM	NONE		MODIFIER
1	88263199	C	T	SNP	rs47849677	127	Hjurp	Intersection	0/1	1/10	6		DOWNSTREAM	NONE		MODIFIER
1	88263296	A	T	SNP	rs48913740	127	Mroh2a	Intersection	0/1	2/1	20		DOWNSTREAM	NONE		MODIFIER
1	88263313	T	A	SNP	rs49468302	127	Mroh2a	Intersection	0/1	0/2	33		DOWNSTREAM	NONE		MODIFIER
1	88263323	CAA	C,CA	MULTIALLELIC_COMPLEX.Other	rs238428959	137	Mroh2a	Intersection	0/1	0/1/0	31		DOWNSTREAM	NONE		MODIFIER
1	88263515	A	C	SNP	rs45981244	127	Mroh2a	Intersection	1/1	0/2	6		DOWNSTREAM	NONE		MODIFIER
1	88263589	T	C	SNP			Hjurp	Intersection	1/1	0/1	6		DOWNSTREAM	NONE		MODIFIER
1	88263746	C	G	SNP	rs13472323	121	Hjurp	HC	1/1		15		DOWNSTREAM	NONE		MODIFIER
1	88263899	G	A	SNP	rs46250955	127	Hjurp	Intersection	0/1	3/1	30		DOWNSTREAM	NONE		MODIFIER
1	88263907	T	C	SNP	rs50866964	127	Hjurp	HC	0/1	3/1	30		DOWNSTREAM	NONE		MODIFIER
1	88263914	A	G	SNP	rs50362092	127	Hjurp	Intersection	0/1	1/3	99		DOWNSTREAM	NONE		MODIFIER
1	88263984	G	A	SNP	rs45843912	127	Mroh2a	UNI	0/1	2/1	23		DOWNSTREAM	NONE		MODIFIER
1	88264022	C	A	SNP	rs47429221	127	Mroh2a	UNI	0/1	1/1	28		DOWNSTREAM	NONE		MODIFIER
1	88264142	G	T	SNP	rs48586742	127	Mroh2a	UNI	0/1	6/3	60		DOWNSTREAM	NONE		MODIFIER
1	88264193	C	A	SNP			Mroh2a	UNI	0/1	1/4	27		DOWNSTREAM	NONE		MODIFIER
1	88264204	A	T	SNP	rs46705841	127	Mroh2a	HC	0/1	4/0	99		DOWNSTREAM	NONE		MODIFIER
1	88264205	A	G	SNP	rs46012126	127	Mroh2a	HC	0/1	4/0	99		DOWNSTREAM	NONE		MODIFIER
1	88264236	C	T	SNP	rs51312009	128	Mroh2a	HC	0/1	2/0	99		DOWNSTREAM	NONE		MODIFIER
1	88264271	A	G	SNP	rs30301546	125	Mroh2a	Intersection	0/1		72		DOWNSTREAM	NONE		MODIFIER
1	88264315	T	A	SNP			Mroh2a	HC	0/1	0/2	99		DOWNSTREAM	NONE		MODIFIER
1	88264326	G	C	SNP			Hjurp	HC	0/1	0/3	72		DOWNSTREAM	NONE		MODIFIER
1	88264521	A	G	SNP	rs49167126	127	Hjurp	Intersection	0/1	2/4	31		DOWNSTREAM	NONE		MODIFIER
1	88265019	G	A	SNP	rs49882804	127	Hjurp	UNI	0/1	7/1	18		DOWNSTREAM	NONE		MODIFIER
1	88265028	A	G	SNP	rs49585932	127	Hjurp	UNI	0/1	9/2	18		DOWNSTREAM	NONE		MODIFIER
1	88265034	G	A	SNP	rs51185680	127	Hjurp	Intersection	0/1	8/3	50		DOWNSTREAM	NONE		MODIFIER
1	88265097	T	C	SNP	rs46614948	127	Hjurp	Intersection	0/1	40/4	49		DOWNSTREAM	NONE		MODIFIER
1	88265108	T	C	SNP	rs52013883	128	Hjurp	UNI	0/1	45/4	22		DOWNSTREAM	NONE		MODIFIER
1	88265122	G	A	SNP	rs30301545	125	Hjurp	Intersection	1/1	18/38	66		DOWNSTREAM	NONE		MODIFIER
1	88265185	G	A	SNP			Hjurp	Intersection	0/1	107/19	99	5	NON_SYNONYMOUS_CODING	MISSENSE	P591L	MODERATE
1	88265215	A	G	SNP	rs222555958	137	Hjurp	UNI	0/1	157/11	5	5	NON_SYNONYMOUS_CODING	MISSENSE	F581S	MODERATE
1	88265258	A	G	SNP	rs13472325	121	Hjurp	Intersection	0/1	36/144	99	5	NON_SYNONYMOUS_CODING	MISSENSE	C567R	MODERATE
1	88265309	C	G	SNP	rs50378893	127	Hjurp	Intersection	0/1	144/108	99	5	NON_SYNONYMOUS_CODING	MISSENSE	A550P	MODERATE
1	88265472	C	T	SNP	rs45762281	127	Hjurp	Intersection	0/1	188/94	99	5	SYNONYMOUS_CODING	SILENT	A495	LOW
1	88265570	T	A	SNP	rs30301544	125	Hjurp	Intersection	0/1	41/208	99	5	NON_SYNONYMOUS_CODING	MISSENSE	S463C	MODERATE
1	88265673	C	A	SNP			Hjurp	Intersection	0/1	195/60	99	5	SYNONYMOUS_CODING	SILENT	P428	LOW
1	88265846	A	C	SNP	rs49199385	127	Hjurp	Intersection	0/1	196/97	99	5	NON_SYNONYMOUS_CODING	MISSENSE	S371A	MODERATE
1	88265892	C	G	SNP			Hjurp	Intersection	0/1	271/52	99	5	SYNONYMOUS_CODING	SILENT	L355	LOW
1	88265980	T	G	SNP	rs30300753	125	Hjurp	Intersection	0/1	57/140	99	5	NON_SYNONYMOUS_CODING	MISSENSE	Q326P	MODERATE
1	88266046	A	C	SNP	rs52036859	128	Hjurp	UNI	0/1	313/34	99	5	NON_SYNONYMOUS_CODING	MISSENSE	V304G	MODERATE
1	88266121	G	A	SNP	rs50172767	127	Hjurp	Intersection	0/1	309/46	99	5	NON_SYNONYMOUS_CODING	MISSENSE	S279F	MODERATE
1	88266195	G	A	SNP	rs46656348	127	Hjurp	Intersection	0/1	157/64	99	5	SYNONYMOUS_CODING	SILENT	H254	LOW
1	88266241	G	T	SNP	rs46434295	127	Hjurp	Intersection	0/1	91/38	99	5	NON_SYNONYMOUS_CODING	MISSENSE	P239H	MODERATE
1	88266255	C	T	SNP	rs50898343	127	Hjurp	Intersection	0/1	81/40	99	5	SYNONYMOUS_CODING	SILENT	A234	LOW
1	88266400	G	A	SNP	rs51262126	128	Hjurp	UNI	0/1	155/25	99	5	NON_SYNONYMOUS_CODING	MISSENSE	P186L	MODERATE
1	88266452	C	T	SNP	rs50358895	127	Hjurp	UNI	0/1	185/20	99	5	NON_SYNONYMOUS_CODING	MISSENSE	D169N	MODERATE
1	88266524	G	GT	INSERTION.NumRepetitions_1.EventLength_1.RepeatExpansion_T			Hjurp	HC	0/1	184/77	99	5	FRAME_SHIFT	NONE	-144?	HIGH
1	88266561	A	G	SNP	rs49401992	127	Hjurp	Intersection	0/1	238/36	99	2	NON_SYNONYMOUS_CODING	MISSENSE	I57T	MODERATE
1	88266592	C	A	SNP	rs51503559	128	Hjurp	UNI	0/1	264/44	99	2	NON_SYNONYMOUS_CODING	MISSENSE	A47S	MODERATE
1	88266616	T	C	SNP	rs45826452	127	Hjurp	Intersection	0/1	237/38	99	2	NON_SYNONYMOUS_CODING	MISSENSE	K39E	MODERATE
1	88266696	T	C	SNP	rs52012259	128	Hjurp	Intersection	1/1	24/176	19		DOWNSTREAM	NONE		MODIFIER
1	88266708	A	G	SNP	rs48858207	127	Hjurp	Intersection	0/1	133/31	99		DOWNSTREAM	NONE		MODIFIER
1	88267915	A	C	SNP	rs51930727	128	Hjurp	Intersection	0/1	102/16	99		DOWNSTREAM	NONE		MODIFIER
1	88268037	A	G	SNP	rs49918681	127	Hjurp	Intersection	0/1	245/44	99		DOWNSTREAM	NONE		MODIFIER
1	88269283	A	C	SNP	rs50843503	127	Hjurp	Intersection	0/1	86/23	99		DOWNSTREAM	NONE		MODIFIER
1	88269285	C	T	SNP	rs30300746	125	Hjurp	Intersection	0/1	26/83	99		DOWNSTREAM	NONE		MODIFIER
1	88269331	T	C	SNP	rs48809660	127	Hjurp	Intersection	0/1	62/41	99	6	NON_SYNONYMOUS_CODING	MISSENSE	E146G	MODERATE
1	88270169	A	G	SNP	rs252030215	137	Hjurp	Intersection	0/1	50/136	99		DOWNSTREAM	NONE		MODIFIER
1	88270170	A	G	SNP	rs46961208	127	Hjurp	Intersection	0/1	50/138	99		DOWNSTREAM	NONE		MODIFIER
1	88270269	A	G	SNP	rs228983144	137	Hjurp	HC	0/1	139/138	99	5	NON_SYNONYMOUS_CODING	MISSENSE	L96S	MODERATE
1	88270274	C	T	SNP	rs266217461	137	Hjurp	HC	0/1	90/175	99	5	SYNONYMOUS_CODING	SILENT	T94	LOW
1	88272649	G	C,T	MULTIALLELIC_SNP	rs50347710	127	Hjurp	Intersection	0/1		99		DOWNSTREAM	NONE		MODIFIER
1	88272667	C	T	SNP			Hjurp	Intersection	0/1	33/79	99		DOWNSTREAM	NONE		MODIFIER
1	88272675	T	C	SNP	rs46962040	127	Hjurp	Intersection	0/1	32/100	99		DOWNSTREAM	NONE		MODIFIER
1	88272689	T	C	SNP	rs51310927	128	Hjurp	Intersection	0/1	35/111	99		DOWNSTREAM	NONE		MODIFIER
1	88272730	A	G	SNP	rs30299923	125	Hjurp	Intersection	0/1	54/226	99	4	SYNONYMOUS_CODING	SILENT	G85	LOW
1	88272802	A	C	SNP	rs46616237	127	Hjurp	Intersection	0/1	39/149	99		DOWNSTREAM	NONE		MODIFIER
1	88272805	G	A	SNP	rs30299922	125	Hjurp	Intersection	0/1	38/144	99		DOWNSTREAM	NONE		MODIFIER
1	88272823	T	A,G	MULTIALLELIC_SNP	rs47768070	127	Hjurp	Intersection	0/1	17/69/0	99		DOWNSTREAM	NONE		MODIFIER
1	88272881	A	T	SNP	rs107660913	132	Hjurp	UNI	0/1	17/2	10		DOWNSTREAM	NONE		MODIFIER
1	88272883	C	A	SNP	rs51662314	128	Hjurp	Intersection	0/1	3/18	99		DOWNSTREAM	NONE		MODIFIER
1	88272931	A	C	SNP	rs30299921	125	Hjurp	Intersection	0/1	1/4	19		DOWNSTREAM	NONE		MODIFIER
1	88272948	G	A	SNP	rs48581229	127	Hjurp	Intersection	0/1	1/1	74		DOWNSTREAM	NONE		MODIFIER
1	88272996	C	A	SNP	rs47615153	127	Hjurp	Intersection	0/1	0/4	28		DOWNSTREAM	NONE		MODIFIER
1	88274711	GTTT	G,GT,GTT	MULTIALLELIC_COMPLEX.Other			Hjurp	Intersection	2/2		3	2	EXON	NONE		MODIFIER
1	88274747	G	A	SNP	rs50613675	127	Hjurp	Intersection	0/1	0/2	41	2	EXON	NONE		MODIFIER
1	88274819	C	G	SNP	rs30299916	125	Hjurp	Intersection	1/1	0/8	30	2	EXON	NONE		MODIFIER
1	88274858	G	T	SNP	rs51073193	127	Hjurp	Intersection	0/1	13/4	99	2	EXON	NONE		MODIFIER
1	88274928	G	A	SNP	rs49167476	127	Hjurp	Intersection	0/1	26/31	99	2	EXON	NONE		MODIFIER
1	88274942	A	G	SNP	rs50699336	127	Hjurp	Intersection	0/1	32/34	99	2	EXON	NONE		MODIFIER
1	88274965	G	T	SNP	rs30299915	125	Hjurp	Intersection	0/1	53/40	99	2	EXON	NONE		MODIFIER
1	88275012	C	T	SNP	rs30299914	125	Hjurp	UNI	0/1	140/30	99	2	EXON	NONE		MODIFIER
1	88275050	A	T	SNP			Hjurp	UNI	0/1	204/37	99	3	NON_SYNONYMOUS_CODING	MISSENSE	Y71N	MODERATE
1	88275134	G	T	SNP	rs46566500	127	Hjurp	Intersection	0/1	46/197	99	2	EXON	NONE		MODIFIER
1	88275143	G	A	SNP	rs48860393	127	Hjurp	Intersection	0/1	44/182	99	2	EXON	NONE		MODIFIER
1	88275145	A	G	SNP	rs49427637	127	Hjurp	Intersection	0/1	43/177	99	2	EXON	NONE		MODIFIER
1	88275190	G	A	SNP	rs45711127	127	Hjurp	UNI	0/1	32/124	99	2	EXON	NONE		MODIFIER
1	88275204	C	T	SNP	rs47854959	127	Hjurp	UNI	0/1	110/26	99	2	EXON	NONE		MODIFIER
1	88275231	C	T	SNP	rs30299033	125	Hjurp	Intersection	0/1	19/44	99	2	EXON	NONE		MODIFIER
1	88275265	TA	T	DELETION.NumRepetitions_7.EventLength_1.RepeatExpansion_A	rs223625685	137	Hjurp	HC	0/1	5/19	99	2	EXON	NONE		MODIFIER
1	88275363	C	G	SNP	rs49293338	127	Hjurp	Intersection	0/1	0/2	22	2	EXON	NONE		MODIFIER
1	88275494	A	G	SNP	rs30299032	125	Hjurp	Intersection	1/1	0/2	6	2	EXON	NONE		MODIFIER
1	88275543	C	T	SNP	rs51644132	128	Hjurp	Intersection	1/1	0/1	3	2	EXON	NONE		MODIFIER
1	88275547	AC	A	DELETION.NumRepetitions_6.EventLength_1.RepeatExpansion_C	rs227415481	137	Hjurp	Intersection	1/1	0/1	3	2	EXON	NONE		MODIFIER
1	88275549	C	G	SNP			Hjurp	Intersection	1/1	0/1	3	2	EXON	NONE		MODIFIER
1	88275684	C	T	SNP	rs52019468	128	Hjurp	UNI	1/1	0/1	3	2	EXON	NONE		MODIFIER
1	88275725	G	A	SNP	rs48224239	127	Hjurp	Intersection	1/1	0/4	12	2	EXON	NONE		MODIFIER
1	88276561	CT	C	DELETION.NumRepetitions_3.EventLength_1.RepeatExpansion_T	rs266247209	137	Hjurp	Intersection	1/1	0/2	6	2	EXON	NONE		MODIFIER
1	88276569	A	T	SNP			Hjurp	Intersection	1/1	0/2	6	2	EXON	NONE		MODIFIER
1	88276587	T	C	SNP	rs49127131	127	Hjurp	Intersection	1/1	0/1	3	2	EXON	NONE		MODIFIER
1	88276823	C	T	SNP	rs30299025	125	Hjurp	HC	1/1	0/1	3	2	EXON	NONE		MODIFIER
1	88276842	TG	T	DELETION.NumRepetitions_4.EventLength_1.RepeatExpansion_G	rs238338158	137	Hjurp	HC	1/1	0/1	3	2	EXON	NONE		MODIFIER
1	88276864	G	A	SNP	rs51185047	127	Hjurp	Intersection	1/1	0/1	3	2	EXON	NONE		MODIFIER
1	88277152	A	G	SNP	rs51442739	128	Hjurp	UNI	0/1	24/95	99	2	EXON	NONE		MODIFIER
1	88277167	T	C	SNP	rs46211197	127	Hjurp	UNI	0/1	63/97	99	2	EXON	NONE		MODIFIER
1	88277179	T	C	SNP	rs51766312	128	Hjurp	UNI	0/1	73/110	99	2	EXON	NONE		MODIFIER
1	88277188	C	A,G	MULTIALLELIC_SNP	rs48200041	127	Hjurp	UNI	0/2	31/0/163	99	2	EXON	NONE		MODIFIER
1	88277215	G	C	SNP			Hjurp	UNI	0/1	268/40	99	2	EXON	NONE		MODIFIER
1	88277220	C	T	SNP	rs30298183	125	Hjurp	UNI	0/1	277/41	99	2	SYNONYMOUS_CODING	SILENT	Q54	LOW
1	88277245	C	G	SNP	rs48189621	127	Hjurp	UNI	0/1	307/46	99	2	NON_SYNONYMOUS_CODING	MISSENSE	R46T	MODERATE
1	88277304	T	G	SNP	rs49198881	127	Hjurp	Intersection	0/1	59/206	99	1	INTRON	NONE		MODIFIER
1	88277368	G	A	SNP	rs48134891	127	Hjurp	Intersection	0/1	169/30	99	1	INTRON	NONE		MODIFIER
1	88277410	G	A	SNP			Hjurp	Intersection	0/1	50/63	99	1	SYNONYMOUS_CODING	SILENT	S20	LOW
1	88277413	A	T,C	MULTIALLELIC_SNP	rs47427546	127	Hjurp	Intersection	0/1		99	1	NON_SYNONYMOUS_CODING	MISSENSE	S19R	MODERATE
1	88277422	C	A	SNP	rs30298179	125	Hjurp	Intersection	0/1	47/79	99	1	NON_SYNONYMOUS_CODING	MISSENSE	K16N	MODERATE
1	88277434	A	C	SNP	rs49556247	127	Hjurp	UNI	0/1	164/45	99	1	NON_SYNONYMOUS_CODING	MISSENSE	H12Q	MODERATE
1	88277442	T	A	SNP	rs47146764	127	Hjurp	Intersection	0/1	46/84	99	1	NON_SYNONYMOUS_CODING	MISSENSE	R10W	MODERATE
1	88277475	A	G	SNP	rs31472766	125	Hjurp	Intersection	0/1	52/88	99	1	EXON	NONE		MODIFIER
1	88277507	A	G	SNP	rs49303998	127	Hjurp	Intersection	0/1	28/68	99	1	EXON	NONE		MODIFIER
1	88277525	A	G	SNP	rs30298178	125	Hjurp	Intersection	0/1	17/45	99	1	START_GAINED	NONE		LOW
1	88277537	C	A,T	MULTIALLELIC_SNP	rs47216866	127	Hjurp	UNI	0/1	36/9/0	99	1	START_GAINED	NONE		LOW
1	88277564	A	T	SNP	rs45740254	127	Hjurp	UNI	0/1	23/3	33	1	EXON	NONE		MODIFIER
1	88277586	G	C	SNP	rs45811535	127	Hjurp	Intersection	0/1	4/2	99		UPSTREAM	NONE		MODIFIER
1	88304896	A	G	SNP	rs108536123	132	Trpm8	Intersection	0/1	1/2	27	3	EXON	NONE		MODIFIER
1	88304927	C	T	SNP	rs108024123	132	Trpm8	Intersection	1/1	0/1	3	2	START_GAINED	NONE		LOW
1	88304929	T	C	SNP	rs30297131	125	Trpm8	Intersection	1/1	0/1	3	2	START_GAINED	NONE		LOW
1	88304937	C	A	SNP	rs108754927	132	Trpm8	Intersection	1/1	0/1	3	3	EXON	NONE		MODIFIER
1	88304959	G	C	SNP	rs108067109	132	Trpm8	UNI	0/1	1/1	35	3	EXON	NONE		MODIFIER
1	88304963	G	C	SNP	rs108882744	132	Trpm8	UNI	0/1	1/1	35	3	EXON	NONE		MODIFIER
1	88306653	T	C	SNP	rs108312939	132	Trpm8	Intersection	0/1	8/2	16	3	INTRON	NONE		MODIFIER
1	88306678	G	A	SNP	rs108721737	132	Trpm8	Intersection	0/1	9/4	60	3	START_GAINED	NONE		LOW
1	88306679	T	C	SNP	rs108786245	132	Trpm8	Intersection	0/1	6/7	80	4	EXON	NONE		MODIFIER
1	88306755	GGA	G	DELETION.NumRepetitions_4.EventLength_2.RepeatExpansion_GA			Trpm8	HC	0/1	3/1	30	4	EXON	NONE		MODIFIER
1	88307867	C	T	SNP	rs108410261	132	Trpm8	Intersection	1/1	0/1	3	5	EXON	NONE		MODIFIER
1	88307868	C	T	SNP			Trpm8	UNI	1/1	0/1	3	5	EXON	NONE		MODIFIER
1	88503389	C	T	SNP			Glrp1	UNI	1/1	0/1	3	2	SYNONYMOUS_CODING	SILENT	Q86	LOW
1	90215103	ACAGCTGGCAGCTGG	A	DELETION.NumRepetitions_4.EventLength_7	rs218040667	137	Cxcr7	HC	0/1	2/0	6		DOWNSTREAM	NONE		MODIFIER
1	90822423	CAAA	C,CAA	MULTIALLELIC_COMPLEX.Other			Col6a3	UNI	0/2	7/0/2	32	3	INTRON	NONE		MODIFIER
1	91225127	T	G	SNP			Ramp1	UNI	0/1	14/8	76	3	UTR_3_PRIME	NONE		MODIFIER
1	91225127	TGGG	TG,T,TGG	MULTIALLELIC_COMPLEX.Other			Ramp1	UNI	0/1	15/1/1/1	5	3	UTR_3_PRIME	NONE		MODIFIER
1	91375282	CA	C	DELETION.NumRepetitions_5.EventLength_1.RepeatExpansion_A	rs255563657	137	Fam132b	HC	0/1		0		DOWNSTREAM	NONE		MODIFIER
1	91411840	GC	G	DELETION.NumRepetitions_6.EventLength_1.RepeatExpansion_C	rs217451550	137	Per2	HC	0/1		0		DOWNSTREAM	NONE		MODIFIER
1	91802877	A	G	SNP			Twist2	UNI	0/1	2/2	53	1	INTRON	NONE		MODIFIER
1	92439707	AT	A,ATCT	MULTIALLELIC_COMPLEX.Other	rs235087715	137	Ndufa10	Intersection	0/1	5/1/0	10		DOWNSTREAM	NONE		MODIFIER
1	92907926	CGAGTGATAGATCA	C	DELETION.NumRepetitions_1.EventLength_10orMore	rs229976632	137	Rnpepl1	HC	0/1		0		UPSTREAM	NONE		MODIFIER
1	92908130	T	C	SNP	rs251877517	137	Rnpepl1	UNI	1/1	0/2	3		UPSTREAM	NONE		MODIFIER
1	92943111	G	A	SNP	rs16798102	123	Capn10	HC	1/1		2		DOWNSTREAM	NONE		MODIFIER
1	92943118	G	A	SNP	rs8277003	118	Capn10	HC	1/1		2		DOWNSTREAM	NONE		MODIFIER
1	92943119	GTCC	G	DELETION.NumRepetitions_2.EventLength_3	rs230853962	137	Capn10	HC	1/1		2		DOWNSTREAM	NONE		MODIFIER
1	93371527	AAATAAATAAATAAACAAACAAAC	A	DELETION.NumRepetitions_1.EventLength_10orMore	rs236810214	137	Ano7	HC	0/1		0		UPSTREAM	NONE		MODIFIER
1	93403183	TCAACCATCTCCAC	T	DELETION.NumRepetitions_1.EventLength_10orMore	rs249997727	137	Hdlbp	HC	1/1		1		DOWNSTREAM	NONE		MODIFIER
1	93626879	ACCCC	A,AC,ACC	MULTIALLELIC_COMPLEX.Other	rs256988738	137	Farp2	HC	3/3	0/0/0/1	2		DOWNSTREAM	NONE		MODIFIER
1	93778080	G	A	SNP	rs47114913	127	Atg4b	Intersection	0/1	4/1	20		DOWNSTREAM	NONE		MODIFIER
1	97062489	C	T	SNP			Slco6c1	HC	0/1	3/2	75	13	NON_SYNONYMOUS_CODING	MISSENSE	A676T	MODERATE
1	97062493	A	C	SNP			Slco6c1	HC	0/1	3/2	75	13	NON_SYNONYMOUS_CODING	MISSENSE	I674M	MODERATE
1	97062494	A	T	SNP			Slco6c1	HC	0/1	3/2	75	13	NON_SYNONYMOUS_CODING	MISSENSE	I674N	MODERATE
1	97735084	C	G	SNP	rs214257973	137	Ppip5k2	Intersection	0/1	1/1	19	18	NON_SYNONYMOUS_CODING	MISSENSE	V649L	MODERATE
1	97885672	A	G	SNP			Pam	UNI	0/1	4/3	68	13	SYNONYMOUS_CODING	SILENT	T344	LOW
1	97885693	C	T	SNP			Pam	UNI	0/1	4/3	67	13	SYNONYMOUS_CODING	SILENT	V337	LOW
1	97885702	T	G	SNP			Pam	UNI	0/1	3/3	72	13	SYNONYMOUS_CODING	SILENT	T334	LOW
1	98499711	GTT	G,GT	MULTIALLELIC_COMPLEX.Other	rs254995332	137	Slco6d1	UNI	0/2	12/0/2	18	12	INTRON	NONE		MODIFIER
1	104945208	C	G	SNP	rs215029240	137	Cdh20	UNI	0/1	11/1	1	5	SYNONYMOUS_CODING	SILENT	A226	LOW
1	104994834	AACACACACACACACACACACACAC	A,AACACACACACACACACAC,AACACACACACACACACACAC	MULTIALLELIC_COMPLEX.Other	rs246458907	137	Cdh20	HC	0/1		0	12	UTR_3_PRIME	NONE		MODIFIER
1	104994870	C	T	SNP	rs52118217	128	Cdh20	HC	0/1		0	12	UTR_3_PRIME	NONE		MODIFIER
1	105695386	ATC	A,ATCTCTC	MULTIALLELIC_COMPLEX.Other		137	2310035C23Rik	HC	0/1	31/3/0	2	7	INTRON	NONE		MODIFIER
1	105718793	C	T	SNP	rs30509451	125	2310035C23Rik	UNI	0/1	1/1	34	13	SYNONYMOUS_CODING	SILENT	L615	LOW
1	105725728	A	G	SNP	rs30506315	125	2310035C23Rik	UNI	0/1	7/2	21	16	SYNONYMOUS_CODING	SILENT	L786	LOW
1	105741039	A	G	SNP			2310035C23Rik	Intersection	1/1	0/3	9	22	INTRON	NONE		MODIFIER
1	105741082	G	A	SNP			2310035C23Rik	Intersection	1/1	0/5	15	22	INTRON	NONE		MODIFIER
1	105741100	G	GT	INSERTION.NumRepetitions_2.EventLength_1.RepeatExpansion_T			2310035C23Rik	HC	1/1	0/5	15	22	INTRON	NONE		MODIFIER
1	106393201	AGC	A	DELETION.NumRepetitions_1.EventLength_2.RepeatExpansion_GC			Phlpp1	HC	0/1	4/1	5	17	FRAME_SHIFT	NONE	-1642	HIGH
1	106541679	TTCA	T	DELETION.NumRepetitions_2.EventLength_3	rs212171072	137	Bcl2	HC	1/1		1	2	UTR_3_PRIME	NONE		MODIFIER
1	106541717	CTTTTTTTTTTTTTTT	C,CTTTTT,CTTTTTTTTTTT	MULTIALLELIC_COMPLEX.Other		137	Bcl2	HC	1/1		2	2	UTR_3_PRIME	NONE		MODIFIER
1	107001050	GTTTTTTT	G,GTTTTTTTT,GTTTTTTTTT	MULTIALLELIC_COMPLEX.Other			Serpinb13	HC	1/1		2		DOWNSTREAM	NONE		MODIFIER
1	107001063	GTTTTTTGT	G	DELETION.NumRepetitions_1.EventLength_8			Serpinb13	HC	1/1		2		DOWNSTREAM	NONE		MODIFIER
1	107001088	TGATTTTGTTTTTAA	T	DELETION.NumRepetitions_1.EventLength_10orMore			Serpinb13	HC	1/1		2		DOWNSTREAM	NONE		MODIFIER
1	107380208	TTGAGACCTCATC	T	DELETION.NumRepetitions_1.EventLength_10orMore		137	Serpinb11	HC	1/1		1	8	UTR_3_PRIME	NONE		MODIFIER
1	107380244	T	G	SNP		137	Serpinb11	HC	1/1		1	8	UTR_3_PRIME	NONE		MODIFIER
1	110893396	A	G	SNP	rs231690640	137	Cdh19	UNI	0/1	1/1	34	11	SYNONYMOUS_CODING	SILENT	N537	LOW
1	111862857	T	C	SNP	rs32267997	125	Dsel	HC	1/1		1	2	START_GAINED	NONE		LOW
1	117561258	C	T	SNP				HC	0/1	8/4	89		INTERGENIC	NONE		MODIFIER
1	117561275	G	C	SNP				Intersection	0/1	4/4	99		INTERGENIC	NONE		MODIFIER
1	118503198	CGT	C	DELETION.NumRepetitions_2.EventLength_2.RepeatExpansion_GT	rs212621299	137	Clasp1	HC	0/1		0	12	INTRON	NONE		MODIFIER
1	119706041	CTACA	C	DELETION.NumRepetitions_1.EventLength_4	rs238274328	137	Ptpn4	HC	0/1		0	3	EXON	NONE		MODIFIER
1	119722043	G	T	SNP	rs222501516	137	Ptpn4	UNI	0/1	6/2	30		DOWNSTREAM	NONE		MODIFIER
1	119765116	C	A	SNP			Ptpn4	UNI	1/1	0/2	6	8	NON_SYNONYMOUS_CODING	MISSENSE	A168S	MODERATE
1	119936186	G	A	SNP			Gm101	Intersection	0/1	3/3	68	15	INTRON	NONE		MODIFIER
1	123367713	T	G	SNP	rs36502378	126	Dpp10	UNI	0/1	5/1	27	18	INTRON	NONE		MODIFIER
1	124045302	TG	T	DELETION.NumRepetitions_10orMore.EventLength_1.RepeatExpansion_G		137	Dpp10	HC	0/1	9/8	99	1	INTRON	NONE		MODIFIER
1	125678235	GGGGGGA	G	DELETION.NumRepetitions_1.EventLength_6			Gpr39	HC	1/1	0/0	76	1	INTRON	NONE		MODIFIER
1	125678242	CGTGGGCCTTCTGGCCCGAGAAGTGAAACCCGGAGT	C	DELETION.NumRepetitions_1.EventLength_10orMore			Gpr39	HC	1/1		76	1	INTRON	NONE		MODIFIER
1	127889320	G	GTT,T	MULTIALLELIC_MIXED		137	Rab3gap1	Intersection	0/1		2	4	INTRON	NONE		MODIFIER
1	127930403	T	C	SNP	rs224255363	137	Rab3gap1	UNI	0/1	12/1	7	16	NON_SYNONYMOUS_CODING	MISSENSE	S504P	MODERATE
1	127963715	G	A	SNP	rs226183603	137	Zranb3	HC	0/1	2/1	1		DOWNSTREAM	NONE		MODIFIER
1	128179146	A	G	SNP	rs229956109	137	R3hdm1	Intersection	1/1	0/1	3	11	SYNONYMOUS_CODING	SILENT	E289	LOW
1	128255491	G	T	SNP			Ubxn4	HC	0/1	18/3	72	3	INTRON	NONE		MODIFIER
1	128255497	A	T	SNP			Ubxn4	HC	0/1	13/2	72	3	INTRON	NONE		MODIFIER
1	128255499	G	A	SNP			Ubxn4	HC	0/1	11/2	72	3	INTRON	NONE		MODIFIER
1	128255501	TTTTC	T,TTTTCTTTC	MULTIALLELIC_COMPLEX.Other	rs214655129	137	Ubxn4	HC	0/2	6/0/1	17	3	INTRON	NONE		MODIFIER
1	128262771	CTTTTT	C,CTTTT	MULTIALLELIC_COMPLEX.Other	rs256128781	137	Ubxn4	HC	0/1		0	7	INTRON	NONE		MODIFIER
1	128332267	TAA	T,TAAA	MULTIALLELIC_COMPLEX.Other	rs263692419	137	Mcm6	HC	1/1		1	16	INTRON	NONE		MODIFIER
1	128332321	AT	A	DELETION.NumRepetitions_1.EventLength_1.RepeatExpansion_T	rs225150362	137	Mcm6	HC	1/1		1	16	INTRON	NONE		MODIFIER
1	128588376	C	A	SNP	rs246780266	137	Cxcr4	UNI	0/1	1/1	23		DOWNSTREAM	NONE		MODIFIER
1	128588380	AAC	A	DELETION.NumRepetitions_1.EventLength_2.RepeatExpansion_AC			Cxcr4	UNI	0/1	1/1	21		DOWNSTREAM	NONE		MODIFIER
1	128588384	AC	A	DELETION.NumRepetitions_1.EventLength_1.RepeatExpansion_C	rs227071982	137	Cxcr4	UNI	0/1	1/1	19		DOWNSTREAM	NONE		MODIFIER
1	130218300	G	A	SNP	rs33447910	125	Thsd7b	UNI	0/1	5/1	21	10	EXON	NONE		MODIFIER
1	130708188	A	G	SNP			Pfkfb2	UNI	0/1	7/2	67	3	SYNONYMOUS_CODING	SILENT	Y35	LOW
1	131058424	GAAAA	G,GAA,GAAA,AAAAA	MULTIALLELIC_MIXED		137	Mapkapk2	Intersection	0/3		20	2	INTRON	NONE		MODIFIER
1	131270521	AAGG	A	DELETION.NumRepetitions_1.EventLength_3	rs256348822	137	Ikbke	HC	0/1	1/0	1		DOWNSTREAM	NONE		MODIFIER
1	131675020	G	A	SNP	rs262422139	137	Ctse	UNI	0/1	9/1	8	10	UTR_3_PRIME	NONE		MODIFIER
1	131817643	GCATCACCTACTCCCCATCCTA	G	DELETION.NumRepetitions_1.EventLength_10orMore	rs255273795	137	Pm20d1	HC	0/1	0/0	0		DOWNSTREAM	NONE		MODIFIER
1	131817684	A	G	SNP	rs251845975	137	Pm20d1	HC	0/1		0		DOWNSTREAM	NONE		MODIFIER
1	131872865	A	G	SNP	rs36298661	126	Rab7l1	HC	0/1		0		DOWNSTREAM	NONE		MODIFIER
1	131872880	CT	C	DELETION.NumRepetitions_2.EventLength_1.RepeatExpansion_T	rs220508827	137	Rab7l1	HC	0/1		0		DOWNSTREAM	NONE		MODIFIER
1	131872886	A	C	SNP	rs241153700	137	Rab7l1	HC	0/1		0		DOWNSTREAM	NONE		MODIFIER
1	132017838	T	C	SNP	rs38049642	126	Elk4	UNI	0/1	9/1	11	4	SYNONYMOUS_CODING	SILENT	L151	LOW
1	132023697	A	C	SNP			Mfsd4	UNI	0/1	7/16	99		DOWNSTREAM	NONE		MODIFIER
1	132031917	CCACA	C	DELETION.NumRepetitions_2.EventLength_2.RepeatExpansion_CA			Elk4	HC	0/1		0		DOWNSTREAM	NONE		MODIFIER
1	132031946	G	A	SNP	rs249730352	137	Elk4	HC	0/1		0		DOWNSTREAM	NONE		MODIFIER
1	132359292	CAGAGACTACTA	C	DELETION.NumRepetitions_1.EventLength_10orMore	rs246385969	137	Tmcc2	HC	1/1		19		DOWNSTREAM	NONE		MODIFIER
1	132570266	A	G	SNP	rs223748689	137	Nfasc	UNI	0/1	4/1	19	27	UTR_3_PRIME	NONE		MODIFIER
1	132600003	AC	A	DELETION.NumRepetitions_10orMore.EventLength_1.RepeatExpansion_C	rs248730691	137	Nfasc	Intersection	0/1	11/4	57	20	INTRON	NONE		MODIFIER
1	133101463	TC	T	DELETION.NumRepetitions_9.EventLength_1.RepeatExpansion_C			Pik3c2b	Intersection	1/1	0/161	99	28	INTRON	NONE		MODIFIER
1	133272248	A	G	SNP			Plekha6	UNI	0/1	9/1	12	8	SYNONYMOUS_CODING	SILENT	K188	LOW
1	133321880	GA	G	DELETION.NumRepetitions_6.EventLength_1.RepeatExpansion_A			Golt1a	HC	0/1		0	5	UTR_3_PRIME	NONE		MODIFIER
1	133321905	G	A	SNP			Golt1a	HC	0/1		0	5	UTR_3_PRIME	NONE		MODIFIER
1	133365354	C	G	SNP			Etnk2	HC	0/1	3/0	2	1	INTRON	NONE		MODIFIER
1	133384177	G	A	SNP			Sox13	HC	1/1		1		DOWNSTREAM	NONE		MODIFIER
1	134182736	AC	AACC,ACCC,ACC,A	MULTIALLELIC_COMPLEX.Other			Chi3l1	UNI	0/4	68/0/1/1/10	35	1	INTRON	NONE		MODIFIER
1	134186837	AT	A	DELETION.NumRepetitions_2.EventLength_1.RepeatExpansion_T	rs225230673	137	Chi3l1	HC	1/1		1		DOWNSTREAM	NONE		MODIFIER
1	134193483	C	A,CACA	MULTIALLELIC_MIXED		137	Chi3l1	HC	0/2	8/0/1	17		DOWNSTREAM	NONE		MODIFIER
1	134309788	TGGGGG	T	DELETION.NumRepetitions_10orMore.EventLength_1.RepeatExpansion_G	rs214935960	137	Ppfia4	HC	1/1	0/0	9	22	INTRON	NONE		MODIFIER
1	134606167	GTTTTTTTTT	G,GTTTT,GTTTTT,GTTTTTT,GTTTTTTTT	MULTIALLELIC_COMPLEX.Other			Kdm5b	HC	1/1		0	12	INTRON	NONE		MODIFIER
1	134606187	GTTTAAGA	G	DELETION.NumRepetitions_1.EventLength_7	rs228430754	137	Kdm5b	HC	0/1		0	12	INTRON	NONE		MODIFIER
1	134606219	A	C	SNP	rs266150054	137	Kdm5b	HC	0/1		0	12	INTRON	NONE		MODIFIER
1	134632106	A	C	SNP			Kdm5b	UNI	1/1	0/2	3		DOWNSTREAM	NONE		MODIFIER
1	134834166	AT	A	DELETION.NumRepetitions_1.EventLength_1.RepeatExpansion_T			Ppp1r12b	HC	1/1		1	20	EXON	NONE		MODIFIER
1	135152228	TGA	T	DELETION.NumRepetitions_3.EventLength_2.RepeatExpansion_GA	rs252618474	137	Arl8a	HC	1/1		3	1	EXON	NONE		MODIFIER
1	135152235	C	T	SNP	rs246740670	137	Arl8a	HC	1/1		3	1	EXON	NONE		MODIFIER
1	135152252	GGCTA	G	DELETION.NumRepetitions_2.EventLength_4	rs228144707	137	Arl8a	HC	1/1		3	1	EXON	NONE		MODIFIER
1	135371887	C	CA	INSERTION.NumRepetitions_10orMore.EventLength_1.RepeatExpansion_A			Shisa4	UNI	0/1	13/3	38		DOWNSTREAM	NONE		MODIFIER
1	135402250	A	G	SNP	rs32645804	125	Ipo9	UNI	0/1	9/1	7	13	NON_SYNONYMOUS_CODING	MISSENSE	V484A	MODERATE
1	135457923	G	A	SNP			Nav1	UNI	0/1	10/4	15	17	INTRON	NONE		MODIFIER
1	135919123	T	A	SNP	rs244286571	137	Pkp1	UNI	0/1	2/1	24		UPSTREAM	NONE		MODIFIER
1	135964965	G	A	SNP			Igfn1	HC	0/1		0	3	INTRON	NONE		MODIFIER
1	135966124	C	G	SNP	rs30909637	125	Igfn1	UNI	0/1	2/2	36	16	NON_SYNONYMOUS_CODING	MISSENSE	V2073L	MODERATE
1	135972127	C	T	SNP	rs32803437	125	Igfn1	UNI	0/1	5/1	31	14	NON_SYNONYMOUS_CODING	MISSENSE	R482Q	MODERATE
1	136433962	A	C	SNP			Ddx59	HC	1/1		1		DOWNSTREAM	NONE		MODIFIER
1	136433966	A	G	SNP	rs260756438	137	Ddx59	HC	1/1		1		DOWNSTREAM	NONE		MODIFIER
1	136528731	C	G	SNP			Kif14	UNI	1/1	0/2	6	30	UTR_3_PRIME	NONE		MODIFIER
1	136945084	TA	T,AA,TAA	MULTIALLELIC_MIXED	rs215612375	137	Nr5a2	HC	0/2	2/0/2/0	17	3	INTRON	NONE		MODIFIER
1	136945091	A	AAAAAAAAAAAG	INSERTION.NOVEL_10orMore			Nr5a2	HC	0/1	4/0	11	3	INTRON	NONE		MODIFIER
1	137929049	AAC	A	DELETION.NumRepetitions_2.EventLength_2.RepeatExpansion_AC	rs262192963	137	A130050O07Rik	HC	0/1		0	1	UTR_3_PRIME	NONE		MODIFIER
1	138113783	GAAA	G,GA,GAA,GAAAA	MULTIALLELIC_COMPLEX.Other			Ptprc	HC	0/1	0/0/0/0/0	0	8	INTRON	NONE		MODIFIER
1	138126374	T	C	SNP			Ptprc	UNI	0/1	1/2	29	2	INTRON	NONE		MODIFIER
1	138287804	C	T	SNP	rs238475304	137	Atp6v1g3	UNI	0/1	6/1	11	3	SYNONYMOUS_CODING	SILENT	S67	LOW
1	139170477	ACGAATTCTG	A	DELETION.NumRepetitions_1.EventLength_9	rs233130696	137	Dennd1b	HC	0/1		0	21	UTR_3_PRIME	NONE		MODIFIER
1	139314770	T	C	SNP			Crb1	UNI	0/1	3/2	68	2	INTRON	NONE		MODIFIER
1	139377066	GAAAGCAC	G	DELETION.NumRepetitions_1.EventLength_7	rs260914574	137	Crb1	HC	0/1		0		UPSTREAM	NONE		MODIFIER
1	139493629	CT	C,CTTT	MULTIALLELIC_COMPLEX.Other	rs238216885	137	Aspm	UNI	0/1	14/2/0	14	27	INTRON	NONE		MODIFIER
1	139550692	ATGCTATTGTT	A	DELETION.NumRepetitions_1.EventLength_10orMore		137	Cfhr1	HC	1/1		4		DOWNSTREAM	NONE		MODIFIER
1	140523178	C	T	SNP	rs216408294	137	Kcnt2	UNI	0/1	1/1	30	18	SYNONYMOUS_CODING	SILENT	L682	LOW
1	143627549	A	G	SNP			Cdc73	UNI	0/1	4/3	68	13	SYNONYMOUS_CODING	SILENT	T369	LOW
1	143627570	A	G	SNP			Cdc73	UNI	0/1	2/2	64	13	SYNONYMOUS_CODING	SILENT	I362	LOW
1	143646508	A	T	SNP	rs230541963	137	B3galt2	HC	0/1	5/1	7	2	SYNONYMOUS_CODING	SILENT	G127	LOW
1	143646787	T	C	SNP			B3galt2	UNI	0/1	4/2	67	2	SYNONYMOUS_CODING	SILENT	Y220	LOW
1	143686015	AAATAATAATAATAATAAT	A,AAAT	MULTIALLELIC_COMPLEX.Other	rs256168587	137	Cdc73	HC	0/1	3/0/0	3	5	INTRON	NONE		MODIFIER
1	143784091	TTTATTATATGTAAGTACAC	T	DELETION.NumRepetitions_1.EventLength_10orMore	rs233705118	137	Uchl5	HC	0/1		0	2	INTRON	NONE		MODIFIER
1	144001594	GTTT	G,GTTTT	MULTIALLELIC_COMPLEX.Other	rs215264951	137	Rgs2	HC	0/2	6/0/2	27		DOWNSTREAM	NONE		MODIFIER
1	144246328	A	G	SNP			Rgs1	UNI	0/1	6/3	69	4	SYNONYMOUS_CODING	SILENT	F102	LOW
1	144249104	AG	A	DELETION.NumRepetitions_3.EventLength_1.RepeatExpansion_G	rs242755449	137	Rgs1	Intersection	1/1	0/10	28		UPSTREAM	NONE		MODIFIER
1	144536914	G	A	SNP	rs51987434	128		UNI	1/1	0/2	6		INTERGENIC	NONE		MODIFIER
1	144536957	T	A	SNP				UNI	1/1	0/2	6		INTERGENIC	NONE		MODIFIER
1	144536959	T	C	SNP				UNI	1/1	0/2	6		INTERGENIC	NONE		MODIFIER
1	144536975	G	A	SNP				UNI	1/1	0/2	6		INTERGENIC	NONE		MODIFIER
1	146515129	T	C	SNP			Fam5c	UNI	0/1	2/2	67	3	EXON	NONE		MODIFIER
1	149932585	T	G	SNP			Pla2g4a	UNI	0/1	21/26	90	2	EXON	NONE		MODIFIER
1	150333608	G	A	SNP			Pdc	UNI	0/1	2/1	13	4	UTR_3_PRIME	NONE		MODIFIER
1	150403644	G	A	SNP	rs31162599	125	Tpr	UNI	0/1	5/1	17	5	SYNONYMOUS_CODING	SILENT	T158	LOW
1	150403892	A	G	SNP	rs31162597	125	Tpr	UNI	0/1	5/1	14	6	SYNONYMOUS_CODING	SILENT	L183	LOW
1	150439129	A	C	SNP			Tpr	HC	0/1	5/3	99	40	SYNONYMOUS_CODING	SILENT	T1908	LOW
1	150439132	A	T	SNP			Tpr	HC	0/1	5/3	99	40	SYNONYMOUS_CODING	SILENT	S1909	LOW
1	150439135	A	G	SNP	rs256610338	137	Tpr	Intersection	0/1	5/3	99	40	SYNONYMOUS_CODING	SILENT	Q1910	LOW
1	150439147	C	A	SNP			Tpr	Intersection	0/1	4/3	99	40	SYNONYMOUS_CODING	SILENT	I1914	LOW
1	150439156	A	G	SNP			Tpr	HC	0/1	4/3	99	40	SYNONYMOUS_CODING	SILENT	G1917	LOW
1	150439165	G	A	SNP			Tpr	HC	0/1	4/3	99	40	SYNONYMOUS_CODING	SILENT	Q1920	LOW
1	150439174	A	G	SNP			Tpr	Intersection	0/1	4/3	99	40	SYNONYMOUS_CODING	SILENT	Q1923	LOW
1	150439176	A	AGAC	INSERTION.NumRepetitions_1.EventLength_3			Tpr	HC	0/1	4/3	99	40	CODON_INSERTION	NONE	Q1924QT	MODERATE
1	150439180	T	A	SNP			Tpr	HC	0/1	4/2	99	40	SYNONYMOUS_CODING	SILENT	T1925	LOW
1	150439186	C	A	SNP			Tpr	HC	0/1	2/1	99	40	SYNONYMOUS_CODING	SILENT	S1927	LOW
1	150439189	T	C	SNP			Tpr	HC	0/1	2/1	99	40	SYNONYMOUS_CODING	SILENT	S1928	LOW
1	150439192	A	G	SNP			Tpr	HC	0/1	1/1	99	40	SYNONYMOUS_CODING	SILENT	Q1929	LOW
1	150457492	T	G	SNP			Prg4	UNI	0/1	2/2	49	4	SYNONYMOUS_CODING	SILENT	P152	LOW
1	150638978	A	T	SNP			Hmcn1	UNI	0/1	10/3	72	69	NON_SYNONYMOUS_CODING	MISSENSE	S3548T	MODERATE
1	150638979	T	A	SNP			Hmcn1	UNI	0/1	10/3	69	69	NON_SYNONYMOUS_CODING	MISSENSE	L3547F	MODERATE
1	150638981	A	G	SNP			Hmcn1	UNI	0/1	9/3	84	69	SYNONYMOUS_CODING	SILENT	L3547	LOW
1	150638997	T	A	SNP			Hmcn1	UNI	0/1	11/4	75	69	SYNONYMOUS_CODING	SILENT	V3541	LOW
1	150639006	A	T	SNP			Hmcn1	UNI	0/1	9/3	77	69	SYNONYMOUS_CODING	SILENT	S3538	LOW
1	150639011	C	T	SNP			Hmcn1	UNI	0/1	10/3	76	69	NON_SYNONYMOUS_CODING	MISSENSE	V3537I	MODERATE
1	150808635	T	C	SNP	rs238499029	137	Hmcn1	UNI	0/1	13/2	6	8	NON_SYNONYMOUS_CODING	MISSENSE	I395V	MODERATE
1	151368192	CCATCGTGTCACAGTGATTCCTGCCTCAG	C	DELETION.NumRepetitions_1.EventLength_10orMore			Swt1	HC	0/1		0		DOWNSTREAM	NONE		MODIFIER
1	151412881	T	A	SNP	rs32566017	125	Swt1	HC	0/1	1/1	4		DOWNSTREAM	NONE		MODIFIER
1	151420051	T	TG	INSERTION.NumRepetitions_7.EventLength_1.RepeatExpansion_G	rs227149448	137	Swt1	HC	0/1	8/1	3	2	EXON	NONE		MODIFIER
1	151433924	TACACACACAC	T,TACACACAC,TACACACACACAC,TATACACACACACACACACACACAC	MULTIALLELIC_COMPLEX.Other		137	Trmt1l	HC	0/2	6/0/5/1/0	99	2	INTRON	NONE		MODIFIER
1	151771475	CTTATT	C	DELETION.NumRepetitions_1.EventLength_5	rs250257546	137	Edem3	Intersection	0/1	2/1	28	4	INTRON	NONE		MODIFIER
1	151775818	G	A	SNP			Edem3	UNI	0/1	3/2	65	4	INTRON	NONE		MODIFIER
1	152768674	TA	T	DELETION.NumRepetitions_3.EventLength_1.RepeatExpansion_A	rs255306498	137	Arpc5	HC	1/1		1	1	EXON	NONE		MODIFIER
1	152771525	C	G	SNP	rs256780848	137	Arpc5	UNI	0/1	10/1	9	3	SYNONYMOUS_CODING	SILENT	L126	LOW
1	152854389	TAAAA	T,TA,TAA,TAAA	MULTIALLELIC_COMPLEX.Other		137	Smg7	HC	0/4	1/0/0/0/1	8	10	INTRON	NONE		MODIFIER
1	153090434	C	T	SNP			Nmnat2	UNI	0/1	3/2	68	6	INTRON	NONE		MODIFIER
1	153186042	T	C	SNP			Lamc2	UNI	1/1	0/2	6	2	UTR_5_PRIME	NONE		MODIFIER
1	153186063	C	T	SNP			Lamc2	UNI	1/1	0/3	9	2	UTR_5_PRIME	NONE		MODIFIER
1	153186089	C	A	SNP			Lamc2	UNI	1/1	0/3	9	2	UTR_5_PRIME	NONE		MODIFIER
1	153306272	GAATCAGTACTGAAGCCATCTGTAACATTTAAACTGAGTGATCTGGAGGCCTTTTATAACGTAATCACTTTGTGTAATAGCCCTGAAGTAAGACCT	G	DELETION.NOVEL_10orMore	rs387849542	138	Lamc1	HC	0/1	18/2	13	1	INTRON	NONE		MODIFIER
1	153447663	C	A	SNP			Shcbp1l	HC	1/1	0/0	1	7	INTRON	NONE		MODIFIER
1	153447669	TTAC	T	DELETION.NumRepetitions_1.EventLength_3	rs211935346	137	Shcbp1l	HC	1/1	0/0	1	7	INTRON	NONE		MODIFIER
1	153740521	ATTTT	A,AT,ATTT	MULTIALLELIC_COMPLEX.Other	rs217315457	137	Rgs16	Intersection	0/3	37/0/0/7	29	1	INTRON	NONE		MODIFIER
1	154483131	A	G	SNP	rs49915071	127	Cacna1e	Intersection	0/1	25/2	9	14	SYNONYMOUS_CODING	SILENT	L302	LOW
1	155207392	CACACTTGTGTAAGATAAACTCCATGAAAACTGCTAAG	C	DELETION.NumRepetitions_1.EventLength_10orMore			Stx6	HC	0/1	1/0	30		DOWNSTREAM	NONE		MODIFIER
1	155282980	AGCACACTTTTCCTG	A	DELETION.NumRepetitions_1.EventLength_10orMore	rs235047981	137	Xpr1	HC	1/1		17	5	EXON	NONE		MODIFIER
1	155779099	CAA	CA,C	MULTIALLELIC_COMPLEX.Other			Qsox1	Intersection	0/1		12		DOWNSTREAM	NONE		MODIFIER
1	155940840	A	AAAACAGGTTGGT	INSERTION.NOVEL_10orMore			Cep350	HC	0/1	22/8	99	7	INTRON	NONE		MODIFIER
1	155958727	G	A	SNP			Cep350	UNI	0/1	4/1	14	3	INTRON	NONE		MODIFIER
1	156018565	CTTTTTTTTTTTTTTTTTTTTTTTTTTT	C	DELETION.NumRepetitions_10orMore.EventLength_1.RepeatExpansion_T			Tor1aip1	HC	0/1	1/0	10		DOWNSTREAM	NONE		MODIFIER
1	156255339	C	T	SNP			Tdrd5	HC	0/1	2/0	13	18	UTR_3_PRIME	NONE		MODIFIER
1	156255343	CAAAAAACAAAAACAAAA	C	DELETION.NumRepetitions_1.EventLength_10orMore			Tdrd5	HC	0/1	2/0	13	18	UTR_3_PRIME	NONE		MODIFIER
1	156255363	A	T	SNP			Tdrd5	HC	0/1	2/0	13	18	UTR_3_PRIME	NONE		MODIFIER
1	156255364	A	C	SNP			Tdrd5	HC	0/1	2/0	13	18	UTR_3_PRIME	NONE		MODIFIER
1	156255366	CAAAAAAACAAAA	C,CAAACAAAA	MULTIALLELIC_COMPLEX.Other			Tdrd5	HC	0/1	2/0/0	13	18	UTR_3_PRIME	NONE		MODIFIER
1	156255380	A	G	SNP			Tdrd5	HC	0/1	2/0	13	18	UTR_3_PRIME	NONE		MODIFIER
1	156323657	T	TG	INSERTION.NumRepetitions_7.EventLength_1.RepeatExpansion_G			Nphs2	UNI	0/1	4/1	11	5	INTRON	NONE		MODIFIER
1	156323663	GGT	G	DELETION.NumRepetitions_1.EventLength_2.RepeatExpansion_GT			Nphs2	UNI	0/1	6/1	5	5	INTRON	NONE		MODIFIER
1	156323664	GT	G	DELETION.NumRepetitions_1.EventLength_1.RepeatExpansion_T			Nphs2	UNI	0/1	6/1	5	5	INTRON	NONE		MODIFIER
1	156666576	CCCCCCCCCCG	C	DELETION.NumRepetitions_1.EventLength_10orMore			Tor3a	HC	1/1		3	4	INTRON	NONE		MODIFIER
1	156681177	T	C	SNP	rs31270421	125	Fam20b	HC	1/1		1	8	UTR_3_PRIME	NONE		MODIFIER
1	156681216	C	A	SNP	rs50741386	127	Fam20b	HC	1/1		1	8	UTR_3_PRIME	NONE		MODIFIER
1	157535939	G	GGT,A	MULTIALLELIC_MIXED	rs212580075	137	Sec16b	HC	0/1	7/1/0	5	9	INTRON	NONE		MODIFIER
1	158251527	T	G	SNP	rs246424118	137	Fam5b	UNI	0/1	2/2	16	5	INTRON	NONE		MODIFIER
1	158251527	TG	T,GG	MULTIALLELIC_MIXED			Fam5b	Intersection	0/2		14	5	INTRON	NONE		MODIFIER
1	158610004	G	A	SNP			Astn1	UNI	1/1	0/2	6	15	INTRON	NONE		MODIFIER
1	158667517	A	C	SNP	rs50580082	127	Astn1	UNI	0/1	5/1	24	19	NON_SYNONYMOUS_CODING	MISSENSE	N1045T	MODERATE
1	158855052	CAAAAAAAA	C,CAAA,CAAAAAAAAA	MULTIALLELIC_COMPLEX.Other	rs227659842	137	Pappa2	HC	0/3	11/0/0/3	13	4	INTRON	NONE		MODIFIER
1	159886097	A	G	SNP	rs221753326	137	Tnr	UNI	0/1	1/1	33	10	SYNONYMOUS_CODING	SILENT	S698	LOW
1	160223966	AAC	A	DELETION.NumRepetitions_2.EventLength_2.RepeatExpansion_AC	rs220424830	137	Rabgap1l	HC	1/1		1	9	UTR_3_PRIME	NONE		MODIFIER
1	160722240	G	A	SNP	rs31294385	125	Rabgap1l	UNI	0/1	1/1	35	7	SYNONYMOUS_CODING	SILENT	P293	LOW
1	160724052	A	G	SNP			Rabgap1l	Intersection	0/1	5/3	99	6	SYNONYMOUS_CODING	SILENT	D285	LOW
1	160724061	G	T	SNP			Rabgap1l	Intersection	0/1	4/3	99	6	SYNONYMOUS_CODING	SILENT	V282	LOW
1	160724073	A	G	SNP	rs31323618	125	Rabgap1l	Intersection	0/1	3/3	99	6	SYNONYMOUS_CODING	SILENT	V278	LOW
1	160733574	T	C	SNP			Rabgap1l	Intersection	1/1	0/3	12	5	SYNONYMOUS_CODING	SILENT	S224	LOW
1	160733577	G	A	SNP			Rabgap1l	Intersection	1/1	0/4	12	5	SYNONYMOUS_CODING	SILENT	G223	LOW
1	160733616	G	T	SNP			Rabgap1l	Intersection	0/1	2/5	99	5	SYNONYMOUS_CODING	SILENT	A210	LOW
1	160733618	C	T	SNP			Rabgap1l	Intersection	0/1	2/5	99	5	NON_SYNONYMOUS_CODING	MISSENSE	A210T	MODERATE
1	160733622	C	T	SNP			Rabgap1l	Intersection	0/1	2/5	99	5	SYNONYMOUS_CODING	SILENT	G208	LOW
1	160733625	A	G	SNP			Rabgap1l	Intersection	0/1	2/6	99	5	SYNONYMOUS_CODING	SILENT	D207	LOW
1	160733631	C	T	SNP			Rabgap1l	Intersection	0/1	3/6	99	5	SYNONYMOUS_CODING	SILENT	G205	LOW
1	160733646	A	T	SNP			Rabgap1l	HC	0/1	3/4	99	5	SYNONYMOUS_CODING	SILENT	L200	LOW
1	160733648	G	A	SNP			Rabgap1l	HC	0/1	4/4	99	5	NON_SYNONYMOUS_CODING	MISSENSE	L200F	MODERATE
1	160733652	T	C	SNP			Rabgap1l	Intersection	0/1	4/4	99	5	SYNONYMOUS_CODING	SILENT	K198	LOW
1	160733658	A	G	SNP			Rabgap1l	Intersection	0/1	4/3	99	5	SYNONYMOUS_CODING	SILENT	I196	LOW
1	160951842	CATTTATATTTATATGTATATGTAT	C	DELETION.NumRepetitions_1.EventLength_10orMore			Rc3h1	HC	1/1	0/0	4	2	EXON	NONE		MODIFIER
1	161035638	TTATATG	T	DELETION.NumRepetitions_1.EventLength_6	rs234470760	137	Dars2	HC	1/1		1		DOWNSTREAM	NONE		MODIFIER
1	161070321	AG	A	DELETION.NumRepetitions_5.EventLength_1.RepeatExpansion_G	rs218575765	137	Dars2	HC	0/1	0/0	0	1	EXON	NONE		MODIFIER
1	161070409	AGT	A	DELETION.NumRepetitions_1.EventLength_2.RepeatExpansion_GT			Dars2	HC	1/1		2	1	EXON	NONE		MODIFIER
1	161070413	CCAGA	C	DELETION.NumRepetitions_1.EventLength_4			Dars2	HC	1/1		2	1	EXON	NONE		MODIFIER
1	161070427	C	A	SNP	rs252237444	137	Dars2	HC	1/1		2	1	EXON	NONE		MODIFIER
1	161150967	ATTT	A	DELETION.NumRepetitions_10orMore.EventLength_1.RepeatExpansion_T			Ankrd45	HC	1/1		2	2	CODON_DELETION	NONE	YF26Y	MODERATE
1	161159187	CTTTTTTTTT	C,CTT	MULTIALLELIC_COMPLEX.Other	rs223299885	137	Ankrd45	HC	1/1		0	2	INTRON	NONE		MODIFIER
1	161834591	C	G	SNP			Suco	UNI	0/1	4/2	67	18	NON_SYNONYMOUS_CODING	MISSENSE	G757A	MODERATE
1	161834593	T	C	SNP			Suco	UNI	0/1	4/2	67	18	SYNONYMOUS_CODING	SILENT	E756	LOW
1	161834765	T	A	SNP	rs228333098	137	Suco	UNI	0/1	2/1	30	18	NON_SYNONYMOUS_CODING	MISSENSE	D699V	MODERATE
1	162134698	A	AG	INSERTION.NOVEL_1.Novel_G	rs243456938	137	Dnm3	UNI	1/1	0/1	3	1	EXON	NONE		MODIFIER
1	162223902	T	G	SNP			Dnm3	UNI	0/1	1/2	22	14	INTRON	NONE		MODIFIER
1	162542620	ACT	A	DELETION.NumRepetitions_1.EventLength_2.RepeatExpansion_CT	rs245979523	137	Mettl13	HC	0/1	0/0	0		DOWNSTREAM	NONE		MODIFIER
1	162548393	CCG	C	DELETION.NumRepetitions_1.EventLength_2.RepeatExpansion_CG	rs217823719	137	Mettl13	HC	1/1		1	1	EXON	NONE		MODIFIER
1	162691216	G	A	SNP	rs32715377	125	Prrc2c	UNI	0/1	2/1	30	23	SYNONYMOUS_CODING	SILENT	Y2140	LOW
1	162709076	C	T	SNP	rs212082165	137	Prrc2c	UNI	0/1	8/1	5	14	SYNONYMOUS_CODING	SILENT	Q662	LOW
1	163257606	GA	G,GAA	MULTIALLELIC_COMPLEX.Other	rs249975716	137	Prrx1	Intersection	0/1		21	3	INTRON	NONE		MODIFIER
1	163916135	GAA	G,GA	MULTIALLELIC_COMPLEX.Other	rs230355973	137	Kifap3	HC	1/1		1	20	UTR_3_PRIME	NONE		MODIFIER
1	164143587	GATAC	G	DELETION.NumRepetitions_2.EventLength_4	rs213971349	137	Selp	HC	1/1		1		DOWNSTREAM	NONE		MODIFIER
1	164256703	G	T	SNP			Slc19a2	Intersection	0/1	84/28	99	1	INTRON	NONE		MODIFIER
1	164256709	T	G	SNP			Slc19a2	UNI	0/1	73/59	99	1	INTRON	NONE		MODIFIER
1	164404735	TA	T	DELETION.NumRepetitions_2.EventLength_1.RepeatExpansion_A	rs227518997	137		Intersection	1/1	0/67	99		INTERGENIC	NONE		MODIFIER
1	165664908	TCC	T,CCC	MULTIALLELIC_MIXED	rs212017503	137	Rcsd1	HC	2/2	0/0/5	13	2	INTRON	NONE		MODIFIER
1	165707659	GCA	G	DELETION.NumRepetitions_2.EventLength_2.RepeatExpansion_CA			Rcsd1	HC	0/1		0	1	INTRON	NONE		MODIFIER
1	165875455	CT	CTT,C	MULTIALLELIC_COMPLEX.Other			Pou2f1	UNI	0/1	2/1/0	21		DOWNSTREAM	NONE		MODIFIER
1	165875471	C	T	SNP			Pou2f1	Intersection	0/1	3/2	41		DOWNSTREAM	NONE		MODIFIER
1	166311503	G	C	SNP			5330438I03Rik	UNI	1/1	0/2	6		UPSTREAM	NONE		MODIFIER
1	166314672	GAC	G,GACACACACACACACAC	MULTIALLELIC_COMPLEX.Other			Ildr2	HC	0/1	0/2/0	1	10	UTR_3_PRIME	NONE		MODIFIER
1	166382491	A	T	SNP	rs245298822	137	Pogk	HC	0/1	26/13	99		DOWNSTREAM	NONE		MODIFIER
1	166382495	AGG	A,AG,GGG	MULTIALLELIC_MIXED	rs240176716	137	Pogk	HC	0/3	8/0/0/20	99		DOWNSTREAM	NONE		MODIFIER
1	166385047	G	T	SNP			Tada1	UNI	0/1	1/2	33		DOWNSTREAM	NONE		MODIFIER
1	166399207	T	C	SNP			Pogk	UNI	1/1	0/2	6	6	SYNONYMOUS_CODING	SILENT	G439	LOW
1	166399210	G	A	SNP			Pogk	UNI	1/1	0/2	6	6	SYNONYMOUS_CODING	SILENT	Y438	LOW
1	166399213	G	C	SNP			Pogk	UNI	1/1	0/2	6	6	SYNONYMOUS_CODING	SILENT	R437	LOW
1	166399432	G	A	SNP	rs47205794	127	Pogk	UNI	0/1	1/1	28	6	SYNONYMOUS_CODING	SILENT	D364	LOW
1	166399687	A	G	SNP	rs213851677	137	Pogk	UNI	1/1	0/1	3	6	SYNONYMOUS_CODING	SILENT	P279	LOW
1	167309300	G	GT	INSERTION.NumRepetitions_3.EventLength_1.RepeatExpansion_T	rs243175346	137	Tmco1	UNI	0/1	8/1	17	1	INTRON	NONE		MODIFIER
1	167331664	T	C	SNP	rs52093619	128	Tmco1	UNI	1/1	1/3	6	7	UTR_3_PRIME	NONE		MODIFIER
1	167598655	CGAGA	C,CGA	MULTIALLELIC_COMPLEX.Other			Rxrg	UNI	0/2	7/5/6	43	1	INTRON	NONE		MODIFIER
1	169744587	AGTGTGTGTGTGTGTGTGT	A,AGTGTGT,AGTGTGTGTGTGTGTGT,AGTGTGTGTGTGTGTGTGTGT	MULTIALLELIC_COMPLEX.Other			Rgs4	HC	0/3	7/0/0/1/0	5	3	EXON	NONE		MODIFIER
1	169955567	GTATGCTCCTTCCCTGAAAAGCT	G	DELETION.NumRepetitions_1.EventLength_10orMore	rs230839414	137	Hsd17b7	HC	0/1		0		DOWNSTREAM	NONE		MODIFIER
1	169977627	AT	A	DELETION.NumRepetitions_9.EventLength_1.RepeatExpansion_T			Ddr2	HC	1/1		1		DOWNSTREAM	NONE		MODIFIER
1	170682484	TA	T	DELETION.NumRepetitions_1.EventLength_1.RepeatExpansion_A	rs231859698	137	Olfml2b	HC	0/1		0	8	UTR_3_PRIME	NONE		MODIFIER
1	170710056	T	C	SNP	rs31305929	125	Atf6	UNI	0/1	16/2	37	16	SYNONYMOUS_CODING	SILENT	V598	LOW
1	171271601	CTTTTTTTTTTT	C,CT,CTT,CTTT	MULTIALLELIC_COMPLEX.Other			B4galt3	HC	0/1	4/0/0/0/0	2		DOWNSTREAM	NONE		MODIFIER
1	171279111	A	AG	INSERTION.NumRepetitions_2.EventLength_1.RepeatExpansion_G	rs242120291	137	Ppox	Intersection	1/1	0/112	99		DOWNSTREAM	NONE		MODIFIER
1	171283148	TC	T	DELETION.NumRepetitions_1.EventLength_1.RepeatExpansion_C			Usp21	UNI	1/1	0/50	99		DOWNSTREAM	NONE		MODIFIER
1	171283502	CT	CTT,C	MULTIALLELIC_COMPLEX.Other	rs241403738	137	Usp21	UNI	0/2	4/0/2	31		DOWNSTREAM	NONE		MODIFIER
1	171290371	T	C	SNP	rs107985973	132	Ufc1	HC	0/1	4/0	29	1	EXON	NONE		MODIFIER
1	171290396	A	C	SNP			Ufc1	HC	0/1	1/0	15	1	EXON	NONE		MODIFIER
1	171290398	CACACACACACACACACACACACA	C	DELETION.NumRepetitions_1.EventLength_10orMore			Ufc1	HC	0/1	2/0	15	1	EXON	NONE		MODIFIER
1	171290423	A	C	SNP			Ufc1	HC	0/1	2/0	15	1	EXON	NONE		MODIFIER
1	171290425	A	C	SNP			Ufc1	HC	0/1	2/0	15	1	EXON	NONE		MODIFIER
1	171341309	CTT	C,CT	MULTIALLELIC_COMPLEX.Other	rs252565261	137	Dedd	Intersection	0/2	0/0/1	0		DOWNSTREAM	NONE		MODIFIER
1	171344433	A	G	SNP	rs31552465	125	Nit1	Intersection	0/1	245/42	99	3	SYNONYMOUS_CODING	SILENT	L33	LOW
1	171344579	A	C	SNP	rs231787201	137	Dedd	Intersection	0/1	28/49	99		DOWNSTREAM	NONE		MODIFIER
1	171344730	T	C	SNP	rs48983719	127	Dedd	Intersection	0/1	1/2	23		DOWNSTREAM	NONE		MODIFIER
1	171356616	CAGGTAGGAAGGCCGCAGAGAAACAGAGTGATTGGATGGAGGCTTGTGGGGATCAGGACGCATTCTGAGGTCTTGTTCTCCTACCCT	C	DELETION.NOVEL_10orMore			Pfdn2	HC	0/1	86/77	99	2	FRAME_SHIFT	NONE	-55	HIGH
1	171356715	G	C	SNP			Pfdn2	Intersection	0/1	76/36	99	3	NON_SYNONYMOUS_CODING	MISSENSE	D59H	MODERATE
1	171357963	A	G	SNP	rs31549998	125	Pfdn2	Intersection	0/1	118/272	99	4	SYNONYMOUS_CODING	SILENT	A134	LOW
1	171358045	GTT	GTTT,G,GT,GTTTT	MULTIALLELIC_COMPLEX.Other			Klhdc9	UNI	0/2	20/0/23/20/0	92		DOWNSTREAM	NONE		MODIFIER
1	171358045	GTT	G,GT,TTT,GTTT,GGTTTT	MULTIALLELIC_MIXED			Klhdc9	HC	1/2	16/22/21/0/0/0	52		DOWNSTREAM	NONE		MODIFIER
1	171359203	CCTGCCT	C	DELETION.NumRepetitions_3.EventLength_6	rs248641009	137	Pfdn2	HC	1/1		19		DOWNSTREAM	NONE		MODIFIER
1	171386977	A	G	SNP	rs31552670	125	Arhgap30	HC	1/1		1		UPSTREAM	NONE		MODIFIER
1	171387002	T	C	SNP	rs31552669	125	Arhgap30	HC	1/1		1		UPSTREAM	NONE		MODIFIER
1	171461183	TCC	T,CCC	MULTIALLELIC_MIXED		137	F11r	HC	0/2	10/0/11	78		DOWNSTREAM	NONE		MODIFIER
1	171504487	TTTTTTTA	T	DELETION.NumRepetitions_1.EventLength_7			Alyref2	HC	0/1		0	1	UTR_3_PRIME	NONE		MODIFIER
1	171504517	GTACTGAGT	G	DELETION.NumRepetitions_1.EventLength_8	rs260820689	137	Alyref2	HC	1/1		4	1	UTR_3_PRIME	NONE		MODIFIER
1	171578248	CAAAAAAAAAA	C	DELETION.NumRepetitions_10orMore.EventLength_1.RepeatExpansion_A			Cd244	HC	1/1		4	5	INTRON	NONE		MODIFIER
1	171583024	GC	G	DELETION.NumRepetitions_1.EventLength_1.RepeatExpansion_C			Cd244	HC	1/1		17	9	UTR_3_PRIME	NONE		MODIFIER
1	171583026	TGAGTCTGTATGTGTCTGTGGACCAGCTTTTAGGCTGAAGAGAATGTAGTTTATTAACATTGAAGGATGC	T	DELETION.NOVEL_10orMore			Cd244	HC	1/1		17	9	UTR_3_PRIME	NONE		MODIFIER
1	171711399	C	A	SNP			Tma7-ps	Intersection	1/1	0/2	6		DOWNSTREAM	NONE		MODIFIER
1	172002050	GACACACAC	G,GAC,GACACACACAC,GACACACACACAC	MULTIALLELIC_COMPLEX.Other		137	Vangl2	HC	0/1	0/0/0/0/0	0		DOWNSTREAM	NONE		MODIFIER
1	172128916	CGAGGAAA	C	DELETION.NumRepetitions_2.EventLength_7	rs228861705	137	Pex19	HC	1/1		14		DOWNSTREAM	NONE		MODIFIER
1	172250995	A	G	SNP	rs217992496	137	Atp1a4	UNI	0/1	13/2	6	7	SYNONYMOUS_CODING	SILENT	N225	LOW
1	172378325	CT	C	DELETION.NumRepetitions_10orMore.EventLength_1.RepeatExpansion_T	rs265923323	137	Kcnj10	HC	0/1	29/6	18		DOWNSTREAM	NONE		MODIFIER
1	172563043	T	C	SNP			Vsig8	UNI	0/1	5/2	54	6	SYNONYMOUS_CODING	SILENT	C219	LOW
1	172631776	T	C	SNP	rs213368888	137	Dusp23	UNI	0/1	28/2	1	2	SYNONYMOUS_CODING	SILENT	L106	LOW
1	173344742	A	ATTCATTTCC	INSERTION.NumRepetitions_1.EventLength_9	rs249819315	137	Cadm3	HC	0/1	2/0	20		DOWNSTREAM	NONE		MODIFIER
1	173349125	TG	T	DELETION.NumRepetitions_5.EventLength_1.RepeatExpansion_G	rs248177759	137	Cadm3	HC	1/1	0/42	99	1	INTRON	NONE		MODIFIER
1	173526374	TG	T	DELETION.NumRepetitions_10orMore.EventLength_1.RepeatExpansion_G			BC094916	UNI	0/1	20/8	99	4	INTRON	NONE		MODIFIER
1	173646230	TTGAA	T	DELETION.NumRepetitions_2.EventLength_4			Pyhin1	HC	1/1		1	7	UTR_3_PRIME	NONE		MODIFIER
1	173802708	C	T	SNP	rs50201836	127	Gm16340	UNI	1/1	0/1	3	1	EXON	NONE		MODIFIER
1	174117598	G	A	SNP	rs33789640	125	Olfr231	HC	0/1	27/2	87	1	SYNONYMOUS_CODING	SILENT	A139	LOW
1	174179903	A	T	SNP	rs250879042	137	Spta1	UNI	0/1	124/31	52	5	INTRON	NONE		MODIFIER
1	174245144	C	T	SNP			Spta1	UNI	1/1	0/2	6	49	NON_SYNONYMOUS_CODING	MISSENSE	T2261I	MODERATE
1	174247680	ATGTG	A,ATGTGTGTGTGTGTG	MULTIALLELIC_COMPLEX.Other	rs259370961	137	Spta1	HC	1/1		1		DOWNSTREAM	NONE		MODIFIER
1	175661075	ATATTTTTTATATATATATATCATATATTATTTATATATCATTGTATTTATCATTTTATTTAT	A	DELETION.NOVEL_10orMore			Kmo	HC	1/1		1		DOWNSTREAM	NONE		MODIFIER
1	175661139	T	G	SNP			Kmo	HC	1/1		1		DOWNSTREAM	NONE		MODIFIER
1	175720235	G	T	SNP	rs232080258	137	Wdr64	UNI	0/1	39/18	99	3	INTRON	NONE		MODIFIER
1	175799289	C	T	SNP	rs32546104	125	Wdr64	UNI	1/1	0/1	3	22	INTRON	NONE		MODIFIER
1	177771325	TAC	T	DELETION.NumRepetitions_10orMore.EventLength_2.RepeatExpansion_AC	rs214999461	137	Adss	Intersection	0/1	11/2	33		DOWNSTREAM	NONE		MODIFIER
1	177775687	TTAAC	T	DELETION.NumRepetitions_2.EventLength_4	rs225970905	137	Adss	HC	0/1	0/0	0	6	INTRON	NONE		MODIFIER
1	178187770	ATGCTTCCGCCC	A	DELETION.NumRepetitions_1.EventLength_10orMore			Desi2	HC	1/1		8		UPSTREAM	NONE		MODIFIER
1	178329199	GAAAA	G,GA,GAA,GAAA	MULTIALLELIC_COMPLEX.Other	rs223308652	137	Hnrnpu	HC	0/1	1/0/0/0/0	26		DOWNSTREAM	NONE		MODIFIER
1	178337221	T	C	SNP	rs225154178	137	Hnrnpu	UNI	0/1	10/3	49	1	SYNONYMOUS_CODING	SILENT	E117	LOW
1	178337236	G	C	SNP	rs244115730	137	Hnrnpu	UNI	0/1	7/2	30	1	SYNONYMOUS_CODING	SILENT	A112	LOW
1	179626138	GTGGGCTCATTCTAGAATGCTTCA	G	DELETION.NumRepetitions_1.EventLength_10orMore	rs212135853	137	Cnst	HC	0/1		0	11	UTR_3_PRIME	NONE		MODIFIER
1	179699395	C	T	SNP			Gm1305	UNI	1/1	0/2	6	19	NON_SYNONYMOUS_CODING	MISSENSE	R765K	MODERATE
1	179699396	T	G	SNP			Gm1305	UNI	1/1	0/2	6	19	SYNONYMOUS_CODING	SILENT	R765	LOW
1	179699397	G	T	SNP			Gm1305	UNI	1/1	0/2	6	19	SYNONYMOUS_CODING	SILENT	P764	LOW
1	179790290	C	T	SNP	rs256966552	137	Ahctf1	HC	0/1	9/2	9	6	INTRON	NONE		MODIFIER
1	179790291	A	G	SNP	rs222947500	137	Ahctf1	HC	0/1	9/1	9	6	INTRON	NONE		MODIFIER
1	179999335	G	A	SNP			Cdc42bpa	UNI	0/1	5/3	74	1	INTRON	NONE		MODIFIER
1	179999339	C	T	SNP			Cdc42bpa	UNI	0/1	5/3	94	1	INTRON	NONE		MODIFIER
1	179999354	T	C	SNP			Cdc42bpa	HC	0/1	3/2	75	1	INTRON	NONE		MODIFIER
1	179999355	G	A	SNP			Cdc42bpa	HC	0/1	3/2	75	1	INTRON	NONE		MODIFIER
1	180067306	C	T	SNP	rs214303448	137	Cdc42bpa	UNI	0/1	10/1	8	8	SYNONYMOUS_CODING	SILENT	N350	LOW
1	180111237	TTGTG	T,TTG	MULTIALLELIC_COMPLEX.Other	rs230980026	137	Cdc42bpa	Intersection	0/2	17/0/7	99	17	INTRON	NONE		MODIFIER
1	180137708	CT	C	DELETION.NumRepetitions_10orMore.EventLength_1.RepeatExpansion_T	rs261203124	137	Cdc42bpa	Intersection	0/1	21/4	39		DOWNSTREAM	NONE		MODIFIER
1	180328355	TTG	T	DELETION.NumRepetitions_10orMore.EventLength_2.RepeatExpansion_TG			Gm5069	HC	0/1	2/2	40	1	INTRON	NONE		MODIFIER
1	180330459	CT	C,CTT	MULTIALLELIC_COMPLEX.Other			Gm5069	Intersection	0/2		8	1	INTRON	NONE		MODIFIER
1	180422031	GA	G	DELETION.NumRepetitions_8.EventLength_1.RepeatExpansion_A	rs234387220	137	Itpkb	HC	1/1	0/0	1	8	UTR_3_PRIME	NONE		MODIFIER
1	180801310	CTTCTGGTAAACTCCAAACTATATAG	C	DELETION.NumRepetitions_1.EventLength_10orMore			H3f3a	HC	1/1		1		DOWNSTREAM	NONE		MODIFIER
1	180996191	G	A	SNP	rs212376007	137	Ephx1	HC	0/1	10/1	38	3	INTRON	NONE		MODIFIER
1	181142283	G	GT,GTGT	MULTIALLELIC_COMPLEX.Other	rs215089229	137	Nvl	UNI	0/1	17/3/0	20	2	INTRON	NONE		MODIFIER
1	181820647	GA	G	DELETION.NumRepetitions_10orMore.EventLength_1.RepeatExpansion_A	rs264607483	137	Lbr	Intersection	0/1	9/4	34	9	INTRON	NONE		MODIFIER
1	181902364	C	G	SNP			Enah	UNI	1/1	1/1	3		DOWNSTREAM	NONE		MODIFIER
1	181902376	G	C	SNP	rs107805743	132	Enah	UNI	1/1	0/1	3		DOWNSTREAM	NONE		MODIFIER
1	181922288	G	A	SNP			Enah	UNI	1/1	0/2	6	6	SYNONYMOUS_CODING	SILENT	L310	LOW
1	181922318	T	G	SNP	rs263854572	137	Enah	UNI	1/1	0/1	3	6	SYNONYMOUS_CODING	SILENT	R300	LOW
1	182318195	GCATCCTTACT	G	DELETION.NumRepetitions_1.EventLength_10orMore	rs239530310	137	Fbxo28	HC	1/1		2	3	INTRON	NONE		MODIFIER
1	183306408	G	T	SNP			Aida	UNI	0/1	14/12	70	2	INTRON	NONE		MODIFIER
1	183327428	G	A	SNP			Mia3	UNI	0/1	1/2	33	24	NON_SYNONYMOUS_CODING	MISSENSE	S753L	MODERATE
1	183327466	A	G	SNP			Mia3	UNI	0/1	1/2	30	24	SYNONYMOUS_CODING	SILENT	P740	LOW
1	183327481	A	G	SNP			Mia3	UNI	0/1	1/3	26	24	SYNONYMOUS_CODING	SILENT	P735	LOW
1	184822627	G	C	SNP	rs33830360	125	2017-03-02	HC	0/1	18/0	51	1	EXON	NONE		MODIFIER
1	185327747	TAAAA	T,TAA,TAAA	MULTIALLELIC_COMPLEX.Other	rs223618760	137	Iars2	Intersection	0/3	2/0/0/2	22	1	INTRON	NONE		MODIFIER
1	185449104	G	T	SNP			AC131980.1	UNI	1/1	0/2	6	3	EXON	NONE		MODIFIER
1	187322243	ATTT	A,ATT	MULTIALLELIC_COMPLEX.Other	rs216639113	137	Gpatch2	Intersection	0/2	12/0/3	34	8	INTRON	NONE		MODIFIER
1	187351427	CAAAAAAAAAAAA	C,CAAA,CAAAAAAAAA	MULTIALLELIC_COMPLEX.Other		137	Gpatch2	HC	0/1		0		DOWNSTREAM	NONE		MODIFIER
1	188452069	CAGA	C	DELETION.NumRepetitions_3.EventLength_3	rs242381298	137	Ush2a	HC	1/1		2	20	EXON	NONE		MODIFIER
1	188849150	A	C	SNP			Ush2a	Intersection	0/1	6/3	47	56	INTRON	NONE		MODIFIER
1	189870218	AT	A,ATT	MULTIALLELIC_COMPLEX.Other	rs259655064	137	Ptpn14	HC	1/1		1	18	UTR_3_PRIME	NONE		MODIFIER
1	190945768	CAAAAAAAAAAAAA	C,CA	MULTIALLELIC_COMPLEX.Other		137	Vash2	HC	0/1		0		DOWNSTREAM	NONE		MODIFIER
1	191076531	CTTA	C	DELETION.NumRepetitions_2.EventLength_3	rs229557074	137	Nsl1	HC	0/1	0/0	0		DOWNSTREAM	NONE		MODIFIER
1	191108788	ACTTCCGGCCCCTGC	A	DELETION.NumRepetitions_1.EventLength_10orMore	rs252262140	137	Batf3	HC	0/1	2/0	4	3	UTR_3_PRIME	NONE		MODIFIER
1	191352651	A	T	SNP			Tmem206	UNI	1/1	1/1	3		DOWNSTREAM	NONE		MODIFIER
1	191358945	T	C	SNP	rs33841959	125	Ppp2r5a	Intersection	0/1	51/7	5	5	SYNONYMOUS_CODING	SILENT	Q228	LOW
1	191358984	G	A	SNP			Ppp2r5a	HC	0/1	54/9	99	5	SYNONYMOUS_CODING	SILENT	Y215	LOW
1	191358992	G	A	SNP			Ppp2r5a	UNI	0/1	55/14	99	5	NON_SYNONYMOUS_CODING	MISSENSE	R213W	MODERATE
1	191359001	C	T	SNP			Ppp2r5a	UNI	0/1	51/14	99	5	NON_SYNONYMOUS_CODING	MISSENSE	V210I	MODERATE
1	191540463	TAAAAA	T	DELETION.NumRepetitions_10orMore.EventLength_1.RepeatExpansion_A	rs217921238	137	Dtl	HC	1/1		1	14	INTRON	NONE		MODIFIER
1	191540478	A	C	SNP			Dtl	HC	1/1		1	14	INTRON	NONE		MODIFIER
1	191540487	A	C	SNP	rs251730820	137	Dtl	HC	1/1		1	14	INTRON	NONE		MODIFIER
1	191621682	CTTT	C	DELETION.NumRepetitions_10orMore.EventLength_1.RepeatExpansion_T			Ints7	HC	1/1	0/0	1	20	UTR_3_PRIME	NONE		MODIFIER
1	193176018	T	A	SNP	rs13491087	121	A130010J15Rik	HC	0/1	8/1	5		DOWNSTREAM	NONE		MODIFIER
1	193194485	A	G	SNP			Traf3ip3	UNI	0/1	29/7	23		DOWNSTREAM	NONE		MODIFIER
1	195166209	A	C	SNP	rs107929253	132	Cr2	Intersection	1/1	0/20	60	5	INTRON	NONE		MODIFIER
2	3226267	A	C	SNP			Fam171a1	UNI	0/1	1/2	27	8	SYNONYMOUS_CODING	SILENT	A687	LOW
2	3226285	A	G	SNP			Fam171a1	UNI	0/1	1/2	23	8	SYNONYMOUS_CODING	SILENT	E693	LOW
2	3226300	G	A	SNP			Fam171a1	UNI	0/1	2/3	58	8	SYNONYMOUS_CODING	SILENT	R698	LOW
2	3226309	G	C	SNP			Fam171a1	UNI	0/1	3/3	89	8	SYNONYMOUS_CODING	SILENT	G701	LOW
2	3227060	A	C	SNP			Fam171a1	UNI	1/1	0/1	3	8	UTR_3_PRIME	NONE		MODIFIER
2	3437657	A	AT	INSERTION.NumRepetitions_10orMore.EventLength_1.RepeatExpansion_T	rs246082159	137	Dclre1c	UNI	0/1	9/1	8	6	INTRON	NONE		MODIFIER
2	3441029	TTTTTTTTTACATAAAATTGATTCTTCAGCATGAGAAAGACAATTTACTTATAATGAAGTTAGTAATCATCCTAGCTTATAA	T	DELETION.NOVEL_10orMore			Dclre1c	HC	0/1	1/0	38		DOWNSTREAM	NONE		MODIFIER
2	3453852	AAAC	A	DELETION.NumRepetitions_6.EventLength_3		137	Suv39h2	HC	0/1	0/0	0		DOWNSTREAM	NONE		MODIFIER
2	3491906	CAT	C	DELETION.NumRepetitions_2.EventLength_2.RepeatExpansion_AT	rs223985279	137	Hspa14	HC	1/1		1		DOWNSTREAM	NONE		MODIFIER
2	3500931	ATACT	A	DELETION.NumRepetitions_1.EventLength_4	rs262305331	137	Hspa14	HC	1/1		2		DOWNSTREAM	NONE		MODIFIER
2	4300838	AACACACACACACACACAC	A	DELETION.NumRepetitions_10orMore.EventLength_2.RepeatExpansion_AC			Frmd4a	HC	1/1		1	1	INTRON	NONE		MODIFIER
2	4623782	A	G	SNP	rs215731683	137	Prpf18	HC	1/1	0/1	3		DOWNSTREAM	NONE		MODIFIER
2	4700273	CAA	C,CA,CAAA	MULTIALLELIC_COMPLEX.Other	rs261631051	137	Gm13196	Intersection	0/1		66	1	EXON	NONE		MODIFIER
2	4925592	C	T	SNP			Phyh	UNI	0/1	32/21	99	2	INTRON	NONE		MODIFIER
2	4999486	ATGCTGGATAT	A	DELETION.NumRepetitions_2.EventLength_10orMore	rs254364020	137	Mcm10	HC	0/1	5/0	6		DOWNSTREAM	NONE		MODIFIER
2	5001564	A	G	SNP	rs233329999	137	Mcm10	UNI	0/1	8/1	2		DOWNSTREAM	NONE		MODIFIER
2	5921824	C	T	SNP			Dhtkd1	Intersection	1/1	0/44	99	6	NON_SYNONYMOUS_CODING	MISSENSE	A335T	MODERATE
2	5951484	A	G	SNP			Upf2	Intersection	0/1	3/2	75	1	UTR_5_PRIME	NONE		MODIFIER
2	5951489	A	G	SNP			Upf2	Intersection	0/1	3/2	75	1	UTR_5_PRIME	NONE		MODIFIER
2	5979785	C	T	SNP			Upf2	Intersection	0/1	3/2	75	6	NON_SYNONYMOUS_CODING	MISSENSE	P504S	MODERATE
2	5979787	A	T	SNP			Upf2	Intersection	0/1	3/2	75	6	SYNONYMOUS_CODING	SILENT	P504	LOW
2	5979793	T	G	SNP			Upf2	Intersection	0/1	3/2	75	6	NON_SYNONYMOUS_CODING	MISSENSE	D506E	MODERATE
2	5979804	C	T	SNP			Upf2	Intersection	0/1	4/2	72	6	NON_SYNONYMOUS_CODING	MISSENSE	A510V	MODERATE
2	5979814	T	C	SNP			Upf2	Intersection	0/1	4/2	72	6	SYNONYMOUS_CODING	SILENT	P513	LOW
2	5979842	T	C	SNP			Upf2	Intersection	0/1	4/2	70	6	SYNONYMOUS_CODING	SILENT	L523	LOW
2	6139882	TCACACACACACACACA	T,TCACACA	MULTIALLELIC_COMPLEX.Other	rs241451414	137		HC	1/1	0/0/0	1		INTERGENIC	NONE		MODIFIER
2	6139915	C	T	SNP				HC	1/1		2		INTERGENIC	NONE		MODIFIER
2	6446040	AGGTGGCGCCAGCCTCTCAGGCAT	A	DELETION.NumRepetitions_1.EventLength_10orMore	rs254696246	137	Usp6nl	HC	0/1		0		DOWNSTREAM	NONE		MODIFIER
2	6446080	A	G	SNP	rs224582643	137	Usp6nl	HC	0/1		0		DOWNSTREAM	NONE		MODIFIER
2	6546798	AT	A	DELETION.NumRepetitions_8.EventLength_1.RepeatExpansion_T	rs266161819	137	Celf2	HC	0/1		0		DOWNSTREAM	NONE		MODIFIER
2	9591349	GAA	GAAA,G,GA	MULTIALLELIC_COMPLEX.Other	rs253594181	137	Gm13218	UNI	0/3	4/0/0/1	17	1	INTRON	NONE		MODIFIER
2	9591365	T	C	SNP			Gm13218	HC	0/1	1/0	21	1	INTRON	NONE		MODIFIER
2	9889234	T	C	SNP			9230102O04Rik	UNI	0/1	1/2	30	1	EXON	NONE		MODIFIER
2	10091538	TGC	T	DELETION.NumRepetitions_1.EventLength_2.RepeatExpansion_GC	rs230389771	137	Itih2	HC	0/1		0		DOWNSTREAM	NONE		MODIFIER
2	10091546	A	G	SNP	rs27161888	125	Itih2	HC	0/1		0		DOWNSTREAM	NONE		MODIFIER
2	10091559	CGGT	C	DELETION.NumRepetitions_1.EventLength_3			Itih2	HC	1/1		1		DOWNSTREAM	NONE		MODIFIER
2	10091563	G	A	SNP	rs241864375	137	Itih2	HC	1/1		1		DOWNSTREAM	NONE		MODIFIER
2	11227002	CGGGG	CAAGGGG,C,CG,CGGGGGG	MULTIALLELIC_COMPLEX.Other			Prkcq	HC	0/4	8/0/0/0/3	28	2	INTRON	NONE		MODIFIER
2	11475820	T	G	SNP			Pfkfb3	UNI	0/1	18/7	78		DOWNSTREAM	NONE		MODIFIER
2	11475829	GAAAAAA	G,GAAAAA	MULTIALLELIC_COMPLEX.Other	rs229464145	137	Pfkfb3	Intersection	0/2	4/0/3	55		DOWNSTREAM	NONE		MODIFIER
2	12119984	T	G	SNP			Itga8	UNI	0/1	1/3	30	28	NON_SYNONYMOUS_CODING	MISSENSE	K981T	MODERATE
2	12120001	G	A	SNP			Itga8	UNI	0/1	1/4	31	28	SYNONYMOUS_CODING	SILENT	V975	LOW
2	12120034	A	G	SNP			Itga8	UNI	1/1	0/3	6	28	SYNONYMOUS_CODING	SILENT	H964	LOW
2	12120035	T	G	SNP			Itga8	UNI	1/1	0/3	6	28	NON_SYNONYMOUS_CODING	MISSENSE	H964P	MODERATE
2	12204779	GAAAAAA	G,GAAA,GAAAAA	MULTIALLELIC_COMPLEX.Other	rs213804364	137	Itga8	Intersection	0/3	11/0/0/3	33	13	INTRON	NONE		MODIFIER
2	12410099	A	G	SNP	rs260429756	137	Fam188a	Intersection	0/1	11/1	8	1	EXON	NONE		MODIFIER
2	13077609	TAG	T	DELETION.NumRepetitions_10orMore.EventLength_2.RepeatExpansion_AG			Rsu1	HC	0/1	34/9	88	8	INTRON	NONE		MODIFIER
2	14672699	CTTTTT	C	DELETION.NumRepetitions_10orMore.EventLength_1.RepeatExpansion_T	rs259568185	137	Cacnb2	HC	0/1	1/0	9	2	INTRON	NONE		MODIFIER
2	15069932	A	C	SNP	rs27136335	125	Arl5b	UNI	0/1	6/1	21	3	SYNONYMOUS_CODING	SILENT	R66	LOW
2	15073174	G	A	SNP	rs244900742	137	Arl5b	Intersection	0/1	1/1	33	4	SYNONYMOUS_CODING	SILENT	T103	LOW
2	16270740	G	C	SNP	rs241057347	137	Gm13319	HC	0/1	9/0	13	1	EXON	NONE		MODIFIER
2	16270755	T	A	SNP	rs262371739	137	Gm13319	HC	0/1	6/0	13	1	EXON	NONE		MODIFIER
2	16270770	TAGG	T	DELETION.NumRepetitions_1.EventLength_3			Gm13319	HC	0/1	4/0	13	1	EXON	NONE		MODIFIER
2	16270774	TGGTACACTGGTGTA	T	DELETION.NumRepetitions_1.EventLength_10orMore			Gm13319	HC	0/1	4/0	13	1	EXON	NONE		MODIFIER
2	16270801	T	C	SNP	rs27119829	125		HC	1/1	1/0	2		INTERGENIC	NONE		MODIFIER
2	17346665	A	ACACAC,ACACACAC	MULTIALLELIC_COMPLEX.Other			Nebl	Intersection	1/1		3		DOWNSTREAM	NONE		MODIFIER
2	17346679	T	G	SNP			Nebl	HC	1/1	0/0	3		DOWNSTREAM	NONE		MODIFIER
2	17346701	C	T	SNP	rs235661566	137	Nebl	HC	1/1	0/0	3		DOWNSTREAM	NONE		MODIFIER
2	17796949	T	G	SNP			Gm13323	UNI	0/1	1/2	30	1	EXON	NONE		MODIFIER
2	18071107	C	T	SNP			Mllt10	UNI	0/1	20/10	99	2	INTRON	NONE		MODIFIER
2	18122272	C	A	SNP	rs263194680	137	Mllt10	UNI	0/1	13/1	5	6	SYNONYMOUS_CODING	SILENT	R145	LOW
2	18308579	GTTGT	G	DELETION.NumRepetitions_1.EventLength_4	rs251575475	137	Dnajc1	HC	0/1		0		DOWNSTREAM	NONE		MODIFIER
2	18308595	T	A	SNP			Dnajc1	HC	0/1		0	3	EXON	NONE		MODIFIER
2	18743083	GGCAAGAAGAA	G	DELETION.NumRepetitions_1.EventLength_10orMore	rs242785995	137	BC061194	HC	1/1		1	9	INTRON	NONE		MODIFIER
2	18750205	T	G	SNP	rs234569324	137	BC061194	UNI	0/1	1/1	28	11	UTR_3_PRIME	NONE		MODIFIER
2	19235653	TATATA	T	DELETION.NumRepetitions_1.EventLength_5	rs240546714	137	Armc3	HC	1/1	0/0	3	3	INTRON	NONE		MODIFIER
2	19253835	GTTT	G,GTT,GTTTTTTT	MULTIALLELIC_COMPLEX.Other			Armc3	UNI	0/2	16/0/5/0	99	7	INTRON	NONE		MODIFIER
2	20759282	GCTGCACGATCGT	G	DELETION.NumRepetitions_1.EventLength_10orMore	rs250414023	137	Etl4	HC	0/1		0	7	INTRON	NONE		MODIFIER
2	20759653	TAAAAAAAAA	T,TAAAAAAAA,TAAAAAAAAAAAAAA	MULTIALLELIC_COMPLEX.Other		137	Etl4	HC	0/3	3/0/0/5	59	7	INTRON	NONE		MODIFIER
2	20785606	AGT	A,AGTGT,AGTGTGTGTGTGTGTGTATGT,ATTGTGTGTGTGTGTGTGT	MULTIALLELIC_COMPLEX.Other			Etl4	HC	1/1		1	8	EXON	NONE		MODIFIER
2	20970240	TTTTTTTTTTTTTTTTG	T	DELETION.NumRepetitions_1.EventLength_10orMore	rs255513375	137	Arhgap21	HC	1/1		1		UPSTREAM	NONE		MODIFIER
2	21180730	C	T	SNP			Enkur	HC	0/1	1/0	1		DOWNSTREAM	NONE		MODIFIER
2	22579696	CTT	C	DELETION.NumRepetitions_10orMore.EventLength_1.RepeatExpansion_T	rs222602196	137	Myo3a	HC	0/1	0/0	0	29	INTRON	NONE		MODIFIER
2	23080298	ATAGT	A	DELETION.NumRepetitions_2.EventLength_4	rs250657837	137	Acbd5	HC	1/1		1		DOWNSTREAM	NONE		MODIFIER
2	23139822	T	A	SNP			Mastl	UNI	1/1	0/1	3	6	INTRON	NONE		MODIFIER
2	23164610	GTAT	G	DELETION.NumRepetitions_2.EventLength_3	rs260024362	137	Yme1l1	HC	0/1	6/1	12		DOWNSTREAM	NONE		MODIFIER
2	23175264	C	A	SNP			Yme1l1	HC	0/1	14/4	99		DOWNSTREAM	NONE		MODIFIER
2	23175266	T	G	SNP			Yme1l1	HC	0/1	12/4	99		DOWNSTREAM	NONE		MODIFIER
2	23175268	T	TGAGA	INSERTION.NOVEL_2			Yme1l1	HC	0/1	12/4	99		DOWNSTREAM	NONE		MODIFIER
2	23186903	C	T	SNP			Yme1l1	UNI	0/1	2/1	31	11	SYNONYMOUS_CODING	SILENT	I379	LOW
2	23186951	C	T	SNP			Yme1l1	UNI	0/1	1/2	32	11	SYNONYMOUS_CODING	SILENT	H395	LOW
2	23194588	C	T	SNP			Yme1l1	UNI	0/1	4/1	29	16	SYNONYMOUS_CODING	SILENT	S596	LOW
2	24009038	C	T	SNP	rs245754241	137	Hnmt	UNI	0/1	6/1	16	6	NON_SYNONYMOUS_CODING	MISSENSE	S166N	MODERATE
2	24009061	A	G	SNP	rs265792578	137	Hnmt	UNI	0/1	7/1	16	6	SYNONYMOUS_CODING	SILENT	F158	LOW
2	24282458	GAAGAAGAAATGGAGTGATAGAGGGAGA	G	DELETION.NumRepetitions_1.EventLength_10orMore	rs213165774	137	Il1f5	HC	0/1		0		DOWNSTREAM	NONE		MODIFIER
2	24606124	GCTGGGCTCCTTTC	G	DELETION.NumRepetitions_1.EventLength_10orMore	rs263883892	137	Cacna1b	HC	0/1		0		DOWNSTREAM	NONE		MODIFIER
2	24652880	C	T	SNP	rs235687847	137	Cacna1b	Intersection	0/1	17/2	19	27	INTRON	NONE		MODIFIER
2	24887082	GA	G,GAA	MULTIALLELIC_COMPLEX.Other	rs255879210	137	Ehmt1	Intersection	0/1		3	1	INTRON	NONE		MODIFIER
2	25085616	CTCTTTA	C	DELETION.NumRepetitions_1.EventLength_6	rs246145827	137	Entpd8	HC	1/1		6		DOWNSTREAM	NONE		MODIFIER
2	25298744	TCTGGGGTTGTGGTGATG	T	DELETION.NumRepetitions_1.EventLength_10orMore	rs248306741	137	Grin1	HC	0/1	2/0	3		DOWNSTREAM	NONE		MODIFIER
2	25355308	GGAACAACATAGCAT	G	DELETION.NumRepetitions_1.EventLength_10orMore	rs228646265	137	Dpp7	HC	1/1		1		DOWNSTREAM	NONE		MODIFIER
2	25426238	GCACCCTCTAGTA	G	DELETION.NumRepetitions_1.EventLength_10orMore	rs241134774	137	Fut7	HC	0/1	0/0	0		DOWNSTREAM	NONE		MODIFIER
2	25561278	AGG	A,AG	MULTIALLELIC_COMPLEX.Other	rs232298883	137	Edf1	HC	1/1		0		DOWNSTREAM	NONE		MODIFIER
2	25561287	T	A	SNP			Mamdc4	HC	0/1		0		DOWNSTREAM	NONE		MODIFIER
2	25566577	G	A	SNP			Mamdc4	HC	1/1		8		DOWNSTREAM	NONE		MODIFIER
2	25706579	AACG	A	DELETION.NumRepetitions_1.EventLength_3	rs213642979	137	Obp2a	HC	1/1		1		DOWNSTREAM	NONE		MODIFIER
2	25706584	A	T	SNP			Obp2a	HC	1/1		1		DOWNSTREAM	NONE		MODIFIER
2	25706589	A	G	SNP			Obp2a	HC	1/1		1		DOWNSTREAM	NONE		MODIFIER
2	25706599	G	C	SNP	rs27179709	125	Obp2a	HC	1/1		1		DOWNSTREAM	NONE		MODIFIER
2	25843091	G	A	SNP	rs265915744	137	Sohlh1	HC	0/1	5/1	13	8	UTR_3_PRIME	NONE		MODIFIER
2	25902047	A	C	SNP			Kcnt1	HC	0/1	23/1	20	5	INTRON	NONE		MODIFIER
2	25995110	GCCCC	G,GCCC	MULTIALLELIC_COMPLEX.Other	rs240130691	137	Ubac1	Intersection	0/2	46/0/10	93		DOWNSTREAM	NONE		MODIFIER
2	26056126	C	T	SNP	rs264861765	137	Nacc2	UNI	1/1	0/1	3		DOWNSTREAM	NONE		MODIFIER
2	26210044	CACACACAGAG	C	DELETION.NumRepetitions_1.EventLength_10orMore			Qsox2	HC	1/1	0/0	1	12	INTRON	NONE		MODIFIER
2	26402227	CA	CAAA,C	MULTIALLELIC_COMPLEX.Other	rs252683510	137	Inpp5e	UNI	0/2	45/0/6	47	1	INTRON	NONE		MODIFIER
2	26459379	TA	T	DELETION.NumRepetitions_10orMore.EventLength_1.RepeatExpansion_A	rs242953678	137	Notch1	HC	1/1		1		DOWNSTREAM	NONE		MODIFIER
2	26910589	GCGCCTCCCGC	G	DELETION.NumRepetitions_1.EventLength_10orMore	rs233249344	137	Surf1	HC	1/1		23		DOWNSTREAM	NONE		MODIFIER
2	27023370	TTGGG	T	DELETION.NumRepetitions_4.EventLength_4	rs212171999	137	Cacfd1	HC	0/1	2/0	8		DOWNSTREAM	NONE		MODIFIER
2	27039239	G	T	SNP			Gm13397	UNI	1/1	0/2	6		DOWNSTREAM	NONE		MODIFIER
2	27192250	CT	C	DELETION.NumRepetitions_6.EventLength_1.RepeatExpansion_T	rs255635541	137	Sardh	HC	1/1		1		DOWNSTREAM	NONE		MODIFIER
2	27262373	ACAAAAAAC	A	DELETION.NumRepetitions_1.EventLength_8	rs262319892	137	Vav2	HC	0/1	0/0	0	28	UTR_3_PRIME	NONE		MODIFIER
2	27301986	T	G	SNP			Vav2	Intersection	0/1	41/30	99		DOWNSTREAM	NONE		MODIFIER
2	27301992	T	G	SNP			Vav2	Intersection	0/1	45/34	99		DOWNSTREAM	NONE		MODIFIER
2	28562417	T	G	SNP	rs258849955	137	Gtf3c5	UNI	0/1	1/1	24		DOWNSTREAM	NONE		MODIFIER
2	28569124	TTACAGCCCACA	T	DELETION.NumRepetitions_1.EventLength_10orMore	rs260602453	137	Gtf3c5	HC	0/1	1/0	5		DOWNSTREAM	NONE		MODIFIER
2	28874065	CAAAA	C,CAA,CAAA	MULTIALLELIC_COMPLEX.Other	rs258929884	137	Ddx31	Intersection	0/3		14	14	INTRON	NONE		MODIFIER
2	28908874	ATCTGTAGT	A	DELETION.NumRepetitions_1.EventLength_8			Ddx31	HC	0/1		0		DOWNSTREAM	NONE		MODIFIER
2	29477621	GGTTTT	G	DELETION.NumRepetitions_1.EventLength_5			Med27	HC	1/1		2		DOWNSTREAM	NONE		MODIFIER
2	29477628	TGTGTGTGTGTGTGTGTGTGTGTGTGTGTG	T	DELETION.NumRepetitions_1.EventLength_10orMore			Med27	HC	1/1		2		DOWNSTREAM	NONE		MODIFIER
2	29892466	GA	G	DELETION.NumRepetitions_10orMore.EventLength_1.RepeatExpansion_A	rs254160852	137	Odf2	HC	1/1		1		DOWNSTREAM	NONE		MODIFIER
2	29903294	GTTTTTTTTT	G,GTT,GTTTTTTTT	MULTIALLELIC_COMPLEX.Other	rs220015380	137	Odf2	Intersection	0/3	10/0/0/4	43		DOWNSTREAM	NONE		MODIFIER
2	30031653	CCA	C	DELETION.NumRepetitions_1.EventLength_2.RepeatExpansion_CA			Sptan1	HC	1/1		3		DOWNSTREAM	NONE		MODIFIER
2	30109357	C	T	SNP			Zer1	UNI	0/1	4/2	33	2	EXON	NONE		MODIFIER
2	30109911	CAAAAACA	C	DELETION.NumRepetitions_4.EventLength_7	rs256857086	137	Zer1	HC	1/1		2	2	EXON	NONE		MODIFIER
2	30134937	TGG	TG,T	MULTIALLELIC_COMPLEX.Other			Tbc1d13	Intersection	1/1		4	2	EXON	NONE		MODIFIER
2	30237779	G	GC	INSERTION.NumRepetitions_1.EventLength_1.RepeatExpansion_C	rs213229762	137	Lrrc8a	UNI	1/1	0/2	6	1	EXON	NONE		MODIFIER
2	30284490	C	T	SNP			Dolk	UNI	0/1	12/2	39	1	SYNONYMOUS_CODING	SILENT	A514	LOW
2	30322927	G	T	SNP	rs262819768	137	Nup188	UNI	0/1	4/1	15	19	INTRON	NONE		MODIFIER
2	30345044	GTTC	G	DELETION.NumRepetitions_1.EventLength_3	rs247934263	137	Sh3glb2	HC	0/1		0		DOWNSTREAM	NONE		MODIFIER
2	30399685	TAGGGCCC	T	DELETION.NumRepetitions_2.EventLength_7	rs248878565	137	Crat	HC	0/1		0		DOWNSTREAM	NONE		MODIFIER
2	30432015	A	C	SNP			Ppp2r4	UNI	0/1	194/53	2	4	NON_SYNONYMOUS_CODING	MISSENSE	T91P	MODERATE
2	30808450	G	A	SNP	rs27216374	125	Ntmt1	HC	1/1		1	1	INTRON	NONE		MODIFIER
2	30808471	C	A	SNP	rs27216373	125	Ntmt1	HC	1/1		1	1	INTRON	NONE		MODIFIER
2	30808488	CTTGAGGCCAAGGTCAGCCTCTCTTCTGCAAGGCTGCCTGCCATCTTTTCCAGATGCTCCAGGCT	C	DELETION.NOVEL_10orMore			Ntmt1	HC	1/1		1	1	INTRON	NONE		MODIFIER
2	30824585	TG	T,GG	MULTIALLELIC_MIXED			Ntmt1	HC	0/1	6/4/0	95		DOWNSTREAM	NONE		MODIFIER
2	31030579	GTCTTCACATACCGAGCCACCTTCCCCTGACACACA	G	DELETION.NumRepetitions_1.EventLength_10orMore	rs243841385	137	Fnbp1	HC	1/1	0/0	1		DOWNSTREAM	NONE		MODIFIER
2	31044930	AAG	A	DELETION.NumRepetitions_10orMore.EventLength_2.RepeatExpansion_AG	rs251835149	137	Fnbp1	UNI	0/1	26/2	5	4	INTRON	NONE		MODIFIER
2	31760244	AAG	A	DELETION.NumRepetitions_6.EventLength_2.RepeatExpansion_AG	rs249181837	137	Abl1	HC	1/1	0/0	2	1	INTRON	NONE		MODIFIER
2	31802987	AGCCTAGGCCTCGTGCCAGGCTGACCCAAAACAGGGCGCAT	A	DELETION.NumRepetitions_1.EventLength_10orMore			Abl1	HC	1/1		1		DOWNSTREAM	NONE		MODIFIER
2	31803045	G	A	SNP	rs215978098	137	Abl1	HC	1/1		1		DOWNSTREAM	NONE		MODIFIER
2	31945589	A	G	SNP	rs259956998	137	Lamc3	UNI	0/1	3/1	11		DOWNSTREAM	NONE		MODIFIER
2	32051229	C	A	SNP			Fam78a	UNI	0/1	15/6	42	4	INTRON	NONE		MODIFIER
2	32206559	ACAG	A,ACAGCAG	MULTIALLELIC_COMPLEX.Other			Prrc2b	Intersection	0/1		76	13	CODON_DELETION	NONE	Q648-	MODERATE
2	32208626	TC	T	DELETION.NumRepetitions_10orMore.EventLength_1.RepeatExpansion_C			Prrc2b	UNI	0/1	15/2	1	1	INTRON	NONE		MODIFIER
2	32314851	T	C	SNP			Dnm1	UNI	0/1	6/1	20	5	INTRON	NONE		MODIFIER
2	32314852	A	G	SNP			Dnm1	UNI	0/1	6/1	18	5	INTRON	NONE		MODIFIER
2	32314855	T	C	SNP	rs252166660	137	Dnm1	UNI	0/1	6/1	19	5	INTRON	NONE		MODIFIER
2	32377762	GGTGTGTGTGTGTGT	G,GGT,GGTGTGTGTGTGT,GGTGTGTGTGTGTGTGT	MULTIALLELIC_COMPLEX.Other		137	1110008P14Rik	HC	0/3	1/0/0/1/0	13		DOWNSTREAM	NONE		MODIFIER
2	32415010	C	T	SNP	rs227434019	137	Slc25a25	HC	1/1		1		DOWNSTREAM	NONE		MODIFIER
2	32615200	C	T	SNP	rs33162978	125	St6galnac6	UNI	0/1	1/1	26		DOWNSTREAM	NONE		MODIFIER
2	32693013	TGGAA	T	DELETION.NumRepetitions_2.EventLength_4	rs255973038	137	Fpgs	HC	1/1		2	1	EXON	NONE		MODIFIER
2	32762139	G	T	SNP	rs27207912	125	Ttc16	HC	1/1		2		DOWNSTREAM	NONE		MODIFIER
2	32938891	GA	GAA,G	MULTIALLELIC_COMPLEX.Other			Lrsam1	UNI	0/1	62/7/1	47	16	INTRON	NONE		MODIFIER
2	32962355	G	A	SNP	rs250239042	137	Rpl12	HC	1/1		3	1	EXON	NONE		MODIFIER
2	32962363	C	T	SNP	rs27171159	125	Rpl12	HC	1/1		3	1	EXON	NONE		MODIFIER
2	33034688	T	G	SNP			Garnl3	UNI	0/1	91/28	99	8	INTRON	NONE		MODIFIER
2	33086015	AAAGG	A	DELETION.NumRepetitions_7.EventLength_4	rs224214935	137	Garnl3	UNI	1/1	0/11	33	2	INTRON	NONE		MODIFIER
2	33086047	AAAAG	A,GAAAG	MULTIALLELIC_MIXED			Garnl3	HC	1/1	0/0/0	3	2	INTRON	NONE		MODIFIER
2	33086181	A	G	SNP	rs27170909	125	Garnl3	UNI	0/1	1/1	26	1	START_GAINED	NONE		LOW
2	33242531	G	T	SNP			Angptl2	HC	0/1	5/0	10	3	EXON	NONE		MODIFIER
2	33242537	A	AT	INSERTION.NumRepetitions_1.EventLength_1.RepeatExpansion_T	rs250116277	137	Angptl2	HC	0/1	4/0	10	3	EXON	NONE		MODIFIER
2	34597399	ACC	A,AC	MULTIALLELIC_COMPLEX.Other	rs265836506	137	Mapkap1	Intersection	0/2	22/1/5	69	9	INTRON	NONE		MODIFIER
2	34728901	T	C	SNP			Gapvd1	Intersection	0/1	7/3	90	3	SYNONYMOUS_CODING	SILENT	L153	LOW
2	34728937	A	G	SNP			Gapvd1	Intersection	0/1	3/3	99	3	SYNONYMOUS_CODING	SILENT	I141	LOW
2	34728940	A	G	SNP			Gapvd1	Intersection	0/1	3/3	99	3	SYNONYMOUS_CODING	SILENT	C140	LOW
2	34728943	G	A	SNP			Gapvd1	Intersection	0/1	3/3	99	3	SYNONYMOUS_CODING	SILENT	N139	LOW
2	34728954	A	G	SNP			Gapvd1	Intersection	0/1	3/3	99	3	SYNONYMOUS_CODING	SILENT	L136	LOW
2	34728967	A	T	SNP			Gapvd1	Intersection	0/1	3/3	99	3	SYNONYMOUS_CODING	SILENT	T131	LOW
2	34728973	G	A	SNP			Gapvd1	Intersection	0/1	2/3	99	3	SYNONYMOUS_CODING	SILENT	I129	LOW
2	34773690	CA	C	DELETION.NumRepetitions_4.EventLength_1.RepeatExpansion_A	rs260904751	137	Hspa5	HC	0/1		0		DOWNSTREAM	NONE		MODIFIER
2	34775302	CAA	C	DELETION.NumRepetitions_2.EventLength_1.RepeatExpansion_A	rs238224418	137	Hspa5	HC	0/1		0		DOWNSTREAM	NONE		MODIFIER
2	34863573	GAAAA	G,GAAA,GAAAAA	MULTIALLELIC_COMPLEX.Other	rs243651085	137	Psmd5	Intersection	0/2		30	4	INTRON	NONE		MODIFIER
2	34890828	C	A	SNP	rs27191535	125	Phf19	HC	0/1		0		DOWNSTREAM	NONE		MODIFIER
2	35129959	GA	G	DELETION.NumRepetitions_9.EventLength_1.RepeatExpansion_A			Cep110	HC	0/1		0	11	INTRON	NONE		MODIFIER
2	35183824	A	ATTTTGT	INSERTION.NOVEL_6			Rab14	HC	0/1	13/4	99	6	CODON_INSERTION	NONE	-120TK	MODERATE
2	35183827	A	T	SNP			Rab14	HC	0/1	13/4	99	6	NON_SYNONYMOUS_CODING	MISSENSE	I119K	MODERATE
2	35183838	C	T	SNP	rs262212150	137	Rab14	UNI	0/1	11/1	5		DOWNSTREAM	NONE		MODIFIER
2	35315301	T	TCAAAACAAAA	INSERTION.NumRepetitions_4.EventLength_5	rs215257805	137	Stom	HC	0/1	5/1	4	7	UTR_3_PRIME	NONE		MODIFIER
2	35710282	C	T	SNP			Dab2ip	UNI	1/1	0/3	6	4	SYNONYMOUS_CODING	SILENT	C236	LOW
2	35710294	A	G	SNP			Dab2ip	UNI	1/1	0/3	6	4	SYNONYMOUS_CODING	SILENT	E240	LOW
2	37429921	G	A	SNP	rs214666220	137	Zbtb6	UNI	0/1	8/2	47	2	START_GAINED	NONE		LOW
2	37475418	C	T	SNP	rs27128752	125	Rabgap1	UNI	0/1	7/1	14	5	SYNONYMOUS_CODING	SILENT	N234	LOW
2	37483522	TAC	T	DELETION.NumRepetitions_10orMore.EventLength_2.RepeatExpansion_AC	rs240681638	137	Rabgap1	Intersection	1/1	0/1	6	5	INTRON	NONE		MODIFIER
2	37580743	G	A	SNP			Strbp	UNI	1/1	0/2	6		DOWNSTREAM	NONE		MODIFIER
2	37791117	A	G	SNP			Crb2	HC	0/1	62/12	99	8	SYNONYMOUS_CODING	SILENT	G657	LOW
2	37799683	CCCCCCAAACACCCATGT	C	DELETION.NumRepetitions_1.EventLength_10orMore	rs264504756	137	Dennd1a	HC	1/1		1		DOWNSTREAM	NONE		MODIFIER
2	38729667	TG	TGG,T	MULTIALLELIC_COMPLEX.Other	rs265924900	137	Nr6a1	UNI	0/2	40/0/5	17	9	INTRON	NONE		MODIFIER
2	38951361	GCAGACAGGAGGCCAGACAGGAGGC	G,GCAGACAGGAGGC	MULTIALLELIC_COMPLEX.Other	rs246208727	137	Olfml2a	HC	0/1	1/0/0	3	5	CODON_DELETION	NONE	ARQEA307A	MODERATE
2	38954675	CTGG	C	DELETION.NumRepetitions_1.EventLength_3	rs253689830	137	Olfml2a	HC	0/1	25/0	29	6	CODON_CHANGE_PLUS_CODON_DELETION	NONE	TG381T	MODERATE
2	38954681	CCACCAGCACCACCAGCACCACCAG	C	DELETION.NumRepetitions_1.EventLength_10orMore			Olfml2a	HC	0/1	22/0	29	6	CODON_DELETION	NONE	TTSTTSTTS383T	MODERATE
2	39033290	A	C	SNP			Golga1	Intersection	0/1	13/6	49	13	INTRON	NONE		MODIFIER
2	40657540	GAAAA	G,GAAA	MULTIALLELIC_COMPLEX.Other	rs251253527	137	Lrp1b	Intersection	0/2	2/0/1	19	82	INTRON	NONE		MODIFIER
2	40725530	A	G	SNP	rs27175270	125	Lrp1b	UNI	0/1	9/1	12	70	INTRON	NONE		MODIFIER
2	41728491	GAAAAC	G	DELETION.NumRepetitions_1.EventLength_5	rs264197336	137	Lrp1b	HC	0/1		0	6	INTRON	NONE		MODIFIER
2	41728537	AGATTAG	A	DELETION.NumRepetitions_1.EventLength_6	rs225588480	137	Lrp1b	HC	0/1		0	6	INTRON	NONE		MODIFIER
2	41987463	C	T	SNP			Lrp1b	UNI	0/1	35/39	99	2	INTRON	NONE		MODIFIER
2	41987592	C	T	SNP			Lrp1b	UNI	0/1	171/123	99	2	INTRON	NONE		MODIFIER
2	41987758	G	A	SNP			Lrp1b	Intersection	0/1	33/17	99	2	INTRON	NONE		MODIFIER
2	41987776	G	T	SNP	rs49965331	127	Lrp1b	HC	0/1	31/7	99	2	INTRON	NONE		MODIFIER
2	41987799	C	T	SNP	rs49467217	127	Lrp1b	UNI	0/1	43/5	14	2	INTRON	NONE		MODIFIER
2	41987813	C	A	SNP			Lrp1b	UNI	0/1	41/29	99	2	INTRON	NONE		MODIFIER
2	41987845	G	T	SNP			Lrp1b	Intersection	0/1	77/65	99	2	INTRON	NONE		MODIFIER
2	41987907	C	T	SNP			Lrp1b	UNI	0/1	168/118	99	2	INTRON	NONE		MODIFIER
2	41987922	C	G,T	MULTIALLELIC_SNP			Lrp1b	UNI	0/2	180/0/101	99	2	INTRON	NONE		MODIFIER
2	41987973	G	C,T	MULTIALLELIC_SNP			Lrp1b	UNI	0/2	96/0/31	99	2	INTRON	NONE		MODIFIER
2	41987976	G	A	SNP			Lrp1b	UNI	0/1	93/27	99	2	INTRON	NONE		MODIFIER
2	41987992	G	A	SNP			Lrp1b	UNI	0/1	61/18	99	2	INTRON	NONE		MODIFIER
2	41987995	C	G	SNP			Lrp1b	UNI	0/1	57/18	99	2	INTRON	NONE		MODIFIER
2	41988013	T	C	SNP			Lrp1b	UNI	0/1	23/5	40	2	INTRON	NONE		MODIFIER
2	41988731	G	A	SNP			Lrp1b	UNI	0/1	14/6	90	2	INTRON	NONE		MODIFIER
2	41988744	C	T	SNP			Lrp1b	UNI	0/1	16/13	99	2	INTRON	NONE		MODIFIER
2	41988766	T	C	SNP			Lrp1b	Intersection	0/1	20/11	99	2	INTRON	NONE		MODIFIER
2	41988767	G	A	SNP			Lrp1b	Intersection	0/1	20/11	99	2	INTRON	NONE		MODIFIER
2	41988772	T	C	SNP			Lrp1b	Intersection	0/1	20/11	99	2	INTRON	NONE		MODIFIER
2	41988773	G	A	SNP			Lrp1b	Intersection	0/1	20/11	99	2	INTRON	NONE		MODIFIER
2	41988800	C	T	SNP			Lrp1b	Intersection	0/1	18/11	99	2	INTRON	NONE		MODIFIER
2	41988805	C	T	SNP			Lrp1b	Intersection	0/1	17/11	99	2	INTRON	NONE		MODIFIER
2	41988816	C	T	SNP			Lrp1b	Intersection	0/1	12/11	99	2	INTRON	NONE		MODIFIER
2	41988831	G	T	SNP			Lrp1b	Intersection	0/1	10/10	99	2	INTRON	NONE		MODIFIER
2	41988836	G	A	SNP			Lrp1b	UNI	0/1	19/3	63	2	INTRON	NONE		MODIFIER
2	44756270	C	T	SNP	rs252348254	137	Gtdc1	UNI	0/1	6/1	18	4	SYNONYMOUS_CODING	SILENT	S115	LOW
2	44988873	G	A	SNP			Zeb2	UNI	1/1	0/2	6	10	SYNONYMOUS_CODING	SILENT	I1115	LOW
2	48814858	GGCCGGGT	G	DELETION.NumRepetitions_2.EventLength_7	rs221154223	137	Acvr2a	HC	1/1	0/0	1	1	INTRON	NONE		MODIFIER
2	48892215	G	A	SNP	rs27916911	125	Acvr2a	UNI	0/1	1/1	33	6	SYNONYMOUS_CODING	SILENT	E253	LOW
2	48909206	TAA	T,TA	MULTIALLELIC_COMPLEX.Other			Orc4	Intersection	2/2	0/0/1	2		DOWNSTREAM	NONE		MODIFIER
2	49316719	TATTGTACTAAA	T	DELETION.NumRepetitions_1.EventLength_10orMore	rs246865472	137	Mbd5	HC	1/1		1	5	UTR_3_PRIME	NONE		MODIFIER
2	49530088	G	C	SNP			Epc2	UNI	0/1	7/3	67	6	NON_SYNONYMOUS_CODING	MISSENSE	S298T	MODERATE
2	49772233	GGTTT	G,GGTTTGTTT	MULTIALLELIC_COMPLEX.Other			Kif5c	HC	2/2	0/0/1	3	26	UTR_3_PRIME	NONE		MODIFIER
2	50910209	ATAGGG	A	DELETION.NumRepetitions_1.EventLength_5	rs253195205	137	Gm13498	UNI	0/1	7/1	30	1	EXON	NONE		MODIFIER
2	50911561	T	C	SNP	rs50113337	127	Gm13498	UNI	0/1	73/7	17	1	EXON	NONE		MODIFIER
2	51148926	AAT	A	DELETION.NumRepetitions_8.EventLength_2.RepeatExpansion_AT	rs262428712	137	Rnd3	UNI	1/1	0/1	3	1	EXON	NONE		MODIFIER
2	52056040	GTTTTTTTT	G,GTTTTT	MULTIALLELIC_COMPLEX.Other			Tnfaip6	HC	1/1		2	6	UTR_3_PRIME	NONE		MODIFIER
2	52056049	T	G	SNP			Tnfaip6	HC	1/1		2	6	UTR_3_PRIME	NONE		MODIFIER
2	52056054	A	G	SNP			Tnfaip6	HC	1/1		3	6	UTR_3_PRIME	NONE		MODIFIER
2	52098514	GC	G,CC	MULTIALLELIC_MIXED	rs227553858	137	Rif1	Intersection	0/1		3		DOWNSTREAM	NONE		MODIFIER
2	52137056	TAAAATA	T	DELETION.NumRepetitions_1.EventLength_6			Neb	HC	1/1		5		DOWNSTREAM	NONE		MODIFIER
2	52137064	TTGTAAGTCATTTGCTGGTAAGTTTATA	T	DELETION.NumRepetitions_1.EventLength_10orMore			Neb	HC	1/1		5		DOWNSTREAM	NONE		MODIFIER
2	52137402	T	C	SNP	rs13476497	121	Neb	UNI	0/1	5/1	19	74	NON_SYNONYMOUS_CODING	MISSENSE	I2997M	MODERATE
2	52149686	G	A	SNP	rs27893875	125	Neb	UNI	0/1	11/1	6	69	SYNONYMOUS_CODING	SILENT	S2776	LOW
2	52185322	G	A	SNP			Neb	UNI	1/1	0/2	6	43	INTRON	NONE		MODIFIER
2	52227579	GA	G,GGAAA,GAAAAA	MULTIALLELIC_COMPLEX.Other		137	Neb	Intersection	0/1		56	80	INTRON	NONE		MODIFIER
2	52399795	ACCC	A	DELETION.NumRepetitions_3.EventLength_1.RepeatExpansion_C	rs265847601	137	Arl5a	HC	0/1		0		DOWNSTREAM	NONE		MODIFIER
2	52719979	TA	T,TAAAA	MULTIALLELIC_COMPLEX.Other			Stam2	HC	0/1	12/3/0	32	3	INTRON	NONE		MODIFIER
2	53101449	C	T	SNP	rs261266076	137	Fmnl2	UNI	0/1	3/1	27	11	SYNONYMOUS_CODING	SILENT	N325	LOW
2	53120013	A	C	SNP			Fmnl2	UNI	0/1	14/3	75	22	SYNONYMOUS_CODING	SILENT	S833	LOW
2	53120022	A	G	SNP			Fmnl2	UNI	0/1	14/3	76	22	SYNONYMOUS_CODING	SILENT	V836	LOW
2	53120037	A	C	SNP			Fmnl2	UNI	0/1	8/3	92	22	NON_SYNONYMOUS_CODING	MISSENSE	Q841H	MODERATE
2	53120070	C	T	SNP	rs263275644	137	Fmnl2	Intersection	0/1	8/2	60	22	SYNONYMOUS_CODING	SILENT	Y852	LOW
2	53139138	T	C	SNP			Prpf40a	UNI	0/1	1/2	31		DOWNSTREAM	NONE		MODIFIER
2	53203085	GGTGTGTGTGTGTGTGTGT	G,GGTGTGTGTGTGTGTGT,GGTGTGTGTGTGTGTGTGTGTGT	MULTIALLELIC_COMPLEX.Other			Arl6ip6	HC	0/2	8/0/3/0	36	3	INTRON	NONE		MODIFIER
2	54356336	G	A	SNP	rs221712664	137	Gm14034	HC	1/1		1		DOWNSTREAM	NONE		MODIFIER
2	54356354	A	T	SNP	rs241174176	137	Gm14034	HC	1/1		1	1	EXON	NONE		MODIFIER
2	54733110	C	T	SNP	rs225362182	137	Galnt13	UNI	0/1	12/2	46	2	SYNONYMOUS_CODING	SILENT	D89	LOW
2	54857882	C	T	SNP	rs217521824	137	Galnt13	UNI	0/1	7/1	12	5	SYNONYMOUS_CODING	SILENT	F258	LOW
2	57273163	GTTTTTTTTTT	G,GT	MULTIALLELIC_COMPLEX.Other		137	Gpd2	HC	0/1	1/0/0	0	2	INTRON	NONE		MODIFIER
2	57304344	C	G	SNP			Gpd2	UNI	0/1	4/2	67	3	INTRON	NONE		MODIFIER
2	57304383	G	A	SNP			Gpd2	UNI	0/1	5/4	68	4	SYNONYMOUS_CODING	SILENT	E99	LOW
2	57304392	C	T	SNP			Gpd2	UNI	0/1	5/4	68	4	SYNONYMOUS_CODING	SILENT	D102	LOW
2	57304401	G	A	SNP			Gpd2	UNI	0/1	4/4	68	4	SYNONYMOUS_CODING	SILENT	S105	LOW
2	57304407	T	C	SNP			Gpd2	UNI	0/1	5/3	68	4	SYNONYMOUS_CODING	SILENT	T107	LOW
2	58026181	T	C	SNP			Galnt5	UNI	0/1	3/2	70	6	INTRON	NONE		MODIFIER
2	59791639	G	A	SNP	rs28037730	125	Tanc1	UNI	0/1	3/1	14	10	SYNONYMOUS_CODING	SILENT	K360	LOW
2	59873033	TGGCTCAGCAGGAAAA	T	DELETION.NumRepetitions_1.EventLength_10orMore	rs262848252	137	Wdsub1	HC	1/1		11		DOWNSTREAM	NONE		MODIFIER
2	60232306	G	T	SNP	rs223925888	137	2017-03-07	UNI	0/1	1/2	33	4	NON_SYNONYMOUS_CODING	MISSENSE	E152D	MODERATE
2	60252495	CA	C,CAAA,CAA	MULTIALLELIC_COMPLEX.Other			2017-03-07	Intersection	1/2		19		DOWNSTREAM	NONE		MODIFIER
2	60419777	GGACAC	G	DELETION.NumRepetitions_1.EventLength_5	rs217294525	137	Pla2r1	HC	1/1		1		DOWNSTREAM	NONE		MODIFIER
2	60419922	G	A	SNP	rs28024399	125	Pla2r1	UNI	0/1	4/1	14		DOWNSTREAM	NONE		MODIFIER
2	60578328	CTA	C	DELETION.NumRepetitions_2.EventLength_2.RepeatExpansion_TA	rs239229317	137	Gm13566	HC	1/1	0/0	4	1	EXON	NONE		MODIFIER
2	60578333	T	G	SNP			Gm13566	HC	1/1		4	1	EXON	NONE		MODIFIER
2	60578340	TTCAGATGGTTTTAAAA	T	DELETION.NumRepetitions_1.EventLength_10orMore			Gm13566	HC	1/1		4	1	EXON	NONE		MODIFIER
2	61651541	G	T	SNP			Tank	UNI	1/1	0/2	6		DOWNSTREAM	NONE		MODIFIER
2	61763915	T	TTTG,TTTGTTG	MULTIALLELIC_COMPLEX.Other		137	Psmd14	HC	0/1	73/36/1	99		DOWNSTREAM	NONE		MODIFIER
2	62257539	C	A,T	MULTIALLELIC_SNP	rs28058907	125	Slc4a10	UNI	0/2	12/0/1	2	10	SYNONYMOUS_CODING	SILENT	T395	LOW
2	62332303	GA	G,GAA	MULTIALLELIC_COMPLEX.Other	rs230972916	137	Dpp4	Intersection	2/2		3		DOWNSTREAM	NONE		MODIFIER
2	62354583	G	A	SNP	rs224722529	137	Dpp4	Intersection	0/1	3/2	71	19	SYNONYMOUS_CODING	SILENT	P525	LOW
2	62474726	CGGG	C	DELETION.NumRepetitions_10orMore.EventLength_1.RepeatExpansion_G	rs245736226	137	Gcg	UNI	1/1	0/1	2		DOWNSTREAM	NONE		MODIFIER
2	62702904	G	A	SNP	rs256654294	137	Kcnh7	UNI	0/1	1/1	25	16	UTR_3_PRIME	NONE		MODIFIER
2	62837081	G	A	SNP	rs226983392	137	Kcnh7	UNI	0/1	8/1	11	5	SYNONYMOUS_CODING	SILENT	T364	LOW
2	62837087	G	A	SNP	rs250534897	137	Kcnh7	UNI	0/1	8/1	3	5	SYNONYMOUS_CODING	SILENT	N362	LOW
2	64912490	G	T	SNP			Grb14	HC	1/1		2	2	EXON	NONE		MODIFIER
2	65150743	TAAA	T	DELETION.NumRepetitions_8.EventLength_1.RepeatExpansion_A	rs262996828	137	Cobll1	HC	1/1		2		DOWNSTREAM	NONE		MODIFIER
2	65277886	ACCCCC	A,ACCCC	MULTIALLELIC_COMPLEX.Other			Gm13592	HC	0/2	95/0/33	99	1	EXON	NONE		MODIFIER
2	65358139	G	A	SNP	rs27978855	125	Slc38a11	UNI	0/1	7/1	16	2	SYNONYMOUS_CODING	SILENT	D41	LOW
2	65469753	TAA	TAAA,T	MULTIALLELIC_COMPLEX.Other	rs239902397	137	Scn3a	UNI	0/1	4/2/0	56	22	INTRON	NONE		MODIFIER
2	65526115	GAA	G,GA	MULTIALLELIC_COMPLEX.Other	rs230372840	137	Scn3a	HC	1/1	0/0/0	1	5	INTRON	NONE		MODIFIER
2	66002391	G	A	SNP	rs257206747	137	Csrnp3	UNI	0/1	28/4	21	2	SYNONYMOUS_CODING	SILENT	Q79	LOW
2	66025068	AAGTATCTCCTGGT	A	DELETION.NumRepetitions_1.EventLength_10orMore	rs226437425	137	Csrnp3	HC	0/1		0		DOWNSTREAM	NONE		MODIFIER
2	66201017	C	T	SNP	rs260955275	137	Ttc21b	UNI	0/1	5/1	18	24	INTRON	NONE		MODIFIER
2	66210067	G	A	SNP	rs230684219	137	Ttc21b	UNI	0/1	18/2	9	20	SYNONYMOUS_CODING	SILENT	S893	LOW
2	66493106	G	T	SNP	rs212824682	137	Scn9a	UNI	0/1	4/1	23	23	SYNONYMOUS_CODING	SILENT	I1444	LOW
2	66493162	T	C	SNP	rs234345401	137	Scn9a	UNI	0/1	4/2	65	23	NON_SYNONYMOUS_CODING	MISSENSE	I1426V	MODERATE
2	66493188	T	C	SNP	rs264184905	137	Scn9a	UNI	0/1	4/1	26	23	NON_SYNONYMOUS_CODING	MISSENSE	N1417S	MODERATE
2	66547379	GA	G	DELETION.NumRepetitions_4.EventLength_1.RepeatExpansion_A	rs256973305	137	Scn9a	HC	0/1		0	10	INTRON	NONE		MODIFIER
2	66684033	A	G	SNP	rs27996355	125	Scn7a	UNI	0/1	6/1	25	20	SYNONYMOUS_CODING	SILENT	F1132	LOW
2	67511334	C	T	SNP	rs28011534	125	Xirp2	UNI	0/1	7/1	17	7	SYNONYMOUS_CODING	SILENT	H1306	LOW
2	67511616	G	A	SNP	rs28011532	125	Xirp2	HC	0/1	4/1	8	7	SYNONYMOUS_CODING	SILENT	E1400	LOW
2	67511625	C	T	SNP	rs28011531	125	Xirp2	UNI	0/1	6/1	19	7	SYNONYMOUS_CODING	SILENT	N1403	LOW
2	67515537	G	A	SNP	rs28011488	125	Xirp2	Intersection	0/1	3/1	19	7	SYNONYMOUS_CODING	SILENT	E2707	LOW
2	68120514	CAAA	C,CAA,CAAAA	MULTIALLELIC_COMPLEX.Other	rs212956433	137	B3galt1	Intersection	0/2		1		DOWNSTREAM	NONE		MODIFIER
[truncated: 12,237 more rows]
