# Supplementary material for: A missense mutation in Kcnc3 causes hippocampal learning deficits in mice
Source: Proc Natl Acad Sci U S A. 2022 Jul 26;119(31):e2204901119. doi: 10.1073/pnas.2204901119 (PMC9351536; doi:10.1073/pnas.2204901119)
Supplement: Supplementary File [file pnas.2204901119.sd03.xlsx]

## Sheet: Sheet1
ensembl_gene_id	mgi_symbol	chromosome_name	start_position	end_position	strand	gene_biotype	gene_length	length	gc_ratio	Family_name	Physiological_ion	log2(normalized RPKM)	log2(normalized RPKM)	log2(normalized RPKM)	log2(normalized RPKM)	log2(normalized RPKM)	log2(normalized RPKM)	log2(normalized RPKM)	log2(normalized RPKM)	log2(normalized RPKM)	log2(normalized RPKM)	log2(normalized RPKM)	log2(normalized RPKM)	log2(normalized RPKM)	log2(normalized RPKM)	log2(normalized RPKM)	log2(normalized RPKM)	log2(normalized RPKM)	log2(normalized RPKM)	log2(normalized RPKM)	log2(normalized RPKM)	log2(normalized RPKM)	log2(normalized RPKM)	log2(normalized RPKM)	log2(normalized RPKM)	log2(normalized RPKM)	log2(normalized RPKM)	log2(normalized RPKM)	log2(normalized RPKM)	log2(normalized RPKM)	log2(normalized RPKM)	log2(normalized RPKM)	log2(fold change)	log2(fold change)	log2(fold change)	log2(fold change)	P-value	P-value	P-value
												C01_1_WT_Ctl_DDG	C01_2_WT_Ctl_DDG	C01_3_WT_Ctl_DDG	C01_4_WT_Ctl_DDG	C02_1_WT_Ctl_DCA	C02_2_WT_Ctl_DCA	C02_3_WT_Ctl_DCA	C02_4_WT_Ctl_DCA	C03_1_WT_Ctl_VDG	C03_2_WT_Ctl_VDG	C03_3_WT_Ctl_VDG	C03_4_WT_Ctl_VDG	C04_1_WT_Ctl_VCA	C04_2_WT_Ctl_VCA	C04_3_WT_Ctl_VCA	C04_4_WT_Ctl_VCA	C05_1_MT_Ctl_DDG	C05_3_MT_Ctl_DDG	C05_4_MT_Ctl_DDG	C06_1_MT_Ctl_DCA	C06_2_MT_Ctl_DCA	C06_3_MT_Ctl_DCA	C06_4_MT_Ctl_DCA	C07_1_MT_Ctl_VDG	C07_2_MT_Ctl_VDG	C07_3_MT_Ctl_VDG	C07_4_MT_Ctl_VDG	C08_1_MT_Ctl_VCA	C08_2_MT_Ctl_VCA	C08_3_MT_Ctl_VCA	C08_4_MT_Ctl_VCA	9_WTvsMT.Ctl_DDG.c01c05	11_WTvsMT.Ctl_DCA.c02c06	13_WTvsMT.Ctl_VDG.c03c07	15_WTvsMT.Ctl_VCA.c04c08	9_WTvsMT.Ctl_DDG.c01c05	11_WTvsMT.Ctl_DCA.c02c06	13_WTvsMT.Ctl_VDG.c03c07
ENSMUSG00000000794	Kcnn3	3	89520164	89675132	1	protein_coding	154969	10451	0.485568	Calcium- and sodium-activated potassium channels	K+	4.72004	4.55061	5.21013	4.67217	4.13958	4.18969	4.6098	4.24172	5.02014	4.85976	5.39213	5.16757	4.93639	4.74759	5.12613	4.73445	4.46807	4.37899	4.4786	4.34194	5.21592	3.85885	3.82626	4.68012	5.42709	4.67128	4.84203	4.99753	5.14532	5.0241	4.79326	-0.368688	-0.121002	0.182886	-0.100373	0.0944295	0.965139	0.369745
ENSMUSG00000001901	Kcnh6	11	106008124	106034549	1	protein_coding	26426	3549	0.509196	Voltage-gated potassium channels	K+	0.0237112	-0.329529	-0.775965	-0.927271	0.318941	-1.01043	0.145687	-1.7102	0.608595	0.695675	0.264556	0.0795515	2.44169	1.52825	0.80934	0.509205	-1.20463	-1.06916	-0.858549	0.55677	1.96602	-0.28527	1.3343	1.2347	0.893484	0.802035	1.17293	0.976243	1.38678	1.19055	1.30366	-0.5841	-1.46637	-0.603655	0.300282	0.0833456	0.0778014	0.013979
ENSMUSG00000002908	Kcnn1	8	70842049	70863258	-1	protein_coding	21210	4587	0.543046	Calcium- and sodium-activated potassium channels	K+	3.89729	4.05311	3.51286	3.74977	4.47389	4.07112	3.72693	4.32959	3.69255	3.70125	4.14759	3.71107	4.3091	4.17648	4.18865	3.67329	3.6704	3.51915	3.36595	3.99148	4.21323	3.9214	3.95178	3.48907	4.16915	4.14458	4.0768	4.35147	4.1045	4.13869	3.95329	-0.292949	0.153327	-0.168329	-0.0376734	0.106378	0.486877	0.454803
ENSMUSG00000004567	Mcoln1	8	3500457	3515232	1	protein_coding	14776	7555	0.494315	Transient Receptor Potential channels	multi	6.74355	6.55601	6.41854	6.67127	6.14293	6.09543	5.93744	6.07553	6.73214	6.60543	6.24131	6.6941	6.3705	6.34525	6.13836	6.47073	6.86045	6.81026	6.91415	6.19149	5.97652	6.27356	6.31899	6.81627	6.42079	6.83961	6.85862	6.13018	6.37271	6.29712	6.2096	0.259706	-0.131166	-0.16393	0.0808984	0.0268347	0.197357	0.322002
ENSMUSG00000009731	Kcnd1	X	7822289	7838280	1	protein_coding	15992	5287	0.477801	Voltage-gated potassium channels	K+	3.73281	3.04091	3.43706	3.34895	3.67803	3.74894	3.10666	3.45287	3.78923	3.87776	3.62112	3.71335	4.14915	4.48685	4.11019	3.83405	3.77668	3.56112	3.99993	3.8303	4.11247	3.57302	3.52932	3.74029	3.88929	3.88001	4.28683	3.67451	4.4407	3.91352	4.20215	0.379441	-0.263009	-0.210579	0.0772025	0.0969431	0.228683	0.176299
ENSMUSG00000014158	Trpv4	5	114622152	114658421	-1	protein_coding	36270	4076	0.53507	Transient Receptor Potential channels	multi	0.159405	0.781846	1.10434	1.65832	1.25201	0.398705	0.418865	0.413658	1.63142	1.68701	0.923025	2.47308	1.79861	1.89395	1.1245	0.534388	-0.792413	0.776996	0.55923	1.5416	1.58186	-0.48529	0.9382	1.52932	1.54055	0.21458	1.3992	1.03066	1.8001	3.61606	1.68616	-0.698033	-0.422362	0.521028	-0.956497	0.27779	0.622404	0.30285
ENSMUSG00000016346	Kcnq2	2	181075579	181135300	-1	protein_coding	59722	16273	0.506514	Voltage-gated potassium channels	K+	8.06427	8.425	8.42055	8.17873	8.83923	8.97983	9.03131	8.73727	8.06303	8.15784	8.97403	8.03228	8.71164	8.86556	8.78847	8.65341	8.18939	7.86518	8.04344	8.82312	8.66453	8.63816	8.83941	8.31669	8.40206	8.301	8.15241	9.01751	8.57692	8.57322	8.86317	-0.241768	0.157392	0.0679844	-0.0134077	0.128296	0.116721	0.954246
ENSMUSG00000018507	Trpv2	11	62574486	62600515	1	protein_coding	26030	4485	0.485363	Transient Receptor Potential channels	multi	3.43396	3.43135	3.858	3.2091	4.61996	4.34346	4.03218	4.34136	3.81667	3.99034	3.96016	4.19587	4.4996	4.32043	4.25222	4.13896	3.2781	3.8308	3.42692	4.39329	4.30177	4.4487	4.3642	3.93232	3.86281	4.00348	3.78269	4.14795	4.70351	4.28955	4.31488	0.0284597	-0.0288427	0.0995321	-0.0704501	0.898721	0.741852	0.336364
ENSMUSG00000020331	Hcn2	10	79716634	79736108	1	protein_coding	19475	3195	0.555481	Cyclic nucleotide-regulated channels	multi	6.1601	5.85836	5.87826	6.12883	7.53263	7.68955	7.23811	7.63179	5.71624	5.93489	5.99331	6.29716	7.05555	7.22653	7.06462	7.3009	6.29518	6.21466	6.21913	7.45661	7.78914	7.66481	7.65641	6.00629	6.12291	6.1337	5.86356	7.27942	7.55018	7.0705	7.40469	0.230414	-0.113461	-0.0351672	-0.171066	0.0543913	0.366771	0.744459
ENSMUSG00000021730	Hcn1	13	117602320	117987418	1	protein_coding	385099	18120	0.363151	Cyclic nucleotide-regulated channels	multi	4.08976	3.82581	3.70981	3.21501	6.73853	6.86839	6.62728	6.92711	4.68179	4.15259	5.37136	4.82463	7.23681	7.11704	6.93632	7.09622	3.509	4.32	3.68059	7.11351	6.81683	7.1914	6.9288	4.71662	4.52135	5.56358	4.00012	6.96365	7.08293	7.21998	7.04539	0.136801	-0.225198	0.00804767	0.0195474	0.701858	0.0866396	0.893747
ENSMUSG00000022342	Kcnv1	15	45106284	45114920	-1	protein_coding	8637	4496	0.382152	Voltage-gated potassium channels	K+	5.92593	5.82968	5.71485	5.64459	6.68815	6.62287	6.47127	6.63302	6.68525	6.6128	6.83235	6.46308	6.65235	6.66623	6.55464	6.30816	6.05634	6.00936	5.88973	6.53094	6.40488	6.67407	6.39862	6.47676	6.58568	7.02958	6.44795	6.45919	6.24103	6.50075	6.41567	0.204046	0.0994706	-0.000371724	0.14479	0.0485221	0.249766	0.934107
ENSMUSG00000024957	Kcnk4	19	6923966	6934515	-1	protein_coding	10550	1715	0.52998	Two P domain potassium channels	K+	2.42191	1.65927	2.26046	1.74995	3.76092	4.01541	3.25251	4.28164	2.61333	1.93252	3.49155	2.28375	3.85993	3.38233	3.63684	3.41597	1.48795	1.71581	1.19262	3.30022	3.43022	3.66529	3.99195	2.70864	2.64086	3.13287	1.53215	3.81825	4.1979	2.83519	3.83586	-0.578186	0.254063	0.0923435	-0.164757	0.0687467	0.420167	0.877806
ENSMUSG00000026824	Kcnj3	2	55435970	55598145	1	protein_coding	162176	5215	0.361959	Inwardly rectifying potassium channels	K+	9.03716	8.92802	8.925	9.15555	8.48358	8.57602	8.51655	8.60852	8.57345	8.54834	8.27202	8.56735	8.41424	8.3197	8.24773	8.34976	9.17875	9.20305	9.37443	8.63371	8.51303	8.78655	8.76372	8.71789	8.62676	8.52557	8.95718	8.27218	8.30635	8.41227	8.34786	0.240166	-0.131388	-0.220228	-0.00151562	0.0371495	0.114564	0.115117
ENSMUSG00000027895	Kcnc4	3	107438303	107459552	-1	protein_coding	21250	3667	0.520518	Voltage-gated potassium channels	K+	7.59874	7.45982	7.3164	7.50571	5.3037	5.51651	5.31269	5.48562	7.64954	7.964	7.08644	7.6028	6.68666	6.94733	6.63766	6.89614	7.65342	7.54124	7.75038	4.95907	5.83345	5.53161	5.48805	7.81097	7.71668	7.38745	7.83757	6.71455	7.14046	6.61793	6.74765	0.177138	-0.0780566	-0.0901037	-0.0215136	0.0912992	0.80752	0.610116
ENSMUSG00000028033	Kcnq5	1	21398403	21961942	-1	protein_coding	563540	7689	0.386367	Voltage-gated potassium channels	K+	3.85186	3.46956	3.67664	2.44982	7.22371	7.25111	7.19686	7.54163	5.71066	3.70609	7.63155	6.18425	7.63191	7.82512	7.47589	7.86092	2.71158	4.56036	3.21355	7.33133	7.21988	7.4284	7.37641	5.83379	6.25075	7.37306	3.97873	7.50263	7.7844	7.47227	7.85122	0.264153	-0.0307891	0.0962716	0.0443835	0.846243	0.710556	0.963752
ENSMUSG00000028051	Hcn3	3	89146074	89160196	-1	protein_coding	14123	4154	0.50655	Cyclic nucleotide-regulated channels	multi	3.79821	3.54244	2.89325	2.96949	3.57735	4.0233	4.23393	4.12571	3.61245	3.25631	3.55832	3.51338	4.50033	4.38156	4.10966	4.40843	3.76123	3.95887	3.62355	4.05647	4.20535	3.80975	4.13217	3.72303	3.63065	3.94244	3.30316	4.13446	4.32895	4.56569	4.54176	0.436435	-0.0478437	-0.176389	-0.0460334	0.115751	0.729283	0.327258
ENSMUSG00000028631	Kcnq4	4	120696138	120748612	-1	protein_coding	52475	4024	0.531701	Voltage-gated potassium channels	K+	3.56197	2.50528	2.97192	3.45841	3.06245	3.28949	2.89317	3.11164	3.40485	3.24296	3.19226	4.03635	2.91808	3.13682	3.24115	3.18209	3.49584	3.2165	3.07656	2.77227	2.69586	3.40922	3.00605	2.74032	2.92075	3.2004	3.82084	3.71572	3.47359	2.88247	3.76407	0.0907128	0.0975196	0.279378	-0.373909	0.63615	0.535004	0.367211
ENSMUSG00000030247	Kcnj8	6	142564837	142571614	-1	protein_coding	6778	2548	0.457362	Inwardly rectifying potassium channels	K+	1.90984	2.43216	2.5914	2.71931	2.47903	2.13077	2.38408	2.36198	2.62424	2.57183	2.13183	2.94036	2.69931	1.47933	2.06252	1.86995	2.3669	2.39737	2.71901	2.56193	3.07542	2.66431	2.99354	2.66314	2.63794	2.46531	2.13406	3.4076	2.55179	2.91826	3.15599	0.0593539	-0.495333	0.105182	-0.944899	0.716127	0.0154595	0.671332
ENSMUSG00000031576	Kcnu1	8	25849623	25937939	1	protein_coding	88317	3737	0.438885	Calcium- and sodium-activated potassium channels	K+	2.84052	2.98642	3.22276	2.67724	2.35277	2.71108	2.1634	2.40659	3.16156	3.16448	2.5466	2.97447	2.61671	2.77974	2.36825	2.04501	3.14603	2.99448	3.12351	2.12052	2.45038	0.971328	2.54395	3.30985	3.01504	2.72685	3.05532	2.86455	2.77696	2.69103	3.02062	0.143745	0.284055	-0.0588783	-0.365114	0.280719	0.346776	0.741508
ENSMUSG00000032338	Hcn4	9	58823412	58863175	1	protein_coding	39764	6118	0.527211	Cyclic nucleotide-regulated channels	multi	0.645828	1.57383	-1.26828	-0.00488559	0.843849	1.8204	1.65674	1.81833	1.11799	1.35761	1.56263	0.811534	2.01032	1.82918	2.6868	2.17576	-0.615896	0.998419	1.62575	1.97482	2.30282	2.23254	1.98345	1.35059	-0.410939	1.39902	1.24386	2.34211	1.52609	2.31691	2.48086	0.361471	-0.545119	0.184626	0.00184695	0.651354	0.0555088	0.521665
ENSMUSG00000033854	Kcnk10	12	98429437	98578310	-1	protein_coding	148874	8774	0.438162	Two P domain potassium channels	K+	4.51492	4.25981	4.84472	4.31976	3.35617	3.66275	3.69624	3.53751	4.93547	5.09245	4.68274	4.65103	3.76435	4.16314	4.31312	3.85774	4.68346	4.82023	4.93465	3.68003	3.59903	3.45553	3.91766	5.12474	4.96083	4.72369	5.16051	4.27945	4.10183	3.81091	4.20338	0.313005	-0.103712	-0.150418	-0.0677267	0.0874312	0.449905	0.334805
ENSMUSG00000033998	Kcnk1	8	125995170	126030685	1	protein_coding	35516	2235	0.474209	Two P domain potassium channels	K+	8.74699	8.92835	8.79049	8.79408	7.70608	7.75499	7.74696	7.71865	7.95506	7.94	7.62641	7.55369	6.99579	7.16447	7.22759	6.82295	8.72874	8.74558	8.84721	7.57144	7.45681	7.50257	7.70753	7.95108	7.96659	7.5947	7.98817	7.19835	6.98199	6.97796	6.75563	-0.0418029	0.169077	-0.103843	0.074205	0.480984	0.0216482	0.477061
ENSMUSG00000034402	Kcnh5	12	74897220	75177332	-1	protein_coding	280113	4058	0.391367	Voltage-gated potassium channels	K+	2.36892	1.16314	2.86207	0.98047	2.41425	1.50451	2.60928	2.67757	1.43374	2.0432	1.54923	2.69371	1.274	1.86971	2.5055	1.84228	1.42472	2.59935	3.05176	2.5829	3.3029	2.61452	2.62342	2.13833	2.14848	1.38213	1.71644	1.40563	3.20658	1.74121	1.66507	0.448301	-0.445602	0.139069	-0.262314	0.477378	0.187619	0.814507
ENSMUSG00000034462	Pkd2	5	104459450	104505819	1	protein_coding	46370	10169	0.434074	Transient Receptor Potential channels	multi	6.49527	6.44498	6.38444	6.58602	6.06354	6.07159	5.93111	6.05668	6.29716	6.33223	6.24104	6.30761	5.94301	5.75225	5.85136	5.68058	6.26785	6.27902	6.02708	6.06804	5.80865	5.96297	5.78644	6.2665	6.2339	6.17307	6.16649	5.7967	5.56438	5.94815	5.66461	-0.28367	0.120698	0.0842938	0.0595325	0.0518992	0.146565	0.0340716
ENSMUSG00000035355	Kcnh4	11	100740376	100759942	-1	protein_coding	19567	3954	0.52333	Voltage-gated potassium channels	K+	3.1856	2.57346	2.8761	3.67738	0.663243	1.17998	1.2625	0.149261	4.03622	3.81422	2.92964	3.77793	1.21832	1.95289	1.36233	2.3405	3.59642	3.67302	3.89933	0.926492	2.12694	1.57458	1.91259	3.16722	3.68113	4.01677	4.43639	1.23273	2.22544	1.43441	1.85579	0.5918	-0.822541	-0.203261	0.0515085	0.0657666	0.0670313	0.626234
ENSMUSG00000035580	Kcnh8	17	52602709	52979194	1	protein_coding	376486	4557	0.388134	Voltage-gated potassium channels	K+	0.124693	-2.41161	0.643938	-2.29539	0.955322	1.04313	-0.574865	1.11761	-1.65523	-1.06045	-0.694859	-0.264763	0.0193718	0.261813	0.565971	1.31586	-0.666208	-1.18579	0.210357	1.34236	2.01309	0.518559	1.38607	0.0363113	-0.209974	-0.410115	-1.18063	0.173608	1.04313	-1.06982	0.674661	-0.0362589	-0.63429	-0.456644	0.232782	0.649076	0.229132	0.271666
ENSMUSG00000035681	Kcnc2	10	112271121	112467024	1	protein_coding	195904	7138	0.384464	Voltage-gated potassium channels	K+	4.42869	4.39602	4.70668	2.93925	7.12831	7.10219	6.98533	7.13754	5.26088	4.4283	6.77826	5.59014	7.43051	7.57252	7.30964	7.51817	3.10177	5.19609	3.83159	7.22221	7.14405	7.17806	7.12301	5.49734	5.88927	6.66219	4.7438	7.3158	7.59804	7.25729	7.45385	0.0543968	-0.0777126	-0.0942604	0.048782	0.924315	0.106003	0.780381
ENSMUSG00000037579	Kcnh3	15	99224861	99242817	1	protein_coding	17957	3583	0.546015	Voltage-gated potassium channels	K+	7.07787	6.90932	6.95863	6.96201	6.43637	6.62739	6.42949	6.78655	6.81467	7.00502	6.24421	6.51841	6.50384	6.44829	6.87755	6.64986	7.2337	6.88555	7.23346	6.74126	6.51361	6.62096	6.74339	6.82413	6.763	6.51668	6.89364	6.5748	6.86846	6.69193	6.58454	0.148338	-0.0802777	-0.0820066	-0.0552332	0.349552	0.436161	0.597317
ENSMUSG00000037624	Kcnk2	1	189207930	189402273	-1	protein_coding	194344	4943	0.433499	Two P domain potassium channels	K+	6.4732	6.35562	5.99735	6.5562	6.59292	6.61044	6.5831	6.61285	6.52374	6.6162	5.91251	6.53997	5.92501	6.01599	5.76504	5.94872	6.09025	6.58565	6.37296	6.843	6.58697	6.88684	6.78012	6.41139	6.23144	6.47261	6.27586	5.99632	5.87811	6.26777	5.85565	0.00302011	-0.178806	0.0725958	-0.092466	0.983927	0.0395164	0.780648
ENSMUSG00000038026	Kcnj9	1	172320501	172329318	-1	protein_coding	8818	4288	0.531867	Inwardly rectifying potassium channels	K+	7.26527	7.29918	7.44146	7.50094	6.57852	6.32608	6.50066	6.35304	7.66135	7.69165	7.48166	7.49652	7.00433	6.88553	7.08878	7.00121	7.41364	7.1571	7.38494	6.38627	6.05028	6.43432	6.48903	7.71954	7.5663	7.30574	7.82208	7.15834	6.77467	6.82954	6.835	-0.0569777	0.0936285	-0.0303264	0.0891482	0.589223	0.422324	0.874218
ENSMUSG00000038077	Kcna6	6	126708329	126740674	-1	protein_coding	32346	5945	0.477401	Voltage-gated potassium channels	K+	6.14005	5.93338	5.81751	5.98905	6.93517	6.84272	6.58439	6.59159	6.21511	6.06064	6.48263	6.11241	6.80818	6.97002	6.7456	6.88276	6.0793	5.99019	6.09695	6.88723	6.83049	6.68512	6.7498	6.24684	6.23071	6.48774	6.29551	6.92675	6.9823	6.66967	6.88708	0.0815457	-0.0434988	-0.0917811	-0.0171184	0.312725	0.634935	0.413611
ENSMUSG00000038319	Kcnh2	5	24319589	24351604	-1	protein_coding	32016	4845	0.542947	Voltage-gated potassium channels	K+	3.53955	3.42507	3.25951	2.82707	4.83393	4.69443	4.86695	4.77612	3.72651	3.37237	4.00997	4.1859	4.92929	4.75972	4.59446	4.74684	3.31706	3.86088	3.39081	4.99549	5.23648	4.79308	4.88736	3.77388	3.96757	4.47193	3.67154	4.44893	4.68623	4.89344	4.87143	0.256719	-0.193451	-0.150179	0.0266784	0.315555	0.121448	0.578703
ENSMUSG00000040164	Kcns1	2	164163619	164171113	-1	protein_coding	7495	2712	0.51968	Voltage-gated potassium channels	K+	4.04062	3.20616	4.01453	3.35776	3.1678	3.87665	3.56558	3.89086	4.18861	4.43897	4.61157	4.27873	3.81684	3.54025	4.10682	3.99591	3.72838	4.08283	3.96493	3.44645	3.3826	3.59119	3.949	4.70083	4.54513	4.48795	4.2193	3.68262	4.17825	3.68178	3.78963	0.22961	0.0442998	-0.109999	0.0322917	0.321852	0.881686	0.45677
ENSMUSG00000040724	Kcna2	3	107101146	107115005	1	protein_coding	13860	11906	0.478139	Voltage-gated potassium channels	K+	6.96778	6.93698	7.50571	6.72694	7.60305	7.50752	8.22258	7.62324	6.71169	6.67828	7.83597	6.6718	7.59961	7.61285	8.16891	7.53401	6.67531	6.95591	6.80107	7.54803	7.86377	7.68314	7.70854	6.62896	7.39389	7.01063	6.48619	7.65701	8.08311	7.52192	7.41206	-0.249046	0.0633707	0.146511	0.0610034	0.289289	0.834776	0.797493
ENSMUSG00000040896	Kcnd3	3	105452330	105674002	1	protein_coding	221673	9584	0.466683	Voltage-gated potassium channels	K+	7.23009	7.24167	7.31214	7.26374	6.5289	6.43853	6.55156	6.34114	7.39491	7.4012	7.81528	7.25767	7.41932	7.32375	7.27911	7.21375	7.02161	7.03921	6.99864	6.05947	6.54327	6.23284	6.50443	7.41264	7.49521	7.57584	7.297	7.29244	7.23494	7.26468	7.2345	-0.242334	0.118874	0.0341771	0.0540879	0.000129887	0.336583	0.874951
ENSMUSG00000041695	Kcnj2	11	111066164	111076821	1	protein_coding	10658	5444	0.416588	Inwardly rectifying potassium channels	K+	6.48893	6.00361	6.41539	6.99786	4.93739	4.54771	4.62369	5.175	5.79079	5.24731	4.80392	6.20985	3.88092	3.77021	3.78516	4.07052	6.57908	6.09216	6.23422	4.45527	5.07616	4.51099	4.41444	5.82122	5.7799	4.85319	5.28353	3.87682	4.04425	3.07053	3.03478	-0.203613	0.202179	0.12299	0.303284	0.516575	0.368125	0.844608
ENSMUSG00000042529	Kcnj12	11	61022564	61071131	1	protein_coding	48568	2750	0.499856	Inwardly rectifying potassium channels	K+	1.74074	2.13047	2.2808	1.46504	2.63351	2.6426	2.5909	2.4469	1.74191	2.79788	1.45326	2.31079	3.31794	3.08646	3.30535	2.72747	0.862748	2.1614	1.84274	3.46291	3.38443	3.31671	3.34421	2.33599	2.23112	1.03273	2.17643	2.97919	3.55529	2.8598	3.04461	-0.219919	-0.797549	0.142126	-0.00725552	0.562356	6.93877e-06	0.768276
ENSMUSG00000042604	Kcna4	2	107290639	107298502	1	protein_coding	7864	4833	0.441124	Voltage-gated potassium channels	K+	6.64951	6.57945	6.47162	6.79156	5.92558	5.9353	5.88423	6.03433	6.3845	6.56347	6.21235	6.34485	5.82275	5.80054	5.57189	5.79691	6.7708	6.74388	6.57401	6.01596	5.5864	5.83224	6.0908	6.49437	6.43024	6.31734	6.60069	5.78845	5.62168	5.9492	5.86798	0.0710978	0.0517619	-0.0825226	-0.0602952	0.458393	0.606032	0.40224
ENSMUSG00000043029	Trpv3	11	73267388	73300363	1	protein_coding	32976	5835	0.482775	Transient Receptor Potential channels	multi	-1.62417	-0.336894	-0.323983	0.680561	0.773851	1.49707	-0.368107	1.41651	0.111129	-0.667161	0.437069	0.978617	0.812059	1.73754	1.45874	0.186823	0.492225	0.249383	0.166981	1.32977	1.26296	0.821122	1.49499	1.26554	0.441515	-0.158368	0.11937	0.551027	1.0053	0.596295	1.40396	0.494912	-0.25197	-0.190408	0.23449	0.233604	0.415309	0.677112
ENSMUSG00000043301	Kcnj6	16	94748636	94997701	-1	protein_coding	249066	5807	0.466162	Inwardly rectifying potassium channels	K+	5.9762	5.76307	6.87825	6.0866	5.76154	5.91649	6.66046	5.85948	5.48157	5.80118	5.95209	5.61788	5.04185	5.43577	5.82564	5.32121	5.9634	6.07386	6.35823	6.12958	6.54287	5.9462	6.17449	5.47135	6.4216	5.31678	5.80649	5.20165	5.99731	5.11124	5.34064	-0.100932	-0.117659	-0.0953852	-0.023566	0.877704	0.559823	0.882764
ENSMUSG00000043673	Kcns3	12	11090202	11151056	-1	protein_coding	60855	3164	0.43252	Voltage-gated potassium channels	K+	2.28415	2.79028	2.90338	2.93238	4.03418	4.35313	4.00783	3.89579	2.22479	2.11338	3.47221	3.17496	4.15986	3.84857	4.32156	4.51891	2.42076	2.98387	2.23555	4.1705	4.25838	4.24171	4.25186	2.8787	2.69086	3.3105	3.08346	3.88218	4.17484	3.94733	4.15165	-0.166787	-0.147977	-0.144937	0.188152	0.543798	0.166337	0.527532
ENSMUSG00000044216	Kcnj4	15	79483714	79505241	-1	protein_coding	21528	2148	0.542371	Inwardly rectifying potassium channels	K+	7.45693	7.47226	7.55712	7.63321	6.33035	6.37252	6.62003	6.61299	7.156	7.21097	6.58452	7.24846	6.18309	6.09602	6.25087	6.19887	7.59063	7.32774	7.66626	6.39605	6.17937	6.05029	6.44194	7.12316	7.26747	6.61487	7.51626	5.94277	6.3136	5.88	6.07583	0.00372617	0.21446	-0.0927151	0.120448	0.988984	0.120719	0.754829
ENSMUSG00000044708	Kcnj10	1	172341210	172374085	1	protein_coding	32876	5407	0.488837	Inwardly rectifying potassium channels	K+	8.29457	8.32191	7.7287	8.07325	9.06945	9.01026	8.70278	8.90228	7.99632	8.00073	8.13611	7.86827	8.71182	8.73794	8.38082	8.71478	8.3382	8.18439	8.17353	9.08096	8.97074	8.95128	9.01377	8.15334	7.77605	8.07426	8.13819	8.7995	8.5395	8.70781	8.64457	0.110641	-0.0772428	-0.0397699	-0.0323221	0.436963	0.369553	0.746614
ENSMUSG00000045053	Kcng3	17	83585957	83631895	-1	protein_coding	45939	3356	0.469993	Voltage-gated potassium channels	K+	1.86152	0.114869	3.44084	0.692308	0.0341355	-0.33069	1.82309	0.0092706	1.51481	2.94382	3.89536	2.05193	2.00037	0.974201	2.62038	0.409036	-0.0706934	0.660845	1.87623	0.19577	1.71268	0.285743	-0.126681	1.73073	4.41764	1.24642	2.29411	-0.794731	1.89753	1.63492	0.0680065	-1.05534	-0.0433417	-0.112039	0.668725	0.481632	0.841218	0.843999
ENSMUSG00000045246	Kcng4	8	119623854	119635680	-1	protein_coding	11827	3806	0.527268	Voltage-gated potassium channels	K+	3.21708	3.16012	3.42004	3.22443	3.46637	3.72468	4.24672	4.00798	2.65321	2.4351	2.74176	2.13485	2.7214	3.0784	3.15181	2.8524	3.78302	3.67324	3.21392	4.11887	3.91205	3.81816	3.98884	3.38748	3.18987	2.50827	3.40861	2.73983	3.1716	2.81788	3.09299	0.318161	-0.0726164	-0.656199	-0.0056725	0.21966	0.60759	0.0450322
ENSMUSG00000045404	Kcnk13	12	99964499	100062682	1	protein_coding	98184	3112	0.444696	Two P domain potassium channels	K+	2.4533	1.72643	1.20118	2.40287	3.69877	3.75479	3.66998	4.25158	2.99335	2.5794	2.34518	2.60833	3.26068	3.17067	2.8812	2.78315	1.84211	2.06012	1.58741	4.17874	3.90907	3.82493	3.81301	3.22731	2.84664	2.84263	3.40338	2.95279	3.21532	2.39028	3.66214	-0.190568	-0.0747687	-0.449938	-0.0890981	0.741013	0.606555	0.0604884
ENSMUSG00000045534	Kcna5	6	126532551	126535412	-1	protein_coding	2862	2862	0.543326	Voltage-gated potassium channels	K+	1.88726	1.92152	2.09622	1.87582	1.10387	1.61956	1.75388	0.720976	2.21303	2.62941	1.94827	2.61556	1.64871	-0.0610838	1.4541	1.29065	2.04124	1.52222	2.44859	1.54205	2.45331	2.78885	2.08714	2.12859	2.30077	2.16293	2.00491	0.931453	1.34014	1.5294	1.61794	0.104786	-0.932422	0.226182	-0.163641	0.84814	0.0425814	0.295038
ENSMUSG00000046410	Kcnk6	7	29221926	29232515	-1	protein_coding	10590	4151	0.501416	Two P domain potassium channels	K+	3.03328	2.6804	2.4851	2.67884	3.10505	2.59673	2.64255	2.2498	3.04706	2.56377	3.3036	2.73107	2.37514	2.14684	3.03249	2.91393	2.52204	2.62951	2.82905	2.48683	2.69735	2.87829	3.0165	2.48151	2.73903	2.14782	2.5854	3.19816	2.54286	1.95194	1.97322	-0.0674481	-0.102159	0.435478	0.152074	0.700725	0.584406	0.0869828
ENSMUSG00000047976	Kcna1	6	126640397	126646384	-1	protein_coding	5988	4780	0.52004	Voltage-gated potassium channels	K+	5.2413	5.80531	8.20312	6.30104	6.32504	6.40683	8.03084	6.535	4.46893	5.49301	8.16664	5.08777	6.25622	6.2439	7.52906	6.04566	4.87684	5.61419	5.67422	6.17143	7.66929	5.66345	6.57446	5.05334	7.57221	4.8649	5.51666	6.65531	7.38154	5.76525	6.52635	-1.43717	0.300585	0.380619	-0.0392942	0.224244	0.622503	0.96097
ENSMUSG00000049265	Kcnk3	5	30588170	30625271	1	protein_coding	37102	3976	0.523799	Two P domain potassium channels	K+	3.26827	3.53814	3.32497	3.39836	4.15299	4.24414	4.09333	4.23031	3.62124	3.32385	2.0626	3.39854	4.41672	4.48171	4.5058	4.69766	3.56671	3.64278	3.181	3.82687	4.08544	4.4263	4.06447	3.19485	3.10462	2.13073	3.19007	4.74401	4.93096	4.61639	4.10284	0.0911942	0.0646458	0.244627	-0.1002	0.639969	0.558532	0.668766
ENSMUSG00000050138	Kcnk12	17	87745801	87797994	-1	protein_coding	52194	1936	0.49745	Two P domain potassium channels	K+	2.65683	2.89113	3.15463	2.90514	2.70698	2.50566	2.46935	3.28551	3.28452	3.61333	2.62514	3.16994	3.03057	3.67696	2.82944	3.68692	2.31317	3.04205	3.42492	2.6429	3.30608	2.55948	3.17293	3.26168	3.43191	3.41806	3.92704	3.28196	3.61657	3.2199	3.31674	0.084073	-0.175316	-0.317055	-0.0114294	0.947785	0.526649	0.228801
ENSMUSG00000050556	Kcnb1	2	167095969	167190155	-1	protein_coding	94187	11488	0.51591	Voltage-gated potassium channels	K+	7.34793	7.36438	7.64001	7.24444	7.24101	7.26985	7.76961	7.17383	7.08299	7.12023	7.53091	6.99934	7.1033	7.06679	7.43709	6.78968	7.24558	7.23872	7.11538	7.27324	7.31748	7.34955	7.19916	7.00082	7.40161	7.08658	7.09077	7.16236	7.36383	7.15304	6.8752	-0.205698	0.0981962	0.0453857	-0.031293	0.098077	0.595977	0.803423
ENSMUSG00000050963	Kcns2	15	34837355	34843407	1	protein_coding	6053	4360	0.503329	Voltage-gated potassium channels	K+	6.00184	6.09564	6.51474	5.94286	5.89257	5.7285	6.25098	5.557	5.19974	5.69398	6.17674	5.06103	4.93294	4.90909	5.18758	4.72755	6.14231	5.73488	5.55446	5.84819	5.84467	5.44822	6.02943	5.68137	6.15988	5.10529	5.82408	5.42671	5.05874	4.84984	4.88028	-0.325016	0.0729156	-0.139029	-0.124169	0.20422	0.748153	0.651228
ENSMUSG00000051497	Kcnj16	11	110968033	111027968	1	protein_coding	59936	3936	0.402429	Inwardly rectifying potassium channels	K+	4.64206	4.49771	4.56962	4.7585	5.17127	5.1087	5.03369	5.38503	5.41302	5.34472	6.19874	5.91931	6.37221	6.37323	6.48623	6.51992	4.34314	4.76741	4.48883	5.17412	5.14352	5.28354	5.13488	5.65897	5.52841	6.28581	5.33419	6.62092	6.41101	6.67623	6.39712	-0.0762098	-0.00452338	0.0144872	-0.0922256	0.584805	0.913974	0.954952
ENSMUSG00000051726	Kcnf1	12	17172100	17176888	-1	protein_coding	4789	4789	0.541658	Voltage-gated potassium channels	K+	5.9585	5.74697	6.27252	5.6537	5.78098	5.95493	5.77883	5.91332	6.39694	6.53563	6.39931	6.19618	6.6777	6.80887	6.80209	6.67077	5.49772	5.63624	5.43707	5.55716	6.07575	5.79903	5.96523	6.37884	6.25832	6.04623	6.28556	6.74665	6.72093	6.64893	6.65122	-0.401906	-0.00309809	0.139769	0.048784	0.0617432	0.951401	0.208124
ENSMUSG00000052726	Kcnt2	1	140246158	140612067	1	protein_coding	365910	6895	0.356681	Calcium- and sodium-activated potassium channels	K+	5.82794	5.64031	6.12829	5.71755	5.28273	5.16971	5.36011	4.88265	5.09938	4.87926	5.3067	4.80307	5.30183	4.98503	5.23673	5.36719	5.67469	5.88813	5.66318	5.23335	5.47477	4.8368	5.29755	4.93394	5.6196	4.66345	4.71235	5.27809	4.86656	5.11784	5.01722	-0.0950364	-0.0439435	-0.000899718	0.152047	0.534974	0.836219	0.877899
ENSMUSG00000054477	Kcnn2	18	45268860	45686024	1	protein_coding	417165	7321	0.393947	Calcium- and sodium-activated potassium channels	K+	5.55833	5.37667	5.08897	5.33722	6.54687	6.55108	6.18242	6.65794	5.65314	5.2813	5.60883	6.1469	6.51638	6.49501	6.33478	6.73869	5.6626	5.81162	5.57073	6.82712	6.35389	6.99053	6.62165	5.77773	5.47373	6.22559	5.37667	6.32163	6.61478	6.73155	6.75805	0.335193	-0.222216	-0.0462652	-0.0880679	0.0359876	0.261072	0.880819
ENSMUSG00000056258	Kcnq3	15	65986387	66286642	-1	protein_coding	300256	14290	0.424009	Voltage-gated potassium channels	K+	7.71172	7.61257	7.8198	7.44585	8.16118	8.09375	8.22986	7.91995	7.52127	7.54731	7.85517	7.23893	7.48077	7.481	7.61087	7.26783	7.74721	7.59602	7.49273	8.32441	8.05108	8.25666	8.11398	7.60362	7.76507	7.47759	7.38135	7.52366	7.62541	7.50125	7.38751	-0.0381903	-0.0849458	-0.00691929	-0.0466378	0.756975	0.387207	0.917769
ENSMUSG00000058248	Kcnh1	1	192190774	192510159	1	protein_coding	319386	7331	0.460152	Voltage-gated potassium channels	K+	6.50268	6.37401	6.75517	7.09968	5.83822	6.21037	6.13079	6.21738	6.36903	6.60681	6.38499	6.56563	5.77627	6.02574	5.83398	5.98246	6.78792	6.65647	6.95378	5.96751	6.24537	6.05593	6.27371	6.58855	6.78934	6.51424	6.84639	5.89973	5.91636	5.81104	5.91281	0.0944287	-0.0341337	-0.205654	0.0226402	0.552798	0.763827	0.0887897
ENSMUSG00000058740	Kcnt1	2	25863734	25918273	1	protein_coding	54540	9499	0.537074	Calcium- and sodium-activated potassium channels	K+	3.57101	3.83587	3.87771	4.32625	5.24988	5.5023	5.21511	4.9228	4.40236	4.92371	4.18084	4.88498	5.92123	6.01977	5.92754	5.96807	2.69967	3.65404	3.39597	5.59679	5.82494	5.45621	5.30913	4.75019	4.66803	4.38718	4.23384	6.24652	5.87692	6.11178	6.04985	-0.625798	-0.322386	0.107275	-0.117649	0.132713	0.0916398	0.701036
ENSMUSG00000058743	Kcnj14	7	45816460	45824782	-1	protein_coding	8323	2717	0.519885	Inwardly rectifying potassium channels	K+	0.515435	0.346819	1.3288	0.633988	0.533549	0.230926	-1.19081	2.08155	0.981797	0.650973	2.5233	0.254436	1.42246	1.03554	1.88283	2.10905	0.833376	0.448821	1.15577	-1.04755	-0.319926	0.303883	0.977298	1.82946	0.919149	0.801662	1.52723	-0.0193933	1.76988	2.17764	1.12453	0.0831705	0.700151	0.0584664	0.197764	0.735216	0.605199	0.773428
ENSMUSG00000058975	Kcnc1	7	46396497	46438704	1	protein_coding	42208	9458	0.533904	Voltage-gated potassium channels	K+	7.27617	7.36015	7.43444	7.29207	7.22009	7.25339	7.41535	7.28668	7.18891	7.11283	7.66463	7.2951	7.28511	7.26114	7.19971	7.17645	7.4736	7.35375	7.40343	7.17393	7.19057	7.08427	7.41036	7.37889	7.32287	7.52825	7.5106	7.49717	7.39116	7.1416	7.44009	0.069025	0.0759298	-0.106228	-0.142428	0.225726	0.368514	0.399612
ENSMUSG00000059742	Kcnh7	2	62693414	63184287	-1	protein_coding	490874	15226	0.365778	Voltage-gated potassium channels	K+	4.26222	3.96688	3.55686	4.01958	6.62028	6.67276	6.46144	6.59595	4.48687	4.53639	3.84635	4.62898	5.94478	5.80806	5.64215	5.75255	3.66189	3.76993	4.28903	7.04955	6.45801	7.09945	6.72356	4.51192	4.30955	4.34877	4.19318	5.64998	5.74758	5.8798	5.47755	-0.0391756	-0.265808	0.0598185	0.0948821	0.863515	0.168997	0.86493
ENSMUSG00000059852	Kcng2	18	80294546	80364254	-1	protein_coding	69709	2989	0.488014	Voltage-gated potassium channels	K+	5.42566	5.44225	5.84312	5.53511	4.51186	4.61664	4.81041	4.58695	5.48807	5.4071	4.87787	5.28646	4.55587	4.90492	4.92015	4.72197	5.82622	5.50309	5.64958	4.29967	4.64458	4.60636	4.53734	5.15089	5.55024	5.34323	5.50828	4.84804	4.74848	4.5141	5.13163	0.0940423	0.107712	-0.113528	-0.044365	0.499681	0.316223	0.478385
ENSMUSG00000060882	Kcnd2	6	21215503	21729805	1	protein_coding	514303	5152	0.369601	Voltage-gated potassium channels	K+	7.96738	7.84369	8.05005	8.03641	8.17617	8.24113	8.2782	8.32498	7.56906	7.86548	7.38061	7.40729	7.50162	7.57416	7.44861	7.44334	7.91393	8.08956	7.96909	8.41747	8.28378	8.48098	8.28603	7.57216	7.90949	7.45043	7.87246	7.31902	7.71255	7.53013	7.38921	0.0160717	-0.113442	-0.145311	-0.00277568	0.824307	0.103503	0.393665
ENSMUSG00000062785	Kcnc3	7	44590664	44604754	1	protein_coding	14091	5995	0.572919	Voltage-gated potassium channels	K+	9.46473	9.28595	8.93989	9.39428	8.44871	8.561	8.25796	8.66352	8.88422	8.96128	8.38163	8.98634	8.26265	8.29532	7.70478	8.24993	9.58912	9.58008	9.54169	8.14638	8.13412	8.56902	8.59894	8.85994	8.57295	8.81983	9.13694	8.06452	7.93837	8.14202	8.13738	0.285702	0.111372	-0.0382469	0.0747258	0.0814623	0.465511	0.818009
ENSMUSG00000063142	Kcnma1	14	23289431	24014491	-1	protein_coding	725061	6945	0.439058	Calcium- and sodium-activated potassium channels	K+	5.21389	4.56085	6.14302	5.00772	5.52881	5.74782	6.48903	6.01072	5.11891	5.38863	6.29704	5.40159	5.90997	6.24253	6.91479	6.38593	4.78056	5.21266	5.61759	5.93038	6.38812	5.99949	6.07185	5.25647	6.46497	5.13625	5.08073	5.98741	7.08816	5.85661	6.07442	-0.10997	-0.118603	0.014454	0.0663554	0.948853	0.529763	0.877822
ENSMUSG00000074575	Kcng1	2	168260117	168281736	-1	protein_coding	21620	4508	0.523312	Voltage-gated potassium channels	K+	7.04896	6.81843	6.59847	6.77894	5.41624	5.27094	5.05599	5.45087	7.15429	7.01496	6.88515	7.16248	6.59197	6.49868	6.27231	6.60053	7.20931	7.22831	7.05144	5.17122	5.35989	5.27135	5.38342	6.97032	6.68015	7.23488	7.15128	6.72018	6.57929	6.6009	6.78228	0.34499	0.00782597	0.0342859	-0.176328	0.0251022	0.984685	0.757244
ENSMUSG00000092083	Kcnb2	1	15287254	15723750	1	protein_coding	436497	15165	0.400543	Voltage-gated potassium channels	K+	4.73838	4.35773	4.17414	4.65194	4.60569	4.87243	4.52025	4.845	4.28082	4.47414	4.42182	4.1957	4.32516	4.29661	4.05936	4.33208	4.18333	4.49507	4.49539	4.90986	4.69111	4.99869	4.76023	4.39797	4.4137	4.54671	4.54058	4.45228	4.33121	4.25491	4.26719	-0.0995015	-0.12633	-0.129047	-0.0709696	0.615755	0.292139	0.131226
ENSMUSG00000096146	Kcnj11	7	46093953	46100764	-1	protein_coding	6812	3677	0.55916	Inwardly rectifying potassium channels	K+	6.6967	6.34147	6.37192	6.42261	5.42901	5.46513	5.68105	5.46769	5.59734	5.69527	5.0999	5.37829	5.4325	5.17475	5.29025	5.2663	6.56602	6.30037	6.69135	5.47858	5.53402	5.90348	5.61868	5.54852	5.73417	5.19291	5.76224	5.22044	5.40571	5.32414	5.11051	0.0630373	-0.129012	-0.116196	0.0244948	0.688147	0.308511	0.55345
[truncated: 1 more columns]
