# Supplementary material for: A missense mutation in Kcnc3 causes hippocampal learning deficits in mice
Source: Proc Natl Acad Sci U S A. 2022 Jul 26;119(31):e2204901119. doi: 10.1073/pnas.2204901119 (PMC9351536; doi:10.1073/pnas.2204901119)
Supplement: Supplementary File [file pnas.2204901119.sd06.xlsx]

## Sheet: IEG_Npas4
IEG	Npas4_target
NPAS4	Abcd2
Arc	Adcyap1
Atf3	Ankrd56
BDNF	Arhgap29
c-myc	Bdnf
Dusp1	Cd6
Dusp5	Cpa4
Egr1	Cpxm2
Egr2	Crem
Egr3	Cyr61
Egr4	D16Ertd472e
Fos	D3Bwg0562e
Fosb	Dbc1
Fosl1	Ddx3y
Fosl2	Dkk2
Gadd45b	Dusp6
Homer1	E430004N04Rik
Jun	Fer1l3
Junb	Fos
Jund	Fosb
Mcl1	Fosl2
Nfkbia	Gabra4
Npas4	Gabrb1
Nr4a1	Gcnt2
Nr4a2	Gpr22
Nr4a3	Gpr3
Per1	Hcn1
Slc2a3	Hdac9
Vgf	Hspb3
	Hunk
	Iqsec3
	Junb
	Kcna4
	Kcnj3
	Klhl4
	Maff
	Maml3
	Mest
	Myo3b
	Nfil3
	Npas4
	Nptx2
	Nr4a1
	Nr4a2
	Nr4a3
	Olfml2a
	Pacsin3
	Pam
	Pappa
	Pcdh11x
	Pcsk1
	Pde4d
	Penk1
	Per1
	Rabggtb
	Rgs2
	Rspo3
	Scn1a
	Sertad1
	Slc6a17
	Snx7
	Sorcs3
	Spry2
	Stac
	sult2b1
	Sv2c
	Tchh
	Tll1
	Tnfaip8l3
	Tnn
	Trpc6
	Tsga13
	Unc13a
	Vgf

## Sheet: DEG
1_CtlvsFCT.WT_DDG.c01c09	2_CtlvsFCT.MT_DDG.c05c13	3_CtlvsFCT.WT_DCA.c02c10	4_CtlvsFCT.MT_DCA.c06c14	5_CtlvsFCT.WT_VDG.c03c11	6_CtlvsFCT.MT_VDG.c07c15	7_CtlvsFCT.WT_VCA.c04c12	8_CtlvsFCT.MT_VCA.c08c16	9_WTvsMT.Ctl_DDG.c01c05	10_WTvsMT.FCT_DDG.c09c13	11_WTvsMT.Ctl_DCA.c02c06	12_WTvsMT.FCT_DCA.c10c14	13_WTvsMT.Ctl_VDG.c03c07	14_WTvsMT.FCT_VDG.c11c15	15_WTvsMT.Ctl_VCA.c04c08	16_WTvsMT.FCT_VCA.c12c16	17_DvsV.WT_Ctl_DG.c01c03	18_DvsV.MT_Ctl_DG.c05c07	19_DvsV.WT_FCT_DG.c09c11	20_DvsV.MT_FCT_DG.c13c15	21_DvsV.WT_Ctl_CA.c02c04	22_DvsV.MT_Ctl_CA.c06c08	23_DvsV.WT_FCT_CA.c10c12	24_DvsV.MT_FCT_CA.c14c16	25_DGvsCA.WT_Ctl_D.c01c02	26_DGvsCA.MT_Ctl_D.c05c06	27_DGvsCA.WT_FCT_D.c09c10	28_DGvsCA.MT_FCT_D.c13c14	29_DGvsCA.WT_Ctl_V.c03c04	30_DGvsCA.MT_Ctl_V.c07c08	31_DGvsCA.WT_FCT_V.c11c12	32_DGvsCA.MT_FCT_V.c15c16
ENSMUSG00000100862	ENSMUSG00000067795	ENSMUSG00000090031	ENSMUSG00000016918	ENSMUSG00000041859	ENSMUSG00000045954	ENSMUSG00000025956	ENSMUSG00000102275	ENSMUSG00000025912	ENSMUSG00000103924	ENSMUSG00000026344	ENSMUSG00000090031	ENSMUSG00000103924	ENSMUSG00000026193	ENSMUSG00000104017	ENSMUSG00000026127	ENSMUSG00000103377	ENSMUSG00000103492	ENSMUSG00000051951	ENSMUSG00000025902	ENSMUSG00000102348	ENSMUSG00000033740	ENSMUSG00000057715	ENSMUSG00000057715	ENSMUSG00000033740	ENSMUSG00000060424	ENSMUSG00000090031	ENSMUSG00000025776	ENSMUSG00000025932	ENSMUSG00000097797	ENSMUSG00000025932	ENSMUSG00000025932
ENSMUSG00000060424	ENSMUSG00000102659	ENSMUSG00000103492	ENSMUSG00000034292	ENSMUSG00000038323	ENSMUSG00000042807	ENSMUSG00000026162	ENSMUSG00000026072	ENSMUSG00000050840	ENSMUSG00000026047	ENSMUSG00000085526	ENSMUSG00000043015	ENSMUSG00000045954	ENSMUSG00000026208	ENSMUSG00000042182	ENSMUSG00000097899	ENSMUSG00000051285	ENSMUSG00000025921	ENSMUSG00000090031	ENSMUSG00000025911	ENSMUSG00000057715	ENSMUSG00000025909	ENSMUSG00000067780	ENSMUSG00000025938	ENSMUSG00000057715	ENSMUSG00000018417	ENSMUSG00000073650	ENSMUSG00000103924	ENSMUSG00000025776	ENSMUSG00000025932	ENSMUSG00000026117	ENSMUSG00000025921
ENSMUSG00000025981	ENSMUSG00000101299	ENSMUSG00000103889	ENSMUSG00000097251	ENSMUSG00000064294	ENSMUSG00000026029	ENSMUSG00000073633	ENSMUSG00000025981	ENSMUSG00000103291	ENSMUSG00000045954	ENSMUSG00000103928	ENSMUSG00000073650	ENSMUSG00000064294	ENSMUSG00000026254	ENSMUSG00000026029	ENSMUSG00000099625	ENSMUSG00000025912	ENSMUSG00000028033	ENSMUSG00000025932	ENSMUSG00000025938	ENSMUSG00000016918	ENSMUSG00000057715	ENSMUSG00000026123	ENSMUSG00000042182	ENSMUSG00000016918	ENSMUSG00000041439	ENSMUSG00000033007	ENSMUSG00000026062	ENSMUSG00000101462	ENSMUSG00000045216	ENSMUSG00000050122	ENSMUSG00000026123
ENSMUSG00000047361	ENSMUSG00000026043	ENSMUSG00000102831	ENSMUSG00000020423	ENSMUSG00000026248	ENSMUSG00000026193	ENSMUSG00000020423	ENSMUSG00000103382	ENSMUSG00000097454	ENSMUSG00000102374	ENSMUSG00000055371	ENSMUSG00000026281	ENSMUSG00000026004	ENSMUSG00000026288	ENSMUSG00000026424	ENSMUSG00000073633	ENSMUSG00000025932	ENSMUSG00000026156	ENSMUSG00000067795	ENSMUSG00000025932	ENSMUSG00000025938	ENSMUSG00000016918	ENSMUSG00000026090	ENSMUSG00000026123	ENSMUSG00000025935	ENSMUSG00000054976	ENSMUSG00000026360	ENSMUSG00000097063	ENSMUSG00000026072	ENSMUSG00000097083	ENSMUSG00000026080	ENSMUSG00000045216
ENSMUSG00000026018	ENSMUSG00000026034	ENSMUSG00000073643	ENSMUSG00000103762	ENSMUSG00000026254	ENSMUSG00000055322	ENSMUSG00000026480	ENSMUSG00000026343	ENSMUSG00000026546	ENSMUSG00000104508	ENSMUSG00000075271	ENSMUSG00000042251	ENSMUSG00000025997	ENSMUSG00000099760	ENSMUSG00000062963	ENSMUSG00000034292	ENSMUSG00000025921	ENSMUSG00000026123	ENSMUSG00000025921	ENSMUSG00000103492	ENSMUSG00000092083	ENSMUSG00000025938	ENSMUSG00000048814	ENSMUSG00000026090	ENSMUSG00000025776	ENSMUSG00000026227	ENSMUSG00000026594	ENSMUSG00000056870	ENSMUSG00000099784	ENSMUSG00000026109	ENSMUSG00000057363	ENSMUSG00000026077
ENSMUSG00000025958	ENSMUSG00000101450	ENSMUSG00000020423	ENSMUSG00000026499	ENSMUSG00000005501	ENSMUSG00000026208	ENSMUSG00000097892	ENSMUSG00000020423	ENSMUSG00000046854	ENSMUSG00000026176	ENSMUSG00000027076	ENSMUSG00000103762	ENSMUSG00000040723	ENSMUSG00000026399	ENSMUSG00000016194	ENSMUSG00000049690	ENSMUSG00000025776	ENSMUSG00000045216	ENSMUSG00000028033	ENSMUSG00000067795	ENSMUSG00000025776	ENSMUSG00000092083	ENSMUSG00000060424	ENSMUSG00000026077	ENSMUSG00000026080	ENSMUSG00000036206	ENSMUSG00000026696	ENSMUSG00000025995	ENSMUSG00000026109	ENSMUSG00000018417	ENSMUSG00000026109	ENSMUSG00000003134
ENSMUSG00000026196	ENSMUSG00000041559	ENSMUSG00000103928	ENSMUSG00000044145	ENSMUSG00000055866	ENSMUSG00000052688	ENSMUSG00000103599	ENSMUSG00000066842	ENSMUSG00000027341	ENSMUSG00000033007	ENSMUSG00000040282	ENSMUSG00000056718	ENSMUSG00000102548	ENSMUSG00000052688	ENSMUSG00000103599	ENSMUSG00000026480	ENSMUSG00000102747	ENSMUSG00000026090	ENSMUSG00000026141	ENSMUSG00000025921	ENSMUSG00000026058	ENSMUSG00000067795	ENSMUSG00000045515	ENSMUSG00000050967	ENSMUSG00000003134	ENSMUSG00000103291	ENSMUSG00000039239	ENSMUSG00000045954	ENSMUSG00000018417	ENSMUSG00000002881	ENSMUSG00000018417	ENSMUSG00000026072
ENSMUSG00000033007	ENSMUSG00000041483	ENSMUSG00000056718	ENSMUSG00000027399	ENSMUSG00000037035	ENSMUSG00000026452	ENSMUSG00000017418	ENSMUSG00000087632	ENSMUSG00000074664	ENSMUSG00000101450	ENSMUSG00000053916	ENSMUSG00000104034	ENSMUSG00000026674	ENSMUSG00000041577	ENSMUSG00000027079	ENSMUSG00000026922	ENSMUSG00000026123	ENSMUSG00000026080	ENSMUSG00000026064	ENSMUSG00000041779	ENSMUSG00000091318	ENSMUSG00000079658	ENSMUSG00000026042	ENSMUSG00000026072	ENSMUSG00000060424	ENSMUSG00000026344	ENSMUSG00000027395	ENSMUSG00000018417	ENSMUSG00000026104	ENSMUSG00000033007	ENSMUSG00000043015	ENSMUSG00000100480
ENSMUSG00000079470	ENSMUSG00000026395	ENSMUSG00000023206	ENSMUSG00000027456	ENSMUSG00000099760	ENSMUSG00000102618	ENSMUSG00000043415	ENSMUSG00000087082	ENSMUSG00000105516	ENSMUSG00000055866	ENSMUSG00000027799	ENSMUSG00000059588	ENSMUSG00000026820	ENSMUSG00000042429	ENSMUSG00000072980	ENSMUSG00000026864	ENSMUSG00000045216	ENSMUSG00000097083	ENSMUSG00000026123	ENSMUSG00000102659	ENSMUSG00000101462	ENSMUSG00000025776	ENSMUSG00000099625	ENSMUSG00000060424	ENSMUSG00000100213	ENSMUSG00000085526	ENSMUSG00000043164	ENSMUSG00000043015	ENSMUSG00000041439	ENSMUSG00000026223	ENSMUSG00000041439	ENSMUSG00000026109
ENSMUSG00000044337	ENSMUSG00000026478	ENSMUSG00000017418	ENSMUSG00000078902	ENSMUSG00000026399	ENSMUSG00000040170	ENSMUSG00000036850	ENSMUSG00000017418	ENSMUSG00000059834	ENSMUSG00000026395	ENSMUSG00000106565	ENSMUSG00000027395	ENSMUSG00000002732	ENSMUSG00000026452	ENSMUSG00000074749	ENSMUSG00000040174	ENSMUSG00000037138	ENSMUSG00000026065	ENSMUSG00000045216	ENSMUSG00000103924	ENSMUSG00000026123	ENSMUSG00000042215	ENSMUSG00000026107	ENSMUSG00000045515	ENSMUSG00000018417	ENSMUSG00000026432	ENSMUSG00000025764	ENSMUSG00000026029	ENSMUSG00000026031	ENSMUSG00000026335	ENSMUSG00000043629	ENSMUSG00000018417
ENSMUSG00000055866	ENSMUSG00000026694	ENSMUSG00000015335	ENSMUSG00000036381	ENSMUSG00000052688	ENSMUSG00000026584	ENSMUSG00000026922	ENSMUSG00000026799	ENSMUSG00000027782	ENSMUSG00000040181	ENSMUSG00000045092	ENSMUSG00000050558	ENSMUSG00000003604	ENSMUSG00000042793	ENSMUSG00000068130	ENSMUSG00000062646	ENSMUSG00000026080	ENSMUSG00000099784	ENSMUSG00000079610	ENSMUSG00000026064	ENSMUSG00000026090	ENSMUSG00000026123	ENSMUSG00000038349	ENSMUSG00000057363	ENSMUSG00000043629	ENSMUSG00000020423	ENSMUSG00000027744	ENSMUSG00000041075	ENSMUSG00000041075	ENSMUSG00000089706	ENSMUSG00000038331	ENSMUSG00000041439
ENSMUSG00000034000	ENSMUSG00000040181	ENSMUSG00000026826	ENSMUSG00000097156	ENSMUSG00000046062	ENSMUSG00000026566	ENSMUSG00000027107	ENSMUSG00000039715	ENSMUSG00000074182	ENSMUSG00000040170	ENSMUSG00000105526	ENSMUSG00000017737	ENSMUSG00000045822	ENSMUSG00000040181	ENSMUSG00000028102	ENSMUSG00000027353	ENSMUSG00000026072	ENSMUSG00000060679	ENSMUSG00000026117	ENSMUSG00000045216	ENSMUSG00000026077	ENSMUSG00000026090	ENSMUSG00000026035	ENSMUSG00000026042	ENSMUSG00000044337	ENSMUSG00000102277	ENSMUSG00000027886	ENSMUSG00000026018	ENSMUSG00000026188	ENSMUSG00000003721	ENSMUSG00000025950	ENSMUSG00000042807
ENSMUSG00000103291	ENSMUSG00000040170	ENSMUSG00000074890	ENSMUSG00000104696	ENSMUSG00000102277	ENSMUSG00000097823	ENSMUSG00000002732	ENSMUSG00000039678	ENSMUSG00000095139	ENSMUSG00000038576	ENSMUSG00000059866	ENSMUSG00000027673	ENSMUSG00000092242	ENSMUSG00000026566	ENSMUSG00000048100	ENSMUSG00000039519	ENSMUSG00000026065	ENSMUSG00000008136	ENSMUSG00000026080	ENSMUSG00000026117	ENSMUSG00000003134	ENSMUSG00000037138	ENSMUSG00000027520	ENSMUSG00000026107	ENSMUSG00000103291	ENSMUSG00000102142	ENSMUSG00000027967	ENSMUSG00000026171	ENSMUSG00000033007	ENSMUSG00000026342	ENSMUSG00000026005	ENSMUSG00000026037
ENSMUSG00000026409	ENSMUSG00000037254	ENSMUSG00000027203	ENSMUSG00000028214	ENSMUSG00000103572	ENSMUSG00000045259	ENSMUSG00000002111	ENSMUSG00000026839	ENSMUSG00000056529	ENSMUSG00000025816	ENSMUSG00000097772	ENSMUSG00000027744	ENSMUSG00000028073	ENSMUSG00000038463	ENSMUSG00000098097	ENSMUSG00000027782	ENSMUSG00000099784	ENSMUSG00000026042	ENSMUSG00000026065	ENSMUSG00000037138	ENSMUSG00000026074	ENSMUSG00000050967	ENSMUSG00000025956	ENSMUSG00000043015	ENSMUSG00000026315	ENSMUSG00000026514	ENSMUSG00000097745	ENSMUSG00000101450	ENSMUSG00000026335	ENSMUSG00000026344	ENSMUSG00000026335	ENSMUSG00000041040
ENSMUSG00000046062	ENSMUSG00000026712	ENSMUSG00000019188	ENSMUSG00000038047	ENSMUSG00000040723	ENSMUSG00000026547	ENSMUSG00000045464	ENSMUSG00000085735	ENSMUSG00000073733	ENSMUSG00000002107	ENSMUSG00000105152	ENSMUSG00000046519	ENSMUSG00000074467	ENSMUSG00000015355	ENSMUSG00000035517	ENSMUSG00000074513	ENSMUSG00000026042	ENSMUSG00000026109	ENSMUSG00000045515	ENSMUSG00000003134	ENSMUSG00000060424	ENSMUSG00000026074	ENSMUSG00000025950	ENSMUSG00000043629	ENSMUSG00000026341	ENSMUSG00000102621	ENSMUSG00000035539	ENSMUSG00000048126	ENSMUSG00000026312	ENSMUSG00000042581	ENSMUSG00000026312	ENSMUSG00000025959
ENSMUSG00000041879	ENSMUSG00000026748	ENSMUSG00000074646	ENSMUSG00000057722	ENSMUSG00000103400	ENSMUSG00000026489	ENSMUSG00000042670	ENSMUSG00000027079	ENSMUSG00000029171	ENSMUSG00000025780	ENSMUSG00000107286	ENSMUSG00000105509	ENSMUSG00000015850	ENSMUSG00000026547	ENSMUSG00000066151	ENSMUSG00000027861	ENSMUSG00000025995	ENSMUSG00000026107	ENSMUSG00000026042	ENSMUSG00000026065	ENSMUSG00000045515	ENSMUSG00000060424	ENSMUSG00000026004	ENSMUSG00000073678	ENSMUSG00000026354	ENSMUSG00000044628	ENSMUSG00000028619	ENSMUSG00000034292	ENSMUSG00000026389	ENSMUSG00000059149	ENSMUSG00000038702	ENSMUSG00000025950
ENSMUSG00000026473	ENSMUSG00000015090	ENSMUSG00000085741	ENSMUSG00000028744	ENSMUSG00000015355	ENSMUSG00000104394	ENSMUSG00000027131	ENSMUSG00000040812	ENSMUSG00000029723	ENSMUSG00000037683	ENSMUSG00000108088	ENSMUSG00000062006	ENSMUSG00000090210	ENSMUSG00000026489	ENSMUSG00000047143	ENSMUSG00000068798	ENSMUSG00000026109	ENSMUSG00000018417	ENSMUSG00000026109	ENSMUSG00000026062	ENSMUSG00000008136	ENSMUSG00000045515	ENSMUSG00000006304	ENSMUSG00000097649	ENSMUSG00000020423	ENSMUSG00000035513	ENSMUSG00000057375	ENSMUSG00000097251	ENSMUSG00000050534	ENSMUSG00000026360	ENSMUSG00000026344	ENSMUSG00000026188
ENSMUSG00000104011	ENSMUSG00000026785	ENSMUSG00000046470	ENSMUSG00000108391	ENSMUSG00000007097	ENSMUSG00000025780	ENSMUSG00000085316	ENSMUSG00000027297	ENSMUSG00000029916	ENSMUSG00000026785	ENSMUSG00000030043	ENSMUSG00000028016	ENSMUSG00000032952	ENSMUSG00000104415	ENSMUSG00000097337	ENSMUSG00000105272	ENSMUSG00000026107	ENSMUSG00000002881	ENSMUSG00000026107	ENSMUSG00000101299	ENSMUSG00000026042	ENSMUSG00000008136	ENSMUSG00000073650	ENSMUSG00000038349	ENSMUSG00000035131	ENSMUSG00000026834	ENSMUSG00000028730	ENSMUSG00000026342	ENSMUSG00000026344	ENSMUSG00000026594	ENSMUSG00000026354	ENSMUSG00000039372
ENSMUSG00000040612	ENSMUSG00000026796	ENSMUSG00000036432	ENSMUSG00000029246	ENSMUSG00000026637	ENSMUSG00000026728	ENSMUSG00000027466	ENSMUSG00000027201	ENSMUSG00000030095	ENSMUSG00000038987	ENSMUSG00000097496	ENSMUSG00000097745	ENSMUSG00000049657	ENSMUSG00000026637	ENSMUSG00000028862	ENSMUSG00000068732	ENSMUSG00000018417	ENSMUSG00000041439	ENSMUSG00000018417	ENSMUSG00000045515	ENSMUSG00000100213	ENSMUSG00000026042	ENSMUSG00000026171	ENSMUSG00000102059	ENSMUSG00000008475	ENSMUSG00000075316	ENSMUSG00000028655	ENSMUSG00000041757	ENSMUSG00000020423	ENSMUSG00000102752	ENSMUSG00000026399	ENSMUSG00000026204
ENSMUSG00000045259	ENSMUSG00000026754	ENSMUSG00000034640	ENSMUSG00000035234	ENSMUSG00000096929	ENSMUSG00000063275	ENSMUSG00000038180	ENSMUSG00000014353	ENSMUSG00000035158	ENSMUSG00000026796	ENSMUSG00000006154	ENSMUSG00000035539	ENSMUSG00000097180	ENSMUSG00000037254	ENSMUSG00000073733	ENSMUSG00000045662	ENSMUSG00000026104	ENSMUSG00000073678	ENSMUSG00000002881	ENSMUSG00000026047	ENSMUSG00000026107	ENSMUSG00000100213	ENSMUSG00000026162	ENSMUSG00000027520	ENSMUSG00000042671	ENSMUSG00000041911	ENSMUSG00000028758	ENSMUSG00000041577	ENSMUSG00000026452	ENSMUSG00000004880	ENSMUSG00000052688	ENSMUSG00000033007
ENSMUSG00000026526	ENSMUSG00000085315	ENSMUSG00000028004	ENSMUSG00000030036	ENSMUSG00000037254	ENSMUSG00000026740	ENSMUSG00000049999	ENSMUSG00000027316	ENSMUSG00000041343	ENSMUSG00000026864	ENSMUSG00000040952	ENSMUSG00000057375	ENSMUSG00000104871	ENSMUSG00000025780	ENSMUSG00000029038	ENSMUSG00000097745	ENSMUSG00000043015	ENSMUSG00000025978	ENSMUSG00000041439	ENSMUSG00000056870	ENSMUSG00000026102	ENSMUSG00000026107	ENSMUSG00000033061	ENSMUSG00000025958	ENSMUSG00000026594	ENSMUSG00000027009	ENSMUSG00000029155	ENSMUSG00000041559	ENSMUSG00000052726	ENSMUSG00000056050	ENSMUSG00000020423	ENSMUSG00000026245
ENSMUSG00000104348	ENSMUSG00000023572	ENSMUSG00000097156	ENSMUSG00000030032	ENSMUSG00000025780	ENSMUSG00000050737	ENSMUSG00000046470	ENSMUSG00000074766	ENSMUSG00000058761	ENSMUSG00000026879	ENSMUSG00000008384	ENSMUSG00000028842	ENSMUSG00000047881	ENSMUSG00000026728	ENSMUSG00000060708	ENSMUSG00000028322	ENSMUSG00000041439	ENSMUSG00000097649	ENSMUSG00000052331	ENSMUSG00000026043	ENSMUSG00000073678	ENSMUSG00000038349	ENSMUSG00000032968	ENSMUSG00000044816	ENSMUSG00000040124	ENSMUSG00000075224	ENSMUSG00000097772	ENSMUSG00000026395	ENSMUSG00000026360	ENSMUSG00000104394	ENSMUSG00000056268	ENSMUSG00000032883
ENSMUSG00000017418	ENSMUSG00000027263	ENSMUSG00000068874	ENSMUSG00000071341	ENSMUSG00000026773	ENSMUSG00000026814	ENSMUSG00000027692	ENSMUSG00000037110	ENSMUSG00000051457	ENSMUSG00000026754	ENSMUSG00000037563	ENSMUSG00000066026	ENSMUSG00000029313	ENSMUSG00000026712	ENSMUSG00000051022	ENSMUSG00000066090	ENSMUSG00000042807	ENSMUSG00000038349	ENSMUSG00000025978	ENSMUSG00000026042	ENSMUSG00000038349	ENSMUSG00000026028	ENSMUSG00000006576	ENSMUSG00000025950	ENSMUSG00000040612	ENSMUSG00000027221	ENSMUSG00000054434	ENSMUSG00000026360	ENSMUSG00000035131	ENSMUSG00000045967	ENSMUSG00000026360	ENSMUSG00000038608
ENSMUSG00000043415	ENSMUSG00000018459	ENSMUSG00000015702	ENSMUSG00000097462	ENSMUSG00000026712	ENSMUSG00000026753	ENSMUSG00000036362	ENSMUSG00000027654	ENSMUSG00000037887	ENSMUSG00000017144	ENSMUSG00000092416	ENSMUSG00000008307	ENSMUSG00000029561	ENSMUSG00000104153	ENSMUSG00000105530	ENSMUSG00000006395	ENSMUSG00000025978	ENSMUSG00000102145	ENSMUSG00000038349	ENSMUSG00000025993	ENSMUSG00000102145	ENSMUSG00000044816	ENSMUSG00000026235	ENSMUSG00000026004	ENSMUSG00000015843	ENSMUSG00000057378	ENSMUSG00000102725	ENSMUSG00000026600	ENSMUSG00000026480	ENSMUSG00000087679	ENSMUSG00000035131	ENSMUSG00000026288
ENSMUSG00000036591	ENSMUSG00000046470	ENSMUSG00000038612	ENSMUSG00000003436	ENSMUSG00000026743	ENSMUSG00000087694	ENSMUSG00000034640	ENSMUSG00000017999	ENSMUSG00000036151	ENSMUSG00000041921	ENSMUSG00000038292	ENSMUSG00000045302	ENSMUSG00000086368	ENSMUSG00000054074	ENSMUSG00000097640	ENSMUSG00000028842	ENSMUSG00000038349	ENSMUSG00000038305	ENSMUSG00000038331	ENSMUSG00000026109	ENSMUSG00000102831	ENSMUSG00000025950	ENSMUSG00000026163	ENSMUSG00000039395	ENSMUSG00000038530	ENSMUSG00000054484	ENSMUSG00000005373	ENSMUSG00000103572	ENSMUSG00000056708	ENSMUSG00000015846	ENSMUSG00000026479	ENSMUSG00000044337
ENSMUSG00000050592	ENSMUSG00000069114	ENSMUSG00000057359	ENSMUSG00000049791	ENSMUSG00000026972	ENSMUSG00000040152	ENSMUSG00000074513	ENSMUSG00000105095	ENSMUSG00000056019	ENSMUSG00000027001	ENSMUSG00000087178	ENSMUSG00000097772	ENSMUSG00000087516	ENSMUSG00000026740	ENSMUSG00000029486	ENSMUSG00000000409	ENSMUSG00000038331	ENSMUSG00000102059	ENSMUSG00000044816	ENSMUSG00000045954	ENSMUSG00000026028	ENSMUSG00000026187	ENSMUSG00000062590	ENSMUSG00000006304	ENSMUSG00000026546	ENSMUSG00000074872	ENSMUSG00000034648	ENSMUSG00000040181	ENSMUSG00000026586	ENSMUSG00000035829	ENSMUSG00000042641	ENSMUSG00000026276
ENSMUSG00000038987	ENSMUSG00000027695	ENSMUSG00000028016	ENSMUSG00000038206	ENSMUSG00000015090	ENSMUSG00000040093	ENSMUSG00000102805	ENSMUSG00000036432	ENSMUSG00000001910	ENSMUSG00000075224	ENSMUSG00000064307	ENSMUSG00000056310	ENSMUSG00000007987	ENSMUSG00000026972	ENSMUSG00000042078	ENSMUSG00000086290	ENSMUSG00000026031	ENSMUSG00000026782	ENSMUSG00000102374	ENSMUSG00000026107	ENSMUSG00000026782	ENSMUSG00000006304	ENSMUSG00000073616	ENSMUSG00000026171	ENSMUSG00000026514	ENSMUSG00000027270	ENSMUSG00000033963	ENSMUSG00000040170	ENSMUSG00000026571	ENSMUSG00000050447	ENSMUSG00000026678	ENSMUSG00000112508
ENSMUSG00000026755	ENSMUSG00000027737	ENSMUSG00000105957	ENSMUSG00000031641	ENSMUSG00000050737	ENSMUSG00000074890	ENSMUSG00000097156	ENSMUSG00000034640	ENSMUSG00000031967	ENSMUSG00000027257	ENSMUSG00000066197	ENSMUSG00000087484	ENSMUSG00000051502	ENSMUSG00000075467	ENSMUSG00000092252	ENSMUSG00000028971	ENSMUSG00000041075	ENSMUSG00000027520	ENSMUSG00000026000	ENSMUSG00000018417	ENSMUSG00000027520	ENSMUSG00000006301	ENSMUSG00000034220	ENSMUSG00000026197	ENSMUSG00000016200	ENSMUSG00000053916	ENSMUSG00000089661	ENSMUSG00000026579	ENSMUSG00000040723	ENSMUSG00000035033	ENSMUSG00000038530	ENSMUSG00000026335
ENSMUSG00000017144	ENSMUSG00000037016	ENSMUSG00000097745	ENSMUSG00000036151	ENSMUSG00000050592	ENSMUSG00000098950	ENSMUSG00000097515	ENSMUSG00000097156	ENSMUSG00000025888	ENSMUSG00000027253	ENSMUSG00000030722	ENSMUSG00000016503	ENSMUSG00000108084	ENSMUSG00000036067	ENSMUSG00000105970	ENSMUSG00000073705	ENSMUSG00000025959	ENSMUSG00000100846	ENSMUSG00000053153	ENSMUSG00000101628	ENSMUSG00000025958	ENSMUSG00000090071	ENSMUSG00000026315	ENSMUSG00000033061	ENSMUSG00000016194	ENSMUSG00000027489	ENSMUSG00000003436	ENSMUSG00000040848	ENSMUSG00000038530	ENSMUSG00000026888	ENSMUSG00000026547	ENSMUSG00000050840
ENSMUSG00000026826	ENSMUSG00000028073	ENSMUSG00000046667	ENSMUSG00000053560	ENSMUSG00000046618	ENSMUSG00000067818	ENSMUSG00000038612	ENSMUSG00000105204	ENSMUSG00000032078	ENSMUSG00000027131	ENSMUSG00000045251	ENSMUSG00000045009	ENSMUSG00000003477	ENSMUSG00000050737	ENSMUSG00000029447	ENSMUSG00000105571	ENSMUSG00000026003	ENSMUSG00000044816	ENSMUSG00000026198	ENSMUSG00000026104	ENSMUSG00000100846	ENSMUSG00000026197	ENSMUSG00000048402	ENSMUSG00000033007	ENSMUSG00000104348	ENSMUSG00000016995	ENSMUSG00000053898	ENSMUSG00000040723	ENSMUSG00000026674	ENSMUSG00000075316	ENSMUSG00000102950	ENSMUSG00000056536
ENSMUSG00000075318	ENSMUSG00000039831	ENSMUSG00000086017	ENSMUSG00000052837	ENSMUSG00000002732	ENSMUSG00000017969	ENSMUSG00000050936	ENSMUSG00000032902	ENSMUSG00000097177	ENSMUSG00000027248	ENSMUSG00000025486	ENSMUSG00000033963	ENSMUSG00000055430	ENSMUSG00000026864	ENSMUSG00000029725	ENSMUSG00000043833	ENSMUSG00000026188	ENSMUSG00000026004	ENSMUSG00000033061	ENSMUSG00000041439	ENSMUSG00000044816	ENSMUSG00000026202	ENSMUSG00000036815	ENSMUSG00000032968	ENSMUSG00000102841	ENSMUSG00000074575	ENSMUSG00000104454	ENSMUSG00000040596	ENSMUSG00000007097	ENSMUSG00000034810	ENSMUSG00000010175	ENSMUSG00000026312
ENSMUSG00000041921	ENSMUSG00000039756	ENSMUSG00000097123	ENSMUSG00000074194	ENSMUSG00000027016	ENSMUSG00000016256	ENSMUSG00000028102	ENSMUSG00000004035	ENSMUSG00000032553	ENSMUSG00000079056	ENSMUSG00000019470	ENSMUSG00000107868	ENSMUSG00000087231	ENSMUSG00000026880	ENSMUSG00000097191	ENSMUSG00000060708	ENSMUSG00000026173	ENSMUSG00000062209	ENSMUSG00000033007	ENSMUSG00000042807	ENSMUSG00000026004	ENSMUSG00000033061	ENSMUSG00000026341	ENSMUSG00000006576	ENSMUSG00000104284	ENSMUSG00000074664	ENSMUSG00000074165	ENSMUSG00000026674	ENSMUSG00000073481	ENSMUSG00000034780	ENSMUSG00000073478	ENSMUSG00000026389
ENSMUSG00000027091	ENSMUSG00000027984	ENSMUSG00000049657	ENSMUSG00000032578	ENSMUSG00000023224	ENSMUSG00000027669	ENSMUSG00000106317	ENSMUSG00000048100	ENSMUSG00000020090	ENSMUSG00000074793	ENSMUSG00000037214	ENSMUSG00000001518	ENSMUSG00000055633	ENSMUSG00000063972	ENSMUSG00000025609	ENSMUSG00000105574	ENSMUSG00000033061	ENSMUSG00000045648	ENSMUSG00000006576	ENSMUSG00000025978	ENSMUSG00000025997	ENSMUSG00000033007	ENSMUSG00000026354	ENSMUSG00000026235	ENSMUSG00000026676	ENSMUSG00000092242	ENSMUSG00000030854	ENSMUSG00000038473	ENSMUSG00000025780	ENSMUSG00000027009	ENSMUSG00000016194	ENSMUSG00000036907
ENSMUSG00000040794	ENSMUSG00000105957	ENSMUSG00000028582	ENSMUSG00000032434	ENSMUSG00000027351	ENSMUSG00000103713	ENSMUSG00000027890	ENSMUSG00000028133	ENSMUSG00000040280	ENSMUSG00000037143	ENSMUSG00000045746	ENSMUSG00000006154	ENSMUSG00000066838	ENSMUSG00000046618	ENSMUSG00000107667	ENSMUSG00000106579	ENSMUSG00000033007	ENSMUSG00000039372	ENSMUSG00000026235	ENSMUSG00000097649	ENSMUSG00000006304	ENSMUSG00000032968	ENSMUSG00000026432	ENSMUSG00000032883	ENSMUSG00000023206	ENSMUSG00000074637	ENSMUSG00000045777	ENSMUSG00000059498	ENSMUSG00000006476	ENSMUSG00000059173	ENSMUSG00000017418	ENSMUSG00000026341
ENSMUSG00000027351	ENSMUSG00000028273	ENSMUSG00000000409	ENSMUSG00000032443	ENSMUSG00000027263	ENSMUSG00000048332	ENSMUSG00000033502	ENSMUSG00000028128	ENSMUSG00000045671	ENSMUSG00000027465	ENSMUSG00000074194	ENSMUSG00000052605	ENSMUSG00000030494	ENSMUSG00000035295	ENSMUSG00000069678	ENSMUSG00000029179	ENSMUSG00000026235	ENSMUSG00000006304	ENSMUSG00000032883	ENSMUSG00000046994	ENSMUSG00000026197	ENSMUSG00000006576	ENSMUSG00000059149	ENSMUSG00000026163	ENSMUSG00000026786	ENSMUSG00000028004	ENSMUSG00000008206	ENSMUSG00000026499	ENSMUSG00000026841	ENSMUSG00000027004	ENSMUSG00000006476	ENSMUSG00000026344
ENSMUSG00000079056	ENSMUSG00000028445	ENSMUSG00000051351	ENSMUSG00000111053	ENSMUSG00000037902	ENSMUSG00000027800	ENSMUSG00000028195	ENSMUSG00000028195	ENSMUSG00000078653	ENSMUSG00000027489	ENSMUSG00000031787	ENSMUSG00000089661	ENSMUSG00000091864	ENSMUSG00000026753	ENSMUSG00000081113	ENSMUSG00000099061	ENSMUSG00000032883	ENSMUSG00000026172	ENSMUSG00000026249	ENSMUSG00000038349	ENSMUSG00000033061	ENSMUSG00000026235	ENSMUSG00000026437	ENSMUSG00000062590	ENSMUSG00000006476	ENSMUSG00000015697	ENSMUSG00000070306	ENSMUSG00000026514	ENSMUSG00000026830	ENSMUSG00000075224	ENSMUSG00000026922	ENSMUSG00000026347
ENSMUSG00000027465	ENSMUSG00000045672	ENSMUSG00000101493	ENSMUSG00000019970	ENSMUSG00000027408	ENSMUSG00000034640	ENSMUSG00000003032	ENSMUSG00000047583	ENSMUSG00000110653	ENSMUSG00000027612	ENSMUSG00000066607	ENSMUSG00000003436	ENSMUSG00000109428	ENSMUSG00000068859	ENSMUSG00000107997	ENSMUSG00000043510	ENSMUSG00000026163	ENSMUSG00000026171	ENSMUSG00000036707	ENSMUSG00000026029	ENSMUSG00000033007	ENSMUSG00000032883	ENSMUSG00000026442	ENSMUSG00000026238	ENSMUSG00000015094	ENSMUSG00000106565	ENSMUSG00000046242	ENSMUSG00000038576	ENSMUSG00000026888	ENSMUSG00000040812	ENSMUSG00000050737	ENSMUSG00000059149
ENSMUSG00000027488	ENSMUSG00000028497	ENSMUSG00000028744	ENSMUSG00000019842	ENSMUSG00000037773	ENSMUSG00000102753	ENSMUSG00000066151	ENSMUSG00000085084	ENSMUSG00000097055	ENSMUSG00000017754	ENSMUSG00000032397	ENSMUSG00000030555	ENSMUSG00000070469	ENSMUSG00000027016	ENSMUSG00000030247	ENSMUSG00000087516	ENSMUSG00000036707	ENSMUSG00000026197	ENSMUSG00000026223	ENSMUSG00000041075	ENSMUSG00000032968	ENSMUSG00000026163	ENSMUSG00000041757	ENSMUSG00000044055	ENSMUSG00000026821	ENSMUSG00000027895	ENSMUSG00000032514	ENSMUSG00000026604	ENSMUSG00000075316	ENSMUSG00000027194	ENSMUSG00000026841	ENSMUSG00000048174
ENSMUSG00000103285	ENSMUSG00000006386	ENSMUSG00000029135	ENSMUSG00000098188	ENSMUSG00000027358	ENSMUSG00000097156	ENSMUSG00000038422	ENSMUSG00000028413	ENSMUSG00000033373	ENSMUSG00000087633	ENSMUSG00000032369	ENSMUSG00000031027	ENSMUSG00000057143	ENSMUSG00000059588	ENSMUSG00000032712	ENSMUSG00000029480	ENSMUSG00000044783	ENSMUSG00000033124	ENSMUSG00000100546	ENSMUSG00000026782	ENSMUSG00000006576	ENSMUSG00000045658	ENSMUSG00000026463	ENSMUSG00000034220	ENSMUSG00000076441	ENSMUSG00000059857	ENSMUSG00000000296	ENSMUSG00000026676	ENSMUSG00000002731	ENSMUSG00000005973	ENSMUSG00000038987	ENSMUSG00000053024
ENSMUSG00000027651	ENSMUSG00000057722	ENSMUSG00000105429	ENSMUSG00000020108	ENSMUSG00000074743	ENSMUSG00000038393	ENSMUSG00000038007	ENSMUSG00000028466	ENSMUSG00000095280	ENSMUSG00000027695	ENSMUSG00000046997	ENSMUSG00000054381	ENSMUSG00000030922	ENSMUSG00000034075	ENSMUSG00000053395	ENSMUSG00000105289	ENSMUSG00000100546	ENSMUSG00000033061	ENSMUSG00000026280	ENSMUSG00000052062	ENSMUSG00000026235	ENSMUSG00000036707	ENSMUSG00000042305	ENSMUSG00000089706	ENSMUSG00000039157	ENSMUSG00000027963	ENSMUSG00000020063	ENSMUSG00000025780	ENSMUSG00000002732	ENSMUSG00000074968	ENSMUSG00000038718	ENSMUSG00000041757
ENSMUSG00000039536	ENSMUSG00000006395	ENSMUSG00000105663	ENSMUSG00000037868	ENSMUSG00000061411	ENSMUSG00000000001	ENSMUSG00000055900	ENSMUSG00000049878	ENSMUSG00000088769	ENSMUSG00000027692	ENSMUSG00000049555	ENSMUSG00000108402	ENSMUSG00000098129	ENSMUSG00000023224	ENSMUSG00000060791	ENSMUSG00000040532	ENSMUSG00000040710	ENSMUSG00000033007	ENSMUSG00000097814	ENSMUSG00000025964	ENSMUSG00000026163	ENSMUSG00000062590	ENSMUSG00000042793	ENSMUSG00000050840	ENSMUSG00000075334	ENSMUSG00000033377	ENSMUSG00000043999	ENSMUSG00000026712	ENSMUSG00000027009	ENSMUSG00000057378	ENSMUSG00000050447	ENSMUSG00000070643
ENSMUSG00000027540	ENSMUSG00000040690	ENSMUSG00000054945	ENSMUSG00000036446	ENSMUSG00000027597	ENSMUSG00000028128	ENSMUSG00000006395	ENSMUSG00000029026	ENSMUSG00000033730	ENSMUSG00000027737	ENSMUSG00000087651	ENSMUSG00000048170	ENSMUSG00000030711	ENSMUSG00000027230	ENSMUSG00000045948	ENSMUSG00000000916	ENSMUSG00000026335	ENSMUSG00000032968	ENSMUSG00000026335	ENSMUSG00000025959	ENSMUSG00000005501	ENSMUSG00000044337	ENSMUSG00000041889	ENSMUSG00000026315	ENSMUSG00000026834	ENSMUSG00000058897	ENSMUSG00000006784	ENSMUSG00000082884	ENSMUSG00000075256	ENSMUSG00000027297	ENSMUSG00000053475	ENSMUSG00000041577
ENSMUSG00000049796	ENSMUSG00000036887	ENSMUSG00000072774	ENSMUSG00000020528	ENSMUSG00000046229	ENSMUSG00000050315	ENSMUSG00000042558	ENSMUSG00000001467	ENSMUSG00000097903	ENSMUSG00000041842	ENSMUSG00000020155	ENSMUSG00000052934	ENSMUSG00000051457	ENSMUSG00000040152	ENSMUSG00000099689	ENSMUSG00000029710	ENSMUSG00000089706	ENSMUSG00000006576	ENSMUSG00000089706	ENSMUSG00000026003	ENSMUSG00000044055	ENSMUSG00000048126	ENSMUSG00000033849	ENSMUSG00000101054	ENSMUSG00000026904	ENSMUSG00000037922	ENSMUSG00000020653	ENSMUSG00000026781	ENSMUSG00000059173	ENSMUSG00000001999	ENSMUSG00000026830	ENSMUSG00000026456
ENSMUSG00000027692	ENSMUSG00000028971	ENSMUSG00000105033	ENSMUSG00000020895	ENSMUSG00000063019	ENSMUSG00000089737	ENSMUSG00000103119	ENSMUSG00000003161	ENSMUSG00000097613	ENSMUSG00000028073	ENSMUSG00000086920	ENSMUSG00000032330	ENSMUSG00000025491	ENSMUSG00000027377	ENSMUSG00000078768	ENSMUSG00000016128	ENSMUSG00000067028	ENSMUSG00000026235	ENSMUSG00000067028	ENSMUSG00000026193	ENSMUSG00000034220	ENSMUSG00000044055	ENSMUSG00000018196	ENSMUSG00000036815	ENSMUSG00000026888	ENSMUSG00000028189	ENSMUSG00000033731	ENSMUSG00000015090	ENSMUSG00000027004	ENSMUSG00000068205	ENSMUSG00000026888	ENSMUSG00000026452
ENSMUSG00000085953	ENSMUSG00000058498	ENSMUSG00000029507	ENSMUSG00000085609	ENSMUSG00000037820	ENSMUSG00000028273	ENSMUSG00000028967	ENSMUSG00000060708	ENSMUSG00000022814	ENSMUSG00000004894	ENSMUSG00000056895	ENSMUSG00000032258	ENSMUSG00000054648	ENSMUSG00000051319	ENSMUSG00000110010	ENSMUSG00000050732	ENSMUSG00000026312	ENSMUSG00000026245	ENSMUSG00000057329	ENSMUSG00000039323	ENSMUSG00000026278	ENSMUSG00000034220	ENSMUSG00000008475	ENSMUSG00000026341	ENSMUSG00000075271	ENSMUSG00000028234	ENSMUSG00000041323	ENSMUSG00000026922	ENSMUSG00000075224	ENSMUSG00000015932	ENSMUSG00000075316	ENSMUSG00000079139
ENSMUSG00000037211	ENSMUSG00000029059	ENSMUSG00000029352	ENSMUSG00000070345	ENSMUSG00000045822	ENSMUSG00000028195	ENSMUSG00000037224	ENSMUSG00000029513	ENSMUSG00000073448	ENSMUSG00000027931	ENSMUSG00000042529	ENSMUSG00000103755	ENSMUSG00000056019	ENSMUSG00000027386	ENSMUSG00000033585	ENSMUSG00000051169	ENSMUSG00000038702	ENSMUSG00000032883	ENSMUSG00000026312	ENSMUSG00000006304	ENSMUSG00000097814	ENSMUSG00000040693	ENSMUSG00000042751	ENSMUSG00000026354	ENSMUSG00000040479	ENSMUSG00000045083	ENSMUSG00000113689	ENSMUSG00000026785	ENSMUSG00000027221	ENSMUSG00000074736	ENSMUSG00000055612	ENSMUSG00000041926
ENSMUSG00000105516	ENSMUSG00000096221	ENSMUSG00000041548	ENSMUSG00000037573	ENSMUSG00000018459	ENSMUSG00000078772	ENSMUSG00000104929	ENSMUSG00000001166	ENSMUSG00000024826	ENSMUSG00000045934	ENSMUSG00000001901	ENSMUSG00000103857	ENSMUSG00000008129	ENSMUSG00000037938	ENSMUSG00000047264	ENSMUSG00000081113	ENSMUSG00000064302	ENSMUSG00000054976	ENSMUSG00000064302	ENSMUSG00000026176	ENSMUSG00000026321	ENSMUSG00000026315	ENSMUSG00000026479	ENSMUSG00000016528	ENSMUSG00000005087	ENSMUSG00000084898	ENSMUSG00000021478	ENSMUSG00000052533	ENSMUSG00000068735	ENSMUSG00000087035	ENSMUSG00000027107	ENSMUSG00000026360
ENSMUSG00000034640	ENSMUSG00000040584	ENSMUSG00000042726	ENSMUSG00000057286	ENSMUSG00000052033	ENSMUSG00000028277	ENSMUSG00000104562	ENSMUSG00000105970	ENSMUSG00000019558	ENSMUSG00000033377	ENSMUSG00000034460	ENSMUSG00000111053	ENSMUSG00000031776	ENSMUSG00000027408	ENSMUSG00000031532	ENSMUSG00000100876	ENSMUSG00000026389	ENSMUSG00000026163	ENSMUSG00000026385	ENSMUSG00000026173	ENSMUSG00000026315	ENSMUSG00000026380	ENSMUSG00000042641	ENSMUSG00000026432	ENSMUSG00000016386	ENSMUSG00000015243	ENSMUSG00000114116	ENSMUSG00000026796	ENSMUSG00000068373	ENSMUSG00000027489	ENSMUSG00000027009	ENSMUSG00000026483
ENSMUSG00000041842	ENSMUSG00000036553	ENSMUSG00000106209	ENSMUSG00000110170	ENSMUSG00000081574	ENSMUSG00000046593	ENSMUSG00000106579	ENSMUSG00000105289		ENSMUSG00000053965	ENSMUSG00000021120	ENSMUSG00000019767	ENSMUSG00000001946	ENSMUSG00000037773	ENSMUSG00000035559	ENSMUSG00000059851	ENSMUSG00000003721	ENSMUSG00000036707	ENSMUSG00000003721	ENSMUSG00000026204	ENSMUSG00000036815	ENSMUSG00000026341	ENSMUSG00000026470	ENSMUSG00000052688	ENSMUSG00000074968	ENSMUSG00000060206	ENSMUSG00000021721	ENSMUSG00000026879	ENSMUSG00000005973	ENSMUSG00000037813	ENSMUSG00000075256	ENSMUSG00000026480
ENSMUSG00000004894	ENSMUSG00000061535	ENSMUSG00000029463	ENSMUSG00000021025	ENSMUSG00000070476	ENSMUSG00000028464	ENSMUSG00000106205	ENSMUSG00000000916		ENSMUSG00000049119	ENSMUSG00000112941	ENSMUSG00000019826	ENSMUSG00000097734	ENSMUSG00000027350	ENSMUSG00000036977	ENSMUSG00000041596	ENSMUSG00000026339	ENSMUSG00000026223	ENSMUSG00000104253	ENSMUSG00000101840	ENSMUSG00000026341	ENSMUSG00000036086	ENSMUSG00000040265	ENSMUSG00000059149	ENSMUSG00000057378	ENSMUSG00000028434	ENSMUSG00000021765	ENSMUSG00000035778	ENSMUSG00000074968	ENSMUSG00000016995	ENSMUSG00000027004	ENSMUSG00000066800
ENSMUSG00000097156	ENSMUSG00000029108	ENSMUSG00000049971	ENSMUSG00000021250	ENSMUSG00000046470	ENSMUSG00000006386	ENSMUSG00000106384	ENSMUSG00000104662		ENSMUSG00000003032	ENSMUSG00000034686	ENSMUSG00000058298	ENSMUSG00000032553	ENSMUSG00000027358	ENSMUSG00000014782	ENSMUSG00000074358	ENSMUSG00000050534	ENSMUSG00000026227	ENSMUSG00000026339	ENSMUSG00000033061	ENSMUSG00000026354	ENSMUSG00000026354	ENSMUSG00000040124	ENSMUSG00000026437	ENSMUSG00000040383	ENSMUSG00000028382	ENSMUSG00000021890	ENSMUSG00000086555	ENSMUSG00000074939	ENSMUSG00000027584	ENSMUSG00000027071	ENSMUSG00000042641
ENSMUSG00000042579	ENSMUSG00000105489	ENSMUSG00000105289	ENSMUSG00000021033	ENSMUSG00000027531	ENSMUSG00000028567	ENSMUSG00000029918	ENSMUSG00000016128		ENSMUSG00000049122	ENSMUSG00000021541	ENSMUSG00000037762	ENSMUSG00000019791	ENSMUSG00000053916	ENSMUSG00000078908	ENSMUSG00000061479	ENSMUSG00000026342	ENSMUSG00000026259	ENSMUSG00000026342	ENSMUSG00000026208	ENSMUSG00000016528	ENSMUSG00000085526	ENSMUSG00000026578	ENSMUSG00000026442	ENSMUSG00000027296	ENSMUSG00000039298	ENSMUSG00000108841	ENSMUSG00000035403	ENSMUSG00000003604	ENSMUSG00000092242	ENSMUSG00000075224	ENSMUSG00000045968
ENSMUSG00000013707	ENSMUSG00000107200	ENSMUSG00000087484	ENSMUSG00000045691	ENSMUSG00000027555	ENSMUSG00000047155	ENSMUSG00000053007	ENSMUSG00000029864		ENSMUSG00000006386	ENSMUSG00000021532	ENSMUSG00000004931	ENSMUSG00000038602	ENSMUSG00000032869	ENSMUSG00000074064	ENSMUSG00000074218	ENSMUSG00000026344	ENSMUSG00000049866	ENSMUSG00000026344	ENSMUSG00000033007	ENSMUSG00000026432	ENSMUSG00000016528	ENSMUSG00000040612	ENSMUSG00000026447	ENSMUSG00000027227	ENSMUSG00000049122	ENSMUSG00000037824	ENSMUSG00000026946	ENSMUSG00000027347	ENSMUSG00000105095	ENSMUSG00000068373	ENSMUSG00000056708
ENSMUSG00000038612	ENSMUSG00000097772	ENSMUSG00000042742	ENSMUSG00000022602	ENSMUSG00000106321	ENSMUSG00000046093	ENSMUSG00000071341	ENSMUSG00000029816		ENSMUSG00000028607	ENSMUSG00000049985	ENSMUSG00000085111	ENSMUSG00000020090	ENSMUSG00000027469	ENSMUSG00000050555	ENSMUSG00000019737	ENSMUSG00000042581	ENSMUSG00000036206	ENSMUSG00000042581	ENSMUSG00000026235	ENSMUSG00000052688	ENSMUSG00000026432	ENSMUSG00000097823	ENSMUSG00000041757	ENSMUSG00000087056	ENSMUSG00000050188	ENSMUSG00000022372	ENSMUSG00000026834	ENSMUSG00000027344	ENSMUSG00000027748	ENSMUSG00000005973	ENSMUSG00000026594
ENSMUSG00000080727	ENSMUSG00000029710	ENSMUSG00000029864	ENSMUSG00000024136	ENSMUSG00000102437	ENSMUSG00000032643	ENSMUSG00000029994	ENSMUSG00000068328		ENSMUSG00000034401	ENSMUSG00000021815	ENSMUSG00000002699	ENSMUSG00000025366	ENSMUSG00000042662	ENSMUSG00000023345	ENSMUSG00000003429	ENSMUSG00000059149	ENSMUSG00000067081	ENSMUSG00000052688	ENSMUSG00000026245	ENSMUSG00000059149	ENSMUSG00000026436	ENSMUSG00000026558	ENSMUSG00000026463	ENSMUSG00000079056	ENSMUSG00000028906	ENSMUSG00000063704	ENSMUSG00000026970	ENSMUSG00000040133	ENSMUSG00000027778	ENSMUSG00000074968	ENSMUSG00000026721
ENSMUSG00000070392	ENSMUSG00000038722	ENSMUSG00000047867	ENSMUSG00000024190	ENSMUSG00000034640	ENSMUSG00000050234	ENSMUSG00000030091	ENSMUSG00000030035		ENSMUSG00000009640	ENSMUSG00000037580	ENSMUSG00000000202	ENSMUSG00000085564	ENSMUSG00000098950	ENSMUSG00000058806	ENSMUSG00000035211	ENSMUSG00000053024	ENSMUSG00000026301	ENSMUSG00000059149	ENSMUSG00000032883	ENSMUSG00000026437	ENSMUSG00000059149	ENSMUSG00000015843	ENSMUSG00000042305	ENSMUSG00000027270	ENSMUSG00000102796	ENSMUSG00000001285	ENSMUSG00000034903	ENSMUSG00000039983	ENSMUSG00000028020	ENSMUSG00000085316	ENSMUSG00000026696
ENSMUSG00000093769	ENSMUSG00000047735	ENSMUSG00000053907	ENSMUSG00000051401	ENSMUSG00000027792	ENSMUSG00000083816	ENSMUSG00000013736	ENSMUSG00000071341		ENSMUSG00000033191	ENSMUSG00000002325	ENSMUSG00000020733	ENSMUSG00000042826	ENSMUSG00000089824	ENSMUSG00000020434	ENSMUSG00000073867	ENSMUSG00000026442	ENSMUSG00000026270	ENSMUSG00000053024	ENSMUSG00000047330	ENSMUSG00000053024	ENSMUSG00000026437	ENSMUSG00000038530	ENSMUSG00000026456	ENSMUSG00000051379	ENSMUSG00000073733	ENSMUSG00000024459	ENSMUSG00000027009	ENSMUSG00000027315	ENSMUSG00000028004	ENSMUSG00000027315	ENSMUSG00000026576
ENSMUSG00000015947	ENSMUSG00000029670	ENSMUSG00000108088	ENSMUSG00000025001	ENSMUSG00000028073	ENSMUSG00000028803	ENSMUSG00000030124	ENSMUSG00000087341		ENSMUSG00000042616	ENSMUSG00000085133	ENSMUSG00000057286	ENSMUSG00000045667	ENSMUSG00000046229	ENSMUSG00000040850	ENSMUSG00000025464	ENSMUSG00000026447	ENSMUSG00000026335	ENSMUSG00000026442	ENSMUSG00000026163	ENSMUSG00000041757	ENSMUSG00000053024	ENSMUSG00000038463	ENSMUSG00000019230	ENSMUSG00000032680	ENSMUSG00000108391	ENSMUSG00000061802	ENSMUSG00000059173	ENSMUSG00000079110	ENSMUSG00000003382	ENSMUSG00000079110	ENSMUSG00000026571
ENSMUSG00000033147	ENSMUSG00000062980	ENSMUSG00000030032	ENSMUSG00000071753	ENSMUSG00000097156	ENSMUSG00000029009	ENSMUSG00000100876	ENSMUSG00000051169		ENSMUSG00000036887	ENSMUSG00000022550	ENSMUSG00000093485	ENSMUSG00000062312	ENSMUSG00000102869	ENSMUSG00000109829	ENSMUSG00000037437	ENSMUSG00000026463	ENSMUSG00000089706	ENSMUSG00000026447	ENSMUSG00000036707	ENSMUSG00000026463	ENSMUSG00000026442	ENSMUSG00000026663	ENSMUSG00000033849	ENSMUSG00000067787	ENSMUSG00000039546	ENSMUSG00000046886	ENSMUSG00000027001	ENSMUSG00000027200	ENSMUSG00000042312	ENSMUSG00000033526	ENSMUSG00000026688
ENSMUSG00000032952	ENSMUSG00000029843	ENSMUSG00000071341	ENSMUSG00000031351	ENSMUSG00000019338	ENSMUSG00000028967	ENSMUSG00000090698	ENSMUSG00000030346		ENSMUSG00000036856	ENSMUSG00000097613	ENSMUSG00000017718	ENSMUSG00000001555	ENSMUSG00000067818	ENSMUSG00000070394	ENSMUSG00000031613	ENSMUSG00000041577	ENSMUSG00000047216	ENSMUSG00000026463	ENSMUSG00000026288	ENSMUSG00000042793	ENSMUSG00000026443	ENSMUSG00000013698	ENSMUSG00000018196	ENSMUSG00000067786	ENSMUSG00000085069	ENSMUSG00000110949	ENSMUSG00000075224	ENSMUSG00000074743	ENSMUSG00000013707	ENSMUSG00000027207	ENSMUSG00000038530
ENSMUSG00000000339	ENSMUSG00000033542	ENSMUSG00000108042	ENSMUSG00000035725	ENSMUSG00000013707	ENSMUSG00000029026	ENSMUSG00000108126	ENSMUSG00000107553		ENSMUSG00000058498	ENSMUSG00000097827	ENSMUSG00000039670	ENSMUSG00000035112	ENSMUSG00000037820	ENSMUSG00000069763	ENSMUSG00000092544	ENSMUSG00000026452	ENSMUSG00000101054	ENSMUSG00000026452	ENSMUSG00000036206	ENSMUSG00000041889	ENSMUSG00000026447	ENSMUSG00000038026	ENSMUSG00000008475	ENSMUSG00000103992	ENSMUSG00000106379	ENSMUSG00000024869	ENSMUSG00000027257	ENSMUSG00000074736	ENSMUSG00000046519	ENSMUSG00000027400	ENSMUSG00000102752
ENSMUSG00000028128	ENSMUSG00000029810	ENSMUSG00000108219	ENSMUSG00000018589	ENSMUSG00000038612	ENSMUSG00000086810	ENSMUSG00000039958	ENSMUSG00000030443		ENSMUSG00000029059	ENSMUSG00000075704	ENSMUSG00000033731	ENSMUSG00000020778	ENSMUSG00000045822	ENSMUSG00000044787	ENSMUSG00000035671	ENSMUSG00000041483	ENSMUSG00000064302	ENSMUSG00000042793	ENSMUSG00000048126	ENSMUSG00000026421	ENSMUSG00000041757	ENSMUSG00000050069	ENSMUSG00000026480	ENSMUSG00000037818	ENSMUSG00000029168	ENSMUSG00000044948	ENSMUSG00000027176	ENSMUSG00000032802	ENSMUSG00000015745	ENSMUSG00000037773	ENSMUSG00000044708
ENSMUSG00000106416	ENSMUSG00000023367	ENSMUSG00000056755		ENSMUSG00000027875	ENSMUSG00000040274	ENSMUSG00000032712	ENSMUSG00000033961		ENSMUSG00000040584	ENSMUSG00000039763	ENSMUSG00000113775	ENSMUSG00000069755	ENSMUSG00000017969	ENSMUSG00000017713	ENSMUSG00000005699	ENSMUSG00000019230	ENSMUSG00000003721	ENSMUSG00000041889	ENSMUSG00000100546	ENSMUSG00000033849	ENSMUSG00000026463	ENSMUSG00000063659	ENSMUSG00000026479	ENSMUSG00000097583	ENSMUSG00000029135		ENSMUSG00000005973	ENSMUSG00000019188	ENSMUSG00000059857	ENSMUSG00000027330	ENSMUSG00000026546
ENSMUSG00000037062	ENSMUSG00000029815	ENSMUSG00000045009		ENSMUSG00000106099	ENSMUSG00000040584	ENSMUSG00000030380	ENSMUSG00000041596		ENSMUSG00000029110	ENSMUSG00000047507	ENSMUSG00000113689	ENSMUSG00000050103	ENSMUSG00000027551	ENSMUSG00000046675	ENSMUSG00000031835	ENSMUSG00000052726	ENSMUSG00000026339	ENSMUSG00000026421	ENSMUSG00000047793	ENSMUSG00000018196	ENSMUSG00000042793	ENSMUSG00000104210	ENSMUSG00000042671	ENSMUSG00000027748	ENSMUSG00000050248		ENSMUSG00000042670	ENSMUSG00000051413	ENSMUSG00000027963	ENSMUSG00000027358	ENSMUSG00000037872
ENSMUSG00000028195	ENSMUSG00000029781	ENSMUSG00000033963		ENSMUSG00000037062	ENSMUSG00000051022	ENSMUSG00000049130	ENSMUSG00000040811		ENSMUSG00000048450	ENSMUSG00000037649	ENSMUSG00000025872	ENSMUSG00000060147	ENSMUSG00000070476	ENSMUSG00000058246	ENSMUSG00000023336	ENSMUSG00000033849	ENSMUSG00000036815	ENSMUSG00000041483	ENSMUSG00000026335	ENSMUSG00000099964	ENSMUSG00000026424	ENSMUSG00000026496	ENSMUSG00000066800	ENSMUSG00000027796	ENSMUSG00000029123		ENSMUSG00000057378	ENSMUSG00000027489	ENSMUSG00000033377	ENSMUSG00000027270	ENSMUSG00000066652
ENSMUSG00000095139	ENSMUSG00000043162	ENSMUSG00000000440		ENSMUSG00000028173	ENSMUSG00000029086	ENSMUSG00000074358	ENSMUSG00000003545		ENSMUSG00000029186	ENSMUSG00000024067	ENSMUSG00000035711	ENSMUSG00000071291	ENSMUSG00000038628	ENSMUSG00000021592	ENSMUSG00000097944	ENSMUSG00000026360	ENSMUSG00000026342	ENSMUSG00000098206	ENSMUSG00000089706	ENSMUSG00000035131	ENSMUSG00000041889	ENSMUSG00000066652	ENSMUSG00000026473	ENSMUSG00000036580	ENSMUSG00000029126		ENSMUSG00000027315	ENSMUSG00000074652	ENSMUSG00000053931	ENSMUSG00000068205	ENSMUSG00000100147
ENSMUSG00000097123	ENSMUSG00000015053	ENSMUSG00000032641		ENSMUSG00000095139	ENSMUSG00000029108	ENSMUSG00000003545	ENSMUSG00000019737		ENSMUSG00000097216	ENSMUSG00000024421	ENSMUSG00000097360	ENSMUSG00000021585	ENSMUSG00000027531	ENSMUSG00000021765	ENSMUSG00000047193	ENSMUSG00000035131	ENSMUSG00000026344	ENSMUSG00000019230	ENSMUSG00000057329	ENSMUSG00000008475	ENSMUSG00000026421	ENSMUSG00000026520	ENSMUSG00000015484	ENSMUSG00000027765	ENSMUSG00000061535		ENSMUSG00000027297	ENSMUSG00000018459	ENSMUSG00000027967	ENSMUSG00000001768	ENSMUSG00000047539
ENSMUSG00000036052	ENSMUSG00000030170	ENSMUSG00000086013		ENSMUSG00000028410	ENSMUSG00000047881	ENSMUSG00000040511	ENSMUSG00000038644		ENSMUSG00000029108	ENSMUSG00000047810	ENSMUSG00000096449	ENSMUSG00000021589	ENSMUSG00000027684	ENSMUSG00000022018	ENSMUSG00000003299	ENSMUSG00000032666	ENSMUSG00000042581	ENSMUSG00000052726	ENSMUSG00000026312	ENSMUSG00000026479	ENSMUSG00000019230	ENSMUSG00000038776	ENSMUSG00000026589	ENSMUSG00000033767	ENSMUSG00000029084		ENSMUSG00000027293	ENSMUSG00000016349	ENSMUSG00000058897	ENSMUSG00000074736	ENSMUSG00000056050
ENSMUSG00000028341	ENSMUSG00000030107	ENSMUSG00000006154		ENSMUSG00000083219	ENSMUSG00000111375	ENSMUSG00000030595	ENSMUSG00000049516		ENSMUSG00000029231	ENSMUSG00000024696	ENSMUSG00000021647	ENSMUSG00000021760	ENSMUSG00000027673	ENSMUSG00000022305	ENSMUSG00000048429	ENSMUSG00000056708	ENSMUSG00000052688	ENSMUSG00000026360	ENSMUSG00000026387	ENSMUSG00000042671	ENSMUSG00000033849	ENSMUSG00000026514	ENSMUSG00000103762	ENSMUSG00000028078	ENSMUSG00000092060		ENSMUSG00000027200	ENSMUSG00000046743	ENSMUSG00000089737	ENSMUSG00000027489	ENSMUSG00000026610
ENSMUSG00000028420	ENSMUSG00000030108	ENSMUSG00000003545		ENSMUSG00000048706	ENSMUSG00000029561	ENSMUSG00000030579	ENSMUSG00000102627		ENSMUSG00000106746	ENSMUSG00000039231	ENSMUSG00000021635	ENSMUSG00000002325	ENSMUSG00000025766	ENSMUSG00000022474	ENSMUSG00000048503	ENSMUSG00000033722	ENSMUSG00000059149	ENSMUSG00000032666	ENSMUSG00000026385	ENSMUSG00000026473	ENSMUSG00000018196	ENSMUSG00000102234	ENSMUSG00000040265	ENSMUSG00000004892	ENSMUSG00000045314		ENSMUSG00000074872	ENSMUSG00000027748	ENSMUSG00000059482	ENSMUSG00000027593	ENSMUSG00000010175
ENSMUSG00000028614	ENSMUSG00000049037	ENSMUSG00000008384		ENSMUSG00000028626	ENSMUSG00000037905	ENSMUSG00000003184	ENSMUSG00000097527		ENSMUSG00000029298	ENSMUSG00000073207	ENSMUSG00000021807	ENSMUSG00000022575	ENSMUSG00000037152	ENSMUSG00000022715	ENSMUSG00000032089	ENSMUSG00000015484	ENSMUSG00000097454	ENSMUSG00000008475	ENSMUSG00000026389	ENSMUSG00000033488	ENSMUSG00000008475	ENSMUSG00000104415	ENSMUSG00000040124	ENSMUSG00000015947	ENSMUSG00000029307		ENSMUSG00000079056	ENSMUSG00000027796	ENSMUSG00000055761	ENSMUSG00000085385	ENSMUSG00000026639
ENSMUSG00000028703	ENSMUSG00000008845	ENSMUSG00000078779		ENSMUSG00000032643	ENSMUSG00000029622	ENSMUSG00000049516	ENSMUSG00000078580		ENSMUSG00000044339		ENSMUSG00000021811	ENSMUSG00000022621	ENSMUSG00000027800	ENSMUSG00000005846	ENSMUSG00000111329	ENSMUSG00000026594	ENSMUSG00000053024	ENSMUSG00000042751	ENSMUSG00000003721	ENSMUSG00000058267	ENSMUSG00000026479	ENSMUSG00000026620	ENSMUSG00000040848	ENSMUSG00000056145	ENSMUSG00000029279		ENSMUSG00000014361	ENSMUSG00000056306	ENSMUSG00000040387	ENSMUSG00000016253	ENSMUSG00000016194
ENSMUSG00000009640	ENSMUSG00000030230	ENSMUSG00000074221		ENSMUSG00000028894	ENSMUSG00000041298	ENSMUSG00000073940	ENSMUSG00000041775		ENSMUSG00000001098		ENSMUSG00000084925	ENSMUSG00000059883	ENSMUSG00000102753	ENSMUSG00000038965	ENSMUSG00000079559	ENSMUSG00000033488	ENSMUSG00000026442	ENSMUSG00000056708	ENSMUSG00000026339	ENSMUSG00000040265	ENSMUSG00000042671	ENSMUSG00000037624	ENSMUSG00000015843	ENSMUSG00000027895	ENSMUSG00000086075		ENSMUSG00000037014	ENSMUSG00000027797	ENSMUSG00000046593	ENSMUSG00000039117	ENSMUSG00000026646
ENSMUSG00000042707	ENSMUSG00000063171	ENSMUSG00000092416		ENSMUSG00000049649	ENSMUSG00000041132	ENSMUSG00000025505	ENSMUSG00000025505		ENSMUSG00000037936		ENSMUSG00000040717	ENSMUSG00000022462	ENSMUSG00000027792	ENSMUSG00000099908	ENSMUSG00000047897	ENSMUSG00000103572	ENSMUSG00000026447	ENSMUSG00000015484	ENSMUSG00000026342	ENSMUSG00000040124	ENSMUSG00000056708	ENSMUSG00000037461	ENSMUSG00000038530	ENSMUSG00000004032	ENSMUSG00000046607		ENSMUSG00000074743	ENSMUSG00000046999	ENSMUSG00000046312	ENSMUSG00000049401	ENSMUSG00000026768
ENSMUSG00000102796	ENSMUSG00000074364	ENSMUSG00000056592		ENSMUSG00000051351	ENSMUSG00000029838	ENSMUSG00000109359	ENSMUSG00000109061		ENSMUSG00000029648		ENSMUSG00000050335	ENSMUSG00000072235	ENSMUSG00000041734	ENSMUSG00000051989	ENSMUSG00000097195	ENSMUSG00000026721	ENSMUSG00000026463	ENSMUSG00000026594	ENSMUSG00000026344	ENSMUSG00000040612	ENSMUSG00000026470	ENSMUSG00000055833	ENSMUSG00000070532	ENSMUSG00000004035	ENSMUSG00000029603		ENSMUSG00000074736	ENSMUSG00000034317	ENSMUSG00000048232	ENSMUSG00000016349	ENSMUSG00000026728
ENSMUSG00000028899	ENSMUSG00000003545	ENSMUSG00000052629		ENSMUSG00000028766	ENSMUSG00000038538	ENSMUSG00000090336	ENSMUSG00000074461		ENSMUSG00000029775		ENSMUSG00000022061	ENSMUSG00000000530	ENSMUSG00000028073	ENSMUSG00000048826	ENSMUSG00000050397	ENSMUSG00000026576	ENSMUSG00000026452	ENSMUSG00000033488	ENSMUSG00000042581	ENSMUSG00000026563	ENSMUSG00000040265	ENSMUSG00000016262	ENSMUSG00000038463	ENSMUSG00000059857	ENSMUSG00000064267		ENSMUSG00000027489	ENSMUSG00000028004	ENSMUSG00000044813	ENSMUSG00000027669	ENSMUSG00000026786
ENSMUSG00000087698	ENSMUSG00000053714	ENSMUSG00000108983		ENSMUSG00000047719	ENSMUSG00000107858	ENSMUSG00000109927	ENSMUSG00000037406		ENSMUSG00000029838		ENSMUSG00000097142	ENSMUSG00000000028	ENSMUSG00000086389	ENSMUSG00000096696	ENSMUSG00000035606	ENSMUSG00000026571	ENSMUSG00000042793	ENSMUSG00000026587	ENSMUSG00000059149	ENSMUSG00000026558	ENSMUSG00000040124	ENSMUSG00000016200	ENSMUSG00000026663	ENSMUSG00000027966	ENSMUSG00000054434		ENSMUSG00000037820	ENSMUSG00000051000	ENSMUSG00000039774	ENSMUSG00000027748	ENSMUSG00000006476
ENSMUSG00000028967	ENSMUSG00000050855	ENSMUSG00000109147		ENSMUSG00000102813	ENSMUSG00000052656	ENSMUSG00000031613	ENSMUSG00000031570		ENSMUSG00000038648		ENSMUSG00000005124	ENSMUSG00000022808	ENSMUSG00000046280	ENSMUSG00000019214	ENSMUSG00000023262	ENSMUSG00000040723	ENSMUSG00000019230	ENSMUSG00000102508	ENSMUSG00000097454	ENSMUSG00000026687	ENSMUSG00000040848	ENSMUSG00000016194	ENSMUSG00000051251	ENSMUSG00000033377	ENSMUSG00000025537		ENSMUSG00000016024	ENSMUSG00000028073	ENSMUSG00000028434	ENSMUSG00000036353	ENSMUSG00000029419
ENSMUSG00000047777	ENSMUSG00000058402	ENSMUSG00000109284		ENSMUSG00000042202	ENSMUSG00000043131	ENSMUSG00000031862	ENSMUSG00000046152		ENSMUSG00000047867		ENSMUSG00000096883	ENSMUSG00000095464	ENSMUSG00000001017	ENSMUSG00000025731	ENSMUSG00000103466	ENSMUSG00000040713	ENSMUSG00000052726	ENSMUSG00000103572	ENSMUSG00000053024	ENSMUSG00000015843	ENSMUSG00000040713	ENSMUSG00000026676	ENSMUSG00000026553	ENSMUSG00000028176	ENSMUSG00000090063		ENSMUSG00000078919	ENSMUSG00000097428	ENSMUSG00000028382	ENSMUSG00000027956	ENSMUSG00000087679
ENSMUSG00000039523	ENSMUSG00000108607	ENSMUSG00000108402		ENSMUSG00000096351	ENSMUSG00000030019	ENSMUSG00000002910	ENSMUSG00000110342		ENSMUSG00000029810		ENSMUSG00000018042	ENSMUSG00000096780	ENSMUSG00000013707	ENSMUSG00000092564	ENSMUSG00000032519	ENSMUSG00000026687	ENSMUSG00000033849	ENSMUSG00000026721	ENSMUSG00000026442	ENSMUSG00000038530	ENSMUSG00000040612	ENSMUSG00000025815	ENSMUSG00000013698	ENSMUSG00000095139	ENSMUSG00000029755		ENSMUSG00000008999	ENSMUSG00000028047	ENSMUSG00000028601	ENSMUSG00000027955	ENSMUSG00000036067
ENSMUSG00000103183	ENSMUSG00000030560	ENSMUSG00000096145		ENSMUSG00000073174	ENSMUSG00000030137	ENSMUSG00000056019	ENSMUSG00000031613		ENSMUSG00000023367		ENSMUSG00000022814	ENSMUSG00000050705	ENSMUSG00000038393	ENSMUSG00000024436	ENSMUSG00000019774	ENSMUSG00000102752	ENSMUSG00000026360	ENSMUSG00000040265	ENSMUSG00000070644	ENSMUSG00000038463	ENSMUSG00000097823	ENSMUSG00000058594	ENSMUSG00000038026	ENSMUSG00000055373	ENSMUSG00000004633		ENSMUSG00000027568	ENSMUSG00000028102	ENSMUSG00000043207	ENSMUSG00000028020	ENSMUSG00000026799
ENSMUSG00000037313	ENSMUSG00000070436	ENSMUSG00000045733		ENSMUSG00000029163	ENSMUSG00000030157	ENSMUSG00000055148	ENSMUSG00000110419		ENSMUSG00000053007		ENSMUSG00000022724	ENSMUSG00000067212	ENSMUSG00000027875	ENSMUSG00000003546	ENSMUSG00000097890	ENSMUSG00000038463	ENSMUSG00000032487	ENSMUSG00000026576	ENSMUSG00000070643	ENSMUSG00000026663	ENSMUSG00000026558	ENSMUSG00000086843	ENSMUSG00000050069	ENSMUSG00000028289	ENSMUSG00000063415		ENSMUSG00000003617	ENSMUSG00000028098	ENSMUSG00000028655	ENSMUSG00000028004	ENSMUSG00000089762
ENSMUSG00000029173	ENSMUSG00000045251	ENSMUSG00000025512		ENSMUSG00000029162	ENSMUSG00000030208	ENSMUSG00000005483	ENSMUSG00000034845		ENSMUSG00000029781		ENSMUSG00000084866	ENSMUSG00000032796	ENSMUSG00000105199	ENSMUSG00000097430	ENSMUSG00000020085	ENSMUSG00000026663	ENSMUSG00000032666	ENSMUSG00000026571	ENSMUSG00000026463	ENSMUSG00000013698	ENSMUSG00000015843	ENSMUSG00000003418	ENSMUSG00000026526	ENSMUSG00000036073	ENSMUSG00000030060		ENSMUSG00000027695	ENSMUSG00000027878	ENSMUSG00000028646	ENSMUSG00000033767	ENSMUSG00000026841
ENSMUSG00000106981	ENSMUSG00000025491	ENSMUSG00000040459		ENSMUSG00000097216	ENSMUSG00000030218	ENSMUSG00000096943	ENSMUSG00000034807		ENSMUSG00000053604		ENSMUSG00000096780	ENSMUSG00000036412	ENSMUSG00000027900	ENSMUSG00000110949	ENSMUSG00000035852	ENSMUSG00000006403	ENSMUSG00000008475	ENSMUSG00000026568	ENSMUSG00000041577	ENSMUSG00000038026	ENSMUSG00000038530	ENSMUSG00000053702	ENSMUSG00000063659	ENSMUSG00000035696	ENSMUSG00000064293		ENSMUSG00000027692	ENSMUSG00000033222	ENSMUSG00000102796	ENSMUSG00000028078	ENSMUSG00000026749
ENSMUSG00000097640	ENSMUSG00000025492	ENSMUSG00000109359		ENSMUSG00000097640	ENSMUSG00000074364	ENSMUSG00000052837	ENSMUSG00000055148		ENSMUSG00000056091		ENSMUSG00000025733	ENSMUSG00000024511	ENSMUSG00000027886	ENSMUSG00000097855	ENSMUSG00000035595	ENSMUSG00000003464	ENSMUSG00000056708	ENSMUSG00000026678	ENSMUSG00000041559	ENSMUSG00000050069	ENSMUSG00000038463	ENSMUSG00000054074	ENSMUSG00000055067	ENSMUSG00000035551	ENSMUSG00000045009		ENSMUSG00000102498	ENSMUSG00000027860	ENSMUSG00000045349	ENSMUSG00000105843	ENSMUSG00000049252
ENSMUSG00000029178	ENSMUSG00000109874	ENSMUSG00000037492		ENSMUSG00000105835	ENSMUSG00000001918	ENSMUSG00000036840	ENSMUSG00000053560		ENSMUSG00000030094		ENSMUSG00000024459	ENSMUSG00000067872	ENSMUSG00000033377	ENSMUSG00000078317	ENSMUSG00000090841	ENSMUSG00000013698	ENSMUSG00000026470	ENSMUSG00000102752	ENSMUSG00000042429	ENSMUSG00000063659	ENSMUSG00000059498	ENSMUSG00000026740	ENSMUSG00000026496	ENSMUSG00000028434	ENSMUSG00000008845		ENSMUSG00000027737	ENSMUSG00000032952	ENSMUSG00000028758	ENSMUSG00000013707	ENSMUSG00000049744
ENSMUSG00000029208	ENSMUSG00000009630	ENSMUSG00000056313		ENSMUSG00000029208	ENSMUSG00000074221	ENSMUSG00000046441	ENSMUSG00000052837		ENSMUSG00000030022		ENSMUSG00000096140	ENSMUSG00000063796	ENSMUSG00000050315	ENSMUSG00000031387	ENSMUSG00000025357	ENSMUSG00000038026	ENSMUSG00000033722	ENSMUSG00000038463	ENSMUSG00000026458	ENSMUSG00000055067	ENSMUSG00000006403	ENSMUSG00000026739	ENSMUSG00000066652	ENSMUSG00000038764	ENSMUSG00000038115		ENSMUSG00000027803	ENSMUSG00000059857	ENSMUSG00000073733	ENSMUSG00000046519	ENSMUSG00000017412
ENSMUSG00000045314	ENSMUSG00000047866	ENSMUSG00000110317		ENSMUSG00000029484	ENSMUSG00000030421	ENSMUSG00000097944	ENSMUSG00000015013		ENSMUSG00000007458		ENSMUSG00000024378	ENSMUSG00000034551	ENSMUSG00000027994	ENSMUSG00000031198	ENSMUSG00000020434	ENSMUSG00000044708	ENSMUSG00000015484	ENSMUSG00000026663	ENSMUSG00000026452	ENSMUSG00000026490	ENSMUSG00000013698	ENSMUSG00000026737	ENSMUSG00000026520	ENSMUSG00000028382	ENSMUSG00000033082		ENSMUSG00000104586	ENSMUSG00000033502	ENSMUSG00000051435	ENSMUSG00000004032	ENSMUSG00000055371
ENSMUSG00000029385	ENSMUSG00000031871	ENSMUSG00000031485		ENSMUSG00000029313	ENSMUSG00000074170	ENSMUSG00000051495	ENSMUSG00000003299		ENSMUSG00000008845		ENSMUSG00000045730	ENSMUSG00000087159	ENSMUSG00000025437	ENSMUSG00000079509	ENSMUSG00000048807	ENSMUSG00000026546	ENSMUSG00000070565	ENSMUSG00000038370	ENSMUSG00000026426	ENSMUSG00000026496	ENSMUSG00000038026	ENSMUSG00000058835	ENSMUSG00000038776	ENSMUSG00000028351	ENSMUSG00000063931		ENSMUSG00000027820	ENSMUSG00000033377	ENSMUSG00000040606	ENSMUSG00000004035	ENSMUSG00000026826
ENSMUSG00000106164	ENSMUSG00000000303	ENSMUSG00000109606		ENSMUSG00000105867	ENSMUSG00000030423	ENSMUSG00000046111	ENSMUSG00000048429		ENSMUSG00000030208		ENSMUSG00000078963		ENSMUSG00000046593	ENSMUSG00000025260	ENSMUSG00000049659	ENSMUSG00000050069	ENSMUSG00000049881	ENSMUSG00000006403	ENSMUSG00000048096	ENSMUSG00000026519	ENSMUSG00000044708	ENSMUSG00000069132	ENSMUSG00000026514	ENSMUSG00000008305	ENSMUSG00000013367		ENSMUSG00000043300	ENSMUSG00000040998	ENSMUSG00000029001	ENSMUSG00000059857	ENSMUSG00000026830
ENSMUSG00000029307	ENSMUSG00000031827	ENSMUSG00000036246		ENSMUSG00000009013	ENSMUSG00000108621	ENSMUSG00000001942	ENSMUSG00000048503		ENSMUSG00000030230		ENSMUSG00000044948		ENSMUSG00000028445		ENSMUSG00000060923	ENSMUSG00000026494	ENSMUSG00000033488	ENSMUSG00000003464	ENSMUSG00000041483	ENSMUSG00000026514	ENSMUSG00000050069	ENSMUSG00000036850	ENSMUSG00000102234	ENSMUSG00000028572	ENSMUSG00000030854		ENSMUSG00000028004	ENSMUSG00000037922	ENSMUSG00000042804	ENSMUSG00000027963	ENSMUSG00000026834
ENSMUSG00000105311	ENSMUSG00000051495	ENSMUSG00000036151		ENSMUSG00000032840	ENSMUSG00000003271	ENSMUSG00000110980	ENSMUSG00000033577		ENSMUSG00000086013		ENSMUSG00000025026		ENSMUSG00000028447		ENSMUSG00000005267	ENSMUSG00000055676	ENSMUSG00000026587	ENSMUSG00000013698	ENSMUSG00000026395	ENSMUSG00000026620	ENSMUSG00000026526	ENSMUSG00000026959	ENSMUSG00000104415	ENSMUSG00000001985	ENSMUSG00000030513		ENSMUSG00000041842	ENSMUSG00000039037	ENSMUSG00000057751	ENSMUSG00000068696	ENSMUSG00000026987
ENSMUSG00000054434	ENSMUSG00000031934	ENSMUSG00000055707		ENSMUSG00000087516	ENSMUSG00000055048	ENSMUSG00000032078	ENSMUSG00000047897		ENSMUSG00000108477		ENSMUSG00000025287		ENSMUSG00000050812		ENSMUSG00000025377	ENSMUSG00000026496	ENSMUSG00000026721	ENSMUSG00000038026	ENSMUSG00000026365	ENSMUSG00000026614	ENSMUSG00000063659	ENSMUSG00000015094	ENSMUSG00000037624	ENSMUSG00000102796	ENSMUSG00000100005		ENSMUSG00000028078	ENSMUSG00000052544	ENSMUSG00000046637	ENSMUSG00000033377	ENSMUSG00000035033
ENSMUSG00000039737	ENSMUSG00000066839	ENSMUSG00000007610		ENSMUSG00000049686	ENSMUSG00000030725	ENSMUSG00000039217	ENSMUSG00000050397		ENSMUSG00000044876				ENSMUSG00000083219		ENSMUSG00000036613	ENSMUSG00000026519	ENSMUSG00000040265	ENSMUSG00000044708	ENSMUSG00000052726	ENSMUSG00000037624	ENSMUSG00000055067	ENSMUSG00000026930	ENSMUSG00000037461	ENSMUSG00000056529	ENSMUSG00000108993		ENSMUSG00000028073	ENSMUSG00000055373	ENSMUSG00000062372	ENSMUSG00000039735	ENSMUSG00000026888
ENSMUSG00000037344	ENSMUSG00000032078	ENSMUSG00000031805		ENSMUSG00000047635	ENSMUSG00000008318	ENSMUSG00000039016	ENSMUSG00000042210		ENSMUSG00000074364				ENSMUSG00000006386		ENSMUSG00000054204	ENSMUSG00000050625	ENSMUSG00000040713	ENSMUSG00000026547	ENSMUSG00000026360	ENSMUSG00000016262	ENSMUSG00000026490	ENSMUSG00000085543	ENSMUSG00000055833	ENSMUSG00000028838	ENSMUSG00000035686		ENSMUSG00000042613	ENSMUSG00000028413	ENSMUSG00000029168	ENSMUSG00000058897	ENSMUSG00000064329
ENSMUSG00000045345	ENSMUSG00000034485	ENSMUSG00000005483		ENSMUSG00000005378	ENSMUSG00000057596	ENSMUSG00000037845	ENSMUSG00000010051		ENSMUSG00000089661				ENSMUSG00000028557		ENSMUSG00000097762	ENSMUSG00000100147	ENSMUSG00000026687	ENSMUSG00000050069	ENSMUSG00000032487	ENSMUSG00000016200	ENSMUSG00000026496	ENSMUSG00000026922	ENSMUSG00000016262	ENSMUSG00000028801	ENSMUSG00000030753		ENSMUSG00000027951	ENSMUSG00000049657	ENSMUSG00000048142	ENSMUSG00000027984	ENSMUSG00000075316
ENSMUSG00000048216	ENSMUSG00000032332	ENSMUSG00000053560		ENSMUSG00000075585	ENSMUSG00000031015	ENSMUSG00000032306	ENSMUSG00000063488		ENSMUSG00000003438				ENSMUSG00000033191		ENSMUSG00000021400	ENSMUSG00000026509	ENSMUSG00000015843	ENSMUSG00000026526	ENSMUSG00000026483	ENSMUSG00000016194	ENSMUSG00000026520	ENSMUSG00000015846	ENSMUSG00000016200	ENSMUSG00000028661	ENSMUSG00000030726		ENSMUSG00000027944	ENSMUSG00000048232	ENSMUSG00000060708	ENSMUSG00000040998	ENSMUSG00000041975
ENSMUSG00000039904	ENSMUSG00000025645	ENSMUSG00000052837		ENSMUSG00000025857	ENSMUSG00000005611	ENSMUSG00000032179	ENSMUSG00000095123		ENSMUSG00000046410				ENSMUSG00000052135		ENSMUSG00000086693	ENSMUSG00000038576	ENSMUSG00000102752	ENSMUSG00000063659	ENSMUSG00000032666	ENSMUSG00000026676	ENSMUSG00000038793	ENSMUSG00000026837	ENSMUSG00000016194	ENSMUSG00000029027	ENSMUSG00000051910		ENSMUSG00000027935	ENSMUSG00000044813	ENSMUSG00000050248	ENSMUSG00000037922	ENSMUSG00000068859
ENSMUSG00000106990	ENSMUSG00000039116	ENSMUSG00000110611		ENSMUSG00000029657	ENSMUSG00000030850	ENSMUSG00000032265	ENSMUSG00000040006		ENSMUSG00000038387				ENSMUSG00000028626		ENSMUSG00000078995	ENSMUSG00000056050	ENSMUSG00000038463	ENSMUSG00000026494	ENSMUSG00000026478	ENSMUSG00000023206	ENSMUSG00000026519	ENSMUSG00000035829	ENSMUSG00000026676	ENSMUSG00000103183	ENSMUSG00000058420		ENSMUSG00000027931	ENSMUSG00000035561	ENSMUSG00000029123	ENSMUSG00000028266	ENSMUSG00000027016
ENSMUSG00000053007	ENSMUSG00000050473	ENSMUSG00000111409		ENSMUSG00000015112	ENSMUSG00000110027	ENSMUSG00000044244	ENSMUSG00000037868		ENSMUSG00000038260				ENSMUSG00000032643		ENSMUSG00000113070	ENSMUSG00000073481	ENSMUSG00000026663	ENSMUSG00000055676	ENSMUSG00000026475	ENSMUSG00000003418	ENSMUSG00000026514	ENSMUSG00000035513	ENSMUSG00000025816	ENSMUSG00000096351	ENSMUSG00000046182		ENSMUSG00000001016	ENSMUSG00000028434	ENSMUSG00000015879	ENSMUSG00000028184	ENSMUSG00000027009
ENSMUSG00000053907	ENSMUSG00000112630	ENSMUSG00000032058		ENSMUSG00000048216	ENSMUSG00000066129	ENSMUSG00000032531	ENSMUSG00000015312		ENSMUSG00000030554				ENSMUSG00000078570		ENSMUSG00000032621	ENSMUSG00000026610	ENSMUSG00000006403	ENSMUSG00000026496	ENSMUSG00000056708	ENSMUSG00000054074	ENSMUSG00000100147	ENSMUSG00000079499	ENSMUSG00000026773	ENSMUSG00000040473	ENSMUSG00000030714		ENSMUSG00000038642	ENSMUSG00000038578	ENSMUSG00000015882	ENSMUSG00000052544	ENSMUSG00000027004
ENSMUSG00000108005	ENSMUSG00000020090	ENSMUSG00000032397		ENSMUSG00000052419	ENSMUSG00000025509	ENSMUSG00000023262	ENSMUSG00000074862		ENSMUSG00000053158				ENSMUSG00000042408		ENSMUSG00000021918	ENSMUSG00000026628	ENSMUSG00000006412	ENSMUSG00000026519	ENSMUSG00000015484	ENSMUSG00000026737	ENSMUSG00000102234	ENSMUSG00000039787	ENSMUSG00000003418	ENSMUSG00000056367	ENSMUSG00000030680		ENSMUSG00000038526	ENSMUSG00000049122	ENSMUSG00000105530	ENSMUSG00000049225	ENSMUSG00000027243
ENSMUSG00000093661	ENSMUSG00000020063	ENSMUSG00000066510		ENSMUSG00000103331	ENSMUSG00000025510	ENSMUSG00000049305	ENSMUSG00000112160		ENSMUSG00000097585				ENSMUSG00000001334		ENSMUSG00000022204	ENSMUSG00000016262	ENSMUSG00000103711	ENSMUSG00000004880	ENSMUSG00000103572	ENSMUSG00000058835	ENSMUSG00000104415	ENSMUSG00000044320	ENSMUSG00000053702	ENSMUSG00000029168	ENSMUSG00000030678		ENSMUSG00000038393	ENSMUSG00000028497	ENSMUSG00000029108	ENSMUSG00000055761	ENSMUSG00000068735
ENSMUSG00000035378	ENSMUSG00000037868	ENSMUSG00000032202		ENSMUSG00000108084	ENSMUSG00000008206	ENSMUSG00000097820	ENSMUSG00000020169		ENSMUSG00000070436				ENSMUSG00000028798		ENSMUSG00000022247	ENSMUSG00000026639	ENSMUSG00000051251	ENSMUSG00000100147	ENSMUSG00000026721	ENSMUSG00000069132	ENSMUSG00000039239	ENSMUSG00000002546	ENSMUSG00000054074	ENSMUSG00000029135	ENSMUSG00000047935		ENSMUSG00000028101	ENSMUSG00000028601	ENSMUSG00000090061	ENSMUSG00000055373	ENSMUSG00000032698
ENSMUSG00000030103	ENSMUSG00000006342	ENSMUSG00000032425		ENSMUSG00000049001	ENSMUSG00000056313	ENSMUSG00000091661	ENSMUSG00000025357		ENSMUSG00000051048				ENSMUSG00000028776		ENSMUSG00000022300	ENSMUSG00000104348	ENSMUSG00000013698	ENSMUSG00000102234	ENSMUSG00000026696	ENSMUSG00000006476	ENSMUSG00000037624	ENSMUSG00000039157	ENSMUSG00000026739	ENSMUSG00000039474	ENSMUSG00000109874		ENSMUSG00000059857	ENSMUSG00000070867	ENSMUSG00000097640	ENSMUSG00000073910	ENSMUSG00000005973
ENSMUSG00000030352	ENSMUSG00000044921	ENSMUSG00000032531		ENSMUSG00000042079	ENSMUSG00000085795	ENSMUSG00000019970	ENSMUSG00000025355		ENSMUSG00000032812				ENSMUSG00000083816		ENSMUSG00000022580	ENSMUSG00000102841	ENSMUSG00000038026	ENSMUSG00000038576	ENSMUSG00000026697	ENSMUSG00000048707	ENSMUSG00000037461	ENSMUSG00000104277	ENSMUSG00000026737	ENSMUSG00000050248	ENSMUSG00000038257		ENSMUSG00000033377	ENSMUSG00000028689	ENSMUSG00000029155	ENSMUSG00000046593	ENSMUSG00000027162
ENSMUSG00000030189	ENSMUSG00000040287	ENSMUSG00000032565		ENSMUSG00000030019	ENSMUSG00000052906	ENSMUSG00000058806	ENSMUSG00000020430		ENSMUSG00000031026				ENSMUSG00000028766		ENSMUSG00000053929	ENSMUSG00000104284	ENSMUSG00000044708	ENSMUSG00000056050	ENSMUSG00000040181	ENSMUSG00000026959	ENSMUSG00000016262	ENSMUSG00000026872	ENSMUSG00000082884	ENSMUSG00000029123	ENSMUSG00000036437		ENSMUSG00000053931	ENSMUSG00000028655	ENSMUSG00000029338	ENSMUSG00000048232	ENSMUSG00000027160
ENSMUSG00000032652	ENSMUSG00000025402	ENSMUSG00000037190		ENSMUSG00000038451	ENSMUSG00000031586	ENSMUSG00000020079	ENSMUSG00000040850		ENSMUSG00000007279				ENSMUSG00000084350		ENSMUSG00000097613	ENSMUSG00000039145	ENSMUSG00000026547	ENSMUSG00000026628	ENSMUSG00000040170	ENSMUSG00000015094	ENSMUSG00000016200	ENSMUSG00000052155	ENSMUSG00000058835	ENSMUSG00000015879	ENSMUSG00000002346		ENSMUSG00000053965	ENSMUSG00000090125	ENSMUSG00000029334	ENSMUSG00000035551	ENSMUSG00000074968
ENSMUSG00000090698	ENSMUSG00000025366	ENSMUSG00000104399		ENSMUSG00000030339	ENSMUSG00000045636	ENSMUSG00000037868	ENSMUSG00000045377		ENSMUSG00000030905				ENSMUSG00000080059		ENSMUSG00000003354	ENSMUSG00000025816	ENSMUSG00000050069	ENSMUSG00000016262	ENSMUSG00000026586	ENSMUSG00000014873	ENSMUSG00000016194	ENSMUSG00000075334	ENSMUSG00000069132	ENSMUSG00000029088	ENSMUSG00000034472		ENSMUSG00000027994	ENSMUSG00000040690	ENSMUSG00000029598	ENSMUSG00000039774	ENSMUSG00000023236
ENSMUSG00000078813	ENSMUSG00000112712	ENSMUSG00000044037		ENSMUSG00000097596	ENSMUSG00000058056	ENSMUSG00000015312	ENSMUSG00000020794		ENSMUSG00000030865				ENSMUSG00000029016		ENSMUSG00000022684	ENSMUSG00000025780	ENSMUSG00000063659	ENSMUSG00000026639	ENSMUSG00000026576	ENSMUSG00000015488	ENSMUSG00000016494	ENSMUSG00000026824	ENSMUSG00000026959	ENSMUSG00000106414	ENSMUSG00000037148		ENSMUSG00000058897	ENSMUSG00000102796	ENSMUSG00000029602	ENSMUSG00000028339	ENSMUSG00000087694
ENSMUSG00000006154	ENSMUSG00000020116	ENSMUSG00000019970		ENSMUSG00000016487	ENSMUSG00000031840	ENSMUSG00000112790	ENSMUSG00000085609		ENSMUSG00000030748				ENSMUSG00000073705		ENSMUSG00000097876	ENSMUSG00000026768	ENSMUSG00000026502	ENSMUSG00000050530	ENSMUSG00000040848	ENSMUSG00000015846	ENSMUSG00000016493	ENSMUSG00000026834	ENSMUSG00000015094	ENSMUSG00000104655	ENSMUSG00000079003		ENSMUSG00000027984	ENSMUSG00000050511	ENSMUSG00000105970	ENSMUSG00000007613	ENSMUSG00000027210
ENSMUSG00000003545	ENSMUSG00000018387	ENSMUSG00000004360		ENSMUSG00000108035	ENSMUSG00000055148	ENSMUSG00000050035	ENSMUSG00000017417		ENSMUSG00000045251				ENSMUSG00000028980		ENSMUSG00000096780	ENSMUSG00000086843	ENSMUSG00000026490	ENSMUSG00000025816	ENSMUSG00000026568	ENSMUSG00000026837	ENSMUSG00000039496	ENSMUSG00000064289	ENSMUSG00000087679	ENSMUSG00000105983	ENSMUSG00000074194		ENSMUSG00000028164	ENSMUSG00000085241	ENSMUSG00000029402	ENSMUSG00000028434	ENSMUSG00000027347
ENSMUSG00000089661	ENSMUSG00000020538	ENSMUSG00000020072		ENSMUSG00000074406	ENSMUSG00000060038	ENSMUSG00000112015	ENSMUSG00000113670		ENSMUSG00000030849				ENSMUSG00000014592		ENSMUSG00000079311	ENSMUSG00000053702	ENSMUSG00000026496	ENSMUSG00000086006	ENSMUSG00000040723	ENSMUSG00000039715	ENSMUSG00000026676	ENSMUSG00000026904	ENSMUSG00000036327	ENSMUSG00000107182	ENSMUSG00000043668		ENSMUSG00000037922	ENSMUSG00000037752	ENSMUSG00000029420	ENSMUSG00000038578	ENSMUSG00000040152
ENSMUSG00000002409	ENSMUSG00000018752	ENSMUSG00000037868		ENSMUSG00000066838	ENSMUSG00000031661	ENSMUSG00000112237	ENSMUSG00000036613		ENSMUSG00000030862				ENSMUSG00000086810		ENSMUSG00000051341	ENSMUSG00000026737	ENSMUSG00000026519	ENSMUSG00000086843	ENSMUSG00000026565	ENSMUSG00000044320	ENSMUSG00000025816	ENSMUSG00000075316	ENSMUSG00000026930	ENSMUSG00000029108	ENSMUSG00000078908		ENSMUSG00000028273	ENSMUSG00000028885	ENSMUSG00000039533	ENSMUSG00000028382	ENSMUSG00000027344
ENSMUSG00000031493	ENSMUSG00000089669	ENSMUSG00000035621		ENSMUSG00000003545	ENSMUSG00000046556	ENSMUSG00000092384	ENSMUSG00000047227		ENSMUSG00000054555				ENSMUSG00000029053		ENSMUSG00000025732	ENSMUSG00000026786	ENSMUSG00000100147	ENSMUSG00000026723	ENSMUSG00000026687	ENSMUSG00000075415	ENSMUSG00000025815	ENSMUSG00000041997	ENSMUSG00000015846	ENSMUSG00000029174	ENSMUSG00000006362		ENSMUSG00000049119	ENSMUSG00000028803	ENSMUSG00000059991	ENSMUSG00000028373	ENSMUSG00000040133
ENSMUSG00000056592	ENSMUSG00000097328	ENSMUSG00000020190		ENSMUSG00000030591	ENSMUSG00000031959	ENSMUSG00000090841	ENSMUSG00000048285		ENSMUSG00000049571				ENSMUSG00000073680		ENSMUSG00000002372	ENSMUSG00000069132	ENSMUSG00000038576	ENSMUSG00000003418	ENSMUSG00000026674	ENSMUSG00000076441	ENSMUSG00000043241	ENSMUSG00000006494	ENSMUSG00000026837	ENSMUSG00000001260	ENSMUSG00000037419		ENSMUSG00000059482	ENSMUSG00000036856	ENSMUSG00000001761	ENSMUSG00000049122	ENSMUSG00000078137
ENSMUSG00000042918	ENSMUSG00000017774	ENSMUSG00000015312		ENSMUSG00000036957	ENSMUSG00000025809	ENSMUSG00000097353	ENSMUSG00000021250		ENSMUSG00000025491				ENSMUSG00000051557		ENSMUSG00000019143	ENSMUSG00000006476	ENSMUSG00000026614	ENSMUSG00000017418	ENSMUSG00000102752	ENSMUSG00000002546	ENSMUSG00000061186	ENSMUSG00000041762	ENSMUSG00000035829	ENSMUSG00000062960	ENSMUSG00000031939		ENSMUSG00000028228	ENSMUSG00000041351	ENSMUSG00000085058	ENSMUSG00000083219	ENSMUSG00000027315
ENSMUSG00000049516	ENSMUSG00000017344	ENSMUSG00000034674		ENSMUSG00000030469	ENSMUSG00000001349	ENSMUSG00000041961	ENSMUSG00000058258		ENSMUSG00000052906				ENSMUSG00000029131		ENSMUSG00000051401	ENSMUSG00000026944	ENSMUSG00000026604	ENSMUSG00000053702	ENSMUSG00000038463	ENSMUSG00000026817	ENSMUSG00000026773	ENSMUSG00000027107	ENSMUSG00000026816	ENSMUSG00000034981	ENSMUSG00000043895		ENSMUSG00000040372	ENSMUSG00000045349	ENSMUSG00000029822	ENSMUSG00000035305	ENSMUSG00000014077
ENSMUSG00000097023	ENSMUSG00000001123	ENSMUSG00000040287		ENSMUSG00000010307	ENSMUSG00000032135	ENSMUSG00000054519	ENSMUSG00000021400		ENSMUSG00000031604				ENSMUSG00000029165		ENSMUSG00000045730	ENSMUSG00000015488	ENSMUSG00000026628	ENSMUSG00000026740	ENSMUSG00000026663	ENSMUSG00000026872	ENSMUSG00000086843	ENSMUSG00000056486	ENSMUSG00000044320	ENSMUSG00000045314	ENSMUSG00000053310		ENSMUSG00000055373	ENSMUSG00000028758	ENSMUSG00000058446	ENSMUSG00000028601	ENSMUSG00000085438
ENSMUSG00000108993	ENSMUSG00000018672	ENSMUSG00000073073		ENSMUSG00000015133	ENSMUSG00000032313	ENSMUSG00000061650	ENSMUSG00000113186		ENSMUSG00000074235				ENSMUSG00000029163		ENSMUSG00000060803	ENSMUSG00000036067	ENSMUSG00000026626	ENSMUSG00000026737	ENSMUSG00000026656	ENSMUSG00000052155	ENSMUSG00000049630	ENSMUSG00000002733	ENSMUSG00000075415	ENSMUSG00000107019	ENSMUSG00000049281		ENSMUSG00000036078	ENSMUSG00000028920	ENSMUSG00000049001	ENSMUSG00000028582	ENSMUSG00000062646
ENSMUSG00000051451	ENSMUSG00000017493	ENSMUSG00000020893		ENSMUSG00000097527	ENSMUSG00000057818	ENSMUSG00000018565	ENSMUSG00000021486		ENSMUSG00000003814				ENSMUSG00000101678		ENSMUSG00000024742	ENSMUSG00000015846	ENSMUSG00000055833	ENSMUSG00000087674	ENSMUSG00000059498	ENSMUSG00000075334	ENSMUSG00000103599	ENSMUSG00000027009	ENSMUSG00000026817	ENSMUSG00000029309	ENSMUSG00000032078		ENSMUSG00000048232	ENSMUSG00000040659	ENSMUSG00000056666	ENSMUSG00000028567	ENSMUSG00000079110
ENSMUSG00000041328	ENSMUSG00000017188	ENSMUSG00000018774		ENSMUSG00000070469	ENSMUSG00000032606	ENSMUSG00000085609	ENSMUSG00000021670		ENSMUSG00000031665				ENSMUSG00000029119		ENSMUSG00000016496	ENSMUSG00000026837	ENSMUSG00000016262	ENSMUSG00000045967	ENSMUSG00000006412	ENSMUSG00000026830	ENSMUSG00000003418	ENSMUSG00000027004	ENSMUSG00000038860	ENSMUSG00000029352	ENSMUSG00000032259		ENSMUSG00000060206	ENSMUSG00000040606	ENSMUSG00000060780	ENSMUSG00000028655	ENSMUSG00000033526
ENSMUSG00000030888	ENSMUSG00000020940	ENSMUSG00000085609		ENSMUSG00000030708	ENSMUSG00000086596	ENSMUSG00000020495	ENSMUSG00000021639		ENSMUSG00000063605				ENSMUSG00000061535		ENSMUSG00000057858	ENSMUSG00000035829	ENSMUSG00000026639	ENSMUSG00000026786	ENSMUSG00000051251	ENSMUSG00000026834	ENSMUSG00000054074	ENSMUSG00000027002	ENSMUSG00000026872	ENSMUSG00000063919	ENSMUSG00000051243		ENSMUSG00000003032	ENSMUSG00000066026	ENSMUSG00000108584	ENSMUSG00000102796	ENSMUSG00000000308
ENSMUSG00000109147	ENSMUSG00000048277	ENSMUSG00000020677		ENSMUSG00000030757	ENSMUSG00000039115	ENSMUSG00000018541	ENSMUSG00000021957		ENSMUSG00000031871				ENSMUSG00000047881		ENSMUSG00000037369	ENSMUSG00000035513	ENSMUSG00000025816	ENSMUSG00000069132	ENSMUSG00000013698	ENSMUSG00000026991	ENSMUSG00000026737	ENSMUSG00000070866	ENSMUSG00000052155	ENSMUSG00000029471	ENSMUSG00000066607		ENSMUSG00000028434	ENSMUSG00000057751	ENSMUSG00000030022	ENSMUSG00000050511	ENSMUSG00000027366
ENSMUSG00000030757	ENSMUSG00000048387	ENSMUSG00000034449		ENSMUSG00000042978	ENSMUSG00000032515	ENSMUSG00000020940	ENSMUSG00000021890		ENSMUSG00000109957				ENSMUSG00000105835		ENSMUSG00000073274	ENSMUSG00000079499	ENSMUSG00000086843	ENSMUSG00000006476	ENSMUSG00000007097	ENSMUSG00000064289	ENSMUSG00000058835	ENSMUSG00000059588	ENSMUSG00000085315	ENSMUSG00000029442	ENSMUSG00000036943		ENSMUSG00000038668	ENSMUSG00000046798	ENSMUSG00000097462	ENSMUSG00000028885	ENSMUSG00000079056
ENSMUSG00000042978	ENSMUSG00000073179	ENSMUSG00000020492		ENSMUSG00000030681	ENSMUSG00000032551	ENSMUSG00000020792	ENSMUSG00000021846		ENSMUSG00000031984				ENSMUSG00000029311		ENSMUSG00000073130	ENSMUSG00000059316	ENSMUSG00000049630	ENSMUSG00000026944	ENSMUSG00000044708	ENSMUSG00000026904	ENSMUSG00000069132	ENSMUSG00000002111	ENSMUSG00000036053	ENSMUSG00000037936	ENSMUSG00000046186		ENSMUSG00000045672	ENSMUSG00000028780	ENSMUSG00000035357	ENSMUSG00000028661	ENSMUSG00000027375
ENSMUSG00000045598	ENSMUSG00000112547	ENSMUSG00000037573		ENSMUSG00000042178	ENSMUSG00000095123	ENSMUSG00000051235	ENSMUSG00000022159		ENSMUSG00000032172				ENSMUSG00000009013		ENSMUSG00000031382	ENSMUSG00000044320	ENSMUSG00000026748	ENSMUSG00000087679	ENSMUSG00000050069	ENSMUSG00000061171	ENSMUSG00000026959	ENSMUSG00000075040	ENSMUSG00000061136	ENSMUSG00000004947	ENSMUSG00000032553		ENSMUSG00000049122	ENSMUSG00000039934	ENSMUSG00000085067	ENSMUSG00000028758	ENSMUSG00000014361
ENSMUSG00000030849	ENSMUSG00000035329	ENSMUSG00000019312		ENSMUSG00000054555	ENSMUSG00000047648	ENSMUSG00000057469	ENSMUSG00000010406		ENSMUSG00000066839				ENSMUSG00000029402		ENSMUSG00000000402	ENSMUSG00000026841	ENSMUSG00000053702	ENSMUSG00000015488	ENSMUSG00000063659	ENSMUSG00000075316	ENSMUSG00000015094	ENSMUSG00000040479	ENSMUSG00000075334	ENSMUSG00000023348	ENSMUSG00000023192		ENSMUSG00000028497	ENSMUSG00000062372	ENSMUSG00000034648	ENSMUSG00000043621	ENSMUSG00000027395
ENSMUSG00000063179	ENSMUSG00000045690	ENSMUSG00000034936		ENSMUSG00000058748	ENSMUSG00000019997	ENSMUSG00000036613	ENSMUSG00000034190		ENSMUSG00000016087				ENSMUSG00000037936			ENSMUSG00000026820	ENSMUSG00000054074	ENSMUSG00000015846	ENSMUSG00000026495	ENSMUSG00000041997	ENSMUSG00000026930	ENSMUSG00000075012	ENSMUSG00000064289	ENSMUSG00000029722	ENSMUSG00000039607		ENSMUSG00000006386	ENSMUSG00000029168	ENSMUSG00000034639	ENSMUSG00000040659	ENSMUSG00000027397
ENSMUSG00000037887	ENSMUSG00000044456	ENSMUSG00000052373		ENSMUSG00000049717	ENSMUSG00000056316	ENSMUSG00000054204	ENSMUSG00000044350		ENSMUSG00000001942				ENSMUSG00000029675			ENSMUSG00000079442	ENSMUSG00000026740	ENSMUSG00000026837	ENSMUSG00000026489	ENSMUSG00000027015	ENSMUSG00000015846	ENSMUSG00000005087	ENSMUSG00000026904	ENSMUSG00000029723	ENSMUSG00000040624		ENSMUSG00000035407	ENSMUSG00000029122	ENSMUSG00000030104	ENSMUSG00000029026	ENSMUSG00000027400
ENSMUSG00000108847	ENSMUSG00000037686	ENSMUSG00000001901		ENSMUSG00000009628	ENSMUSG00000019846	ENSMUSG00000021025	ENSMUSG00000022602		ENSMUSG00000070306				ENSMUSG00000051391			ENSMUSG00000000247	ENSMUSG00000026737	ENSMUSG00000035829	ENSMUSG00000026496	ENSMUSG00000006494	ENSMUSG00000026837	ENSMUSG00000068373	ENSMUSG00000075316	ENSMUSG00000087484	ENSMUSG00000050473		ENSMUSG00000035305	ENSMUSG00000050248	ENSMUSG00000030319	ENSMUSG00000028780	ENSMUSG00000037703
ENSMUSG00000110342	ENSMUSG00000021171	ENSMUSG00000020614		ENSMUSG00000054648	ENSMUSG00000054708	ENSMUSG00000021028	ENSMUSG00000033055		ENSMUSG00000049932				ENSMUSG00000075585			ENSMUSG00000049252	ENSMUSG00000075514	ENSMUSG00000079502	ENSMUSG00000100147	ENSMUSG00000041762	ENSMUSG00000035829	ENSMUSG00000005973	ENSMUSG00000006494	ENSMUSG00000029659	ENSMUSG00000019970		ENSMUSG00000057722	ENSMUSG00000029123	ENSMUSG00000047228	ENSMUSG00000045294	ENSMUSG00000051177
ENSMUSG00000036151	ENSMUSG00000035910	ENSMUSG00000015542		ENSMUSG00000036151	ENSMUSG00000020154	ENSMUSG00000021250	ENSMUSG00000022614		ENSMUSG00000032089				ENSMUSG00000036718			ENSMUSG00000049744	ENSMUSG00000058835	ENSMUSG00000035513	ENSMUSG00000026509	ENSMUSG00000056486	ENSMUSG00000026821	ENSMUSG00000016386	ENSMUSG00000056486	ENSMUSG00000041132	ENSMUSG00000019842		ENSMUSG00000028626	ENSMUSG00000039358	ENSMUSG00000033082	ENSMUSG00000062372	ENSMUSG00000062098
ENSMUSG00000007610	ENSMUSG00000001707	ENSMUSG00000039670		ENSMUSG00000031666	ENSMUSG00000064181	ENSMUSG00000007682	ENSMUSG00000000532		ENSMUSG00000066687				ENSMUSG00000083012			ENSMUSG00000026872	ENSMUSG00000069132	ENSMUSG00000079499	ENSMUSG00000102234	ENSMUSG00000027009	ENSMUSG00000026816	ENSMUSG00000074968	ENSMUSG00000027009	ENSMUSG00000092035	ENSMUSG00000057337		ENSMUSG00000028863	ENSMUSG00000051022	ENSMUSG00000032718	ENSMUSG00000029168	ENSMUSG00000074766
ENSMUSG00000055148	ENSMUSG00000048368	ENSMUSG00000020956		ENSMUSG00000031787	ENSMUSG00000112627	ENSMUSG00000113432	ENSMUSG00000023034		ENSMUSG00000063849				ENSMUSG00000047843			ENSMUSG00000052155	ENSMUSG00000004113	ENSMUSG00000039686	ENSMUSG00000038576	ENSMUSG00000027006	ENSMUSG00000035513	ENSMUSG00000074934	ENSMUSG00000027002	ENSMUSG00000039904	ENSMUSG00000020090		ENSMUSG00000042616	ENSMUSG00000015882	ENSMUSG00000043298	ENSMUSG00000029135	ENSMUSG00000086171
ENSMUSG00000005483	ENSMUSG00000069206	ENSMUSG00000021025		ENSMUSG00000110630	ENSMUSG00000002147	ENSMUSG00000113505	ENSMUSG00000022529		ENSMUSG00000032384				ENSMUSG00000066554			ENSMUSG00000050447	ENSMUSG00000026959	ENSMUSG00000075419	ENSMUSG00000056050	ENSMUSG00000027004	ENSMUSG00000079499	ENSMUSG00000034226	ENSMUSG00000027001	ENSMUSG00000086804	ENSMUSG00000019944		ENSMUSG00000040690	ENSMUSG00000029108	ENSMUSG00000030230	ENSMUSG00000029101	ENSMUSG00000027419
ENSMUSG00000052837	ENSMUSG00000017756	ENSMUSG00000047022		ENSMUSG00000031903	ENSMUSG00000025366	ENSMUSG00000113076	ENSMUSG00000005846		ENSMUSG00000032265				ENSMUSG00000041298			ENSMUSG00000017412	ENSMUSG00000058740	ENSMUSG00000044320	ENSMUSG00000026614	ENSMUSG00000027002	ENSMUSG00000039715	ENSMUSG00000027296	ENSMUSG00000040812	ENSMUSG00000058486	ENSMUSG00000006345		ENSMUSG00000028838	ENSMUSG00000104871	ENSMUSG00000055541	ENSMUSG00000029095	ENSMUSG00000027423
ENSMUSG00000031667	ENSMUSG00000021621	ENSMUSG00000113425		ENSMUSG00000051495	ENSMUSG00000018920	ENSMUSG00000052395	ENSMUSG00000038965		ENSMUSG00000103891				ENSMUSG00000029657			ENSMUSG00000055371	ENSMUSG00000087679	ENSMUSG00000050737	ENSMUSG00000026604	ENSMUSG00000002108	ENSMUSG00000044320	ENSMUSG00000027200	ENSMUSG00000002109	ENSMUSG00000108112	ENSMUSG00000019929		ENSMUSG00000028803	ENSMUSG00000029171	ENSMUSG00000001918	ENSMUSG00000050248	ENSMUSG00000037279
ENSMUSG00000046556	ENSMUSG00000049985	ENSMUSG00000021120		ENSMUSG00000071302	ENSMUSG00000057054	ENSMUSG00000022178	ENSMUSG00000068428		ENSMUSG00000037410				ENSMUSG00000029655			ENSMUSG00000036053	ENSMUSG00000015488	ENSMUSG00000026851	ENSMUSG00000016262	ENSMUSG00000027247	ENSMUSG00000075415	ENSMUSG00000079056	ENSMUSG00000027247	ENSMUSG00000030043	ENSMUSG00000036446		ENSMUSG00000028801	ENSMUSG00000029206	ENSMUSG00000045252	ENSMUSG00000029123	ENSMUSG00000037259
ENSMUSG00000031910	ENSMUSG00000087535	ENSMUSG00000085793		ENSMUSG00000031937	ENSMUSG00000017774	ENSMUSG00000022219	ENSMUSG00000034206		ENSMUSG00000023249				ENSMUSG00000062980			ENSMUSG00000026824	ENSMUSG00000036067	ENSMUSG00000000194	ENSMUSG00000026639	ENSMUSG00000040479	ENSMUSG00000039254	ENSMUSG00000027395	ENSMUSG00000040479	ENSMUSG00000064080	ENSMUSG00000020407		ENSMUSG00000036995	ENSMUSG00000029213	ENSMUSG00000037640	ENSMUSG00000061535	ENSMUSG00000037110
ENSMUSG00000031984	ENSMUSG00000021891	ENSMUSG00000021250		ENSMUSG00000050555	ENSMUSG00000035441	ENSMUSG00000040123	ENSMUSG00000097103		ENSMUSG00000010051				ENSMUSG00000058440			ENSMUSG00000026830	ENSMUSG00000009216	ENSMUSG00000026841	ENSMUSG00000050530	ENSMUSG00000075012	ENSMUSG00000039157	ENSMUSG00000027400	ENSMUSG00000027221	ENSMUSG00000059187	ENSMUSG00000020116		ENSMUSG00000036887	ENSMUSG00000037605	ENSMUSG00000053985	ENSMUSG00000015882	ENSMUSG00000027438
ENSMUSG00000051495	ENSMUSG00000021900	ENSMUSG00000113656		ENSMUSG00000032109	ENSMUSG00000035413	ENSMUSG00000022102	ENSMUSG00000096696		ENSMUSG00000032583				ENSMUSG00000029838			ENSMUSG00000035168	ENSMUSG00000015846	ENSMUSG00000002546	ENSMUSG00000039145	ENSMUSG00000005087	ENSMUSG00000026817	ENSMUSG00000074797	ENSMUSG00000050587	ENSMUSG00000030075	ENSMUSG00000001891		ENSMUSG00000036856	ENSMUSG00000029245	ENSMUSG00000002068	ENSMUSG00000106579	ENSMUSG00000074736
ENSMUSG00000032089	ENSMUSG00000037824	ENSMUSG00000113196		ENSMUSG00000111521	ENSMUSG00000020873	ENSMUSG00000022305	ENSMUSG00000041319		ENSMUSG00000032513				ENSMUSG00000038507			ENSMUSG00000035033	ENSMUSG00000026837	ENSMUSG00000026817	ENSMUSG00000037254	ENSMUSG00000068373	ENSMUSG00000086555	ENSMUSG00000050558	ENSMUSG00000075012	ENSMUSG00000030077	ENSMUSG00000020311		ENSMUSG00000045349	ENSMUSG00000035456	ENSMUSG00000108621	ENSMUSG00000105771	ENSMUSG00000032802
ENSMUSG00000032316	ENSMUSG00000055128	ENSMUSG00000096995		ENSMUSG00000053289	ENSMUSG00000062312	ENSMUSG00000022602	ENSMUSG00000024190		ENSMUSG00000032519				ENSMUSG00000029922			ENSMUSG00000026888	ENSMUSG00000035829	ENSMUSG00000038987	ENSMUSG00000025780	ENSMUSG00000005973	ENSMUSG00000026883	ENSMUSG00000051379	ENSMUSG00000005087	ENSMUSG00000034648	ENSMUSG00000049892		ENSMUSG00000028758	ENSMUSG00000029307	ENSMUSG00000013367	ENSMUSG00000097216	ENSMUSG00000027489
ENSMUSG00000066607	ENSMUSG00000005148	ENSMUSG00000060950		ENSMUSG00000032316	ENSMUSG00000006920	ENSMUSG00000022557	ENSMUSG00000023067		ENSMUSG00000025794				ENSMUSG00000103331			ENSMUSG00000034903	ENSMUSG00000026816	ENSMUSG00000026879	ENSMUSG00000086006	ENSMUSG00000016386	ENSMUSG00000000247	ENSMUSG00000027447	ENSMUSG00000068373	ENSMUSG00000030272	ENSMUSG00000020846		ENSMUSG00000041120	ENSMUSG00000097392	ENSMUSG00000030469	ENSMUSG00000029108	ENSMUSG00000038467
ENSMUSG00000032397	ENSMUSG00000032925	ENSMUSG00000021357		ENSMUSG00000097604	ENSMUSG00000035112	ENSMUSG00000048546	ENSMUSG00000024042		ENSMUSG00000040653				ENSMUSG00000029864			ENSMUSG00000026994	ENSMUSG00000039715	ENSMUSG00000026885	ENSMUSG00000037197	ENSMUSG00000074968	ENSMUSG00000026872	ENSMUSG00000074736	ENSMUSG00000042670	ENSMUSG00000030120	ENSMUSG00000069793		ENSMUSG00000094439	ENSMUSG00000029598	ENSMUSG00000040364	ENSMUSG00000105835	ENSMUSG00000027610
ENSMUSG00000034858	ENSMUSG00000042961	ENSMUSG00000038415		ENSMUSG00000037206	ENSMUSG00000020717	ENSMUSG00000022617	ENSMUSG00000092412		ENSMUSG00000019775				ENSMUSG00000036667			ENSMUSG00000075316	ENSMUSG00000039686	ENSMUSG00000009030	ENSMUSG00000026768	ENSMUSG00000057378	ENSMUSG00000052155	ENSMUSG00000032680	ENSMUSG00000016386	ENSMUSG00000030352	ENSMUSG00000017188		ENSMUSG00000066026	ENSMUSG00000004415	ENSMUSG00000096146	ENSMUSG00000029206	ENSMUSG00000038312
ENSMUSG00000111443	ENSMUSG00000048424	ENSMUSG00000060147		ENSMUSG00000097734	ENSMUSG00000034706	ENSMUSG00000054619	ENSMUSG00000003546		ENSMUSG00000019820				ENSMUSG00000107515			ENSMUSG00000034810	ENSMUSG00000044320	ENSMUSG00000000247	ENSMUSG00000086843	ENSMUSG00000040282	ENSMUSG00000053475	ENSMUSG00000068040	ENSMUSG00000074968	ENSMUSG00000097496	ENSMUSG00000047904		ENSMUSG00000029007	ENSMUSG00000029710	ENSMUSG00000030854	ENSMUSG00000092060	ENSMUSG00000067818
ENSMUSG00000032265	ENSMUSG00000022371	ENSMUSG00000021408		ENSMUSG00000032202	ENSMUSG00000035105	ENSMUSG00000022677	ENSMUSG00000038418		ENSMUSG00000039116				ENSMUSG00000108084			ENSMUSG00000041975	ENSMUSG00000026841	ENSMUSG00000049744	ENSMUSG00000026728	ENSMUSG00000074923	ENSMUSG00000036053	ENSMUSG00000046020	ENSMUSG00000074923	ENSMUSG00000030226	ENSMUSG00000025572		ENSMUSG00000085213	ENSMUSG00000087484	ENSMUSG00000108917	ENSMUSG00000037605	ENSMUSG00000027654
ENSMUSG00000097177	ENSMUSG00000022575	ENSMUSG00000086693		ENSMUSG00000032359	ENSMUSG00000052609	ENSMUSG00000097401	ENSMUSG00000097430		ENSMUSG00000112630				ENSMUSG00000038058			ENSMUSG00000027015	ENSMUSG00000038696	ENSMUSG00000026872	ENSMUSG00000026712	ENSMUSG00000027296	ENSMUSG00000075334	ENSMUSG00000067787	ENSMUSG00000040007	ENSMUSG00000030263	ENSMUSG00000113154		ENSMUSG00000058498	ENSMUSG00000059991	ENSMUSG00000030607	ENSMUSG00000055725	ENSMUSG00000039671
ENSMUSG00000032565	ENSMUSG00000000489	ENSMUSG00000113689		ENSMUSG00000093803	ENSMUSG00000021253	ENSMUSG00000097876	ENSMUSG00000071860		ENSMUSG00000019841				ENSMUSG00000049001			ENSMUSG00000006494	ENSMUSG00000000247	ENSMUSG00000052155	ENSMUSG00000026748	ENSMUSG00000027227	ENSMUSG00000026830	ENSMUSG00000067786	ENSMUSG00000034226	ENSMUSG00000052296	ENSMUSG00000035954		ENSMUSG00000029059	ENSMUSG00000016128	ENSMUSG00000048078	ENSMUSG00000104736	ENSMUSG00000103662
ENSMUSG00000032577	ENSMUSG00000054277	ENSMUSG00000021392		ENSMUSG00000039879	ENSMUSG00000021256	ENSMUSG00000085705	ENSMUSG00000058152		ENSMUSG00000019866				ENSMUSG00000076609			ENSMUSG00000056486	ENSMUSG00000026753	ENSMUSG00000050447	ENSMUSG00000053702	ENSMUSG00000027200	ENSMUSG00000026834	ENSMUSG00000037754	ENSMUSG00000027296	ENSMUSG00000053550	ENSMUSG00000112112		ENSMUSG00000029070	ENSMUSG00000032625	ENSMUSG00000035642	ENSMUSG00000035456	ENSMUSG00000096972
ENSMUSG00000093456	ENSMUSG00000045665	ENSMUSG00000112941		ENSMUSG00000019851	ENSMUSG00000021186	ENSMUSG00000048826	ENSMUSG00000024521		ENSMUSG00000111374				ENSMUSG00000073002			ENSMUSG00000027016	ENSMUSG00000026872	ENSMUSG00000053475	ENSMUSG00000054074	ENSMUSG00000079056	ENSMUSG00000026991	ENSMUSG00000090996	ENSMUSG00000033902	ENSMUSG00000041571	ENSMUSG00000021113		ENSMUSG00000103183	ENSMUSG00000048216	ENSMUSG00000035547	ENSMUSG00000105867	ENSMUSG00000013523
ENSMUSG00000054836	ENSMUSG00000022488	ENSMUSG00000034686		ENSMUSG00000019846	ENSMUSG00000021282	ENSMUSG00000079311	ENSMUSG00000024666		ENSMUSG00000019917				ENSMUSG00000030032			ENSMUSG00000027014	ENSMUSG00000052155	ENSMUSG00000036053	ENSMUSG00000087674	ENSMUSG00000027394	ENSMUSG00000064289	ENSMUSG00000017734	ENSMUSG00000079056	ENSMUSG00000008384	ENSMUSG00000045690		ENSMUSG00000040584	ENSMUSG00000017978	ENSMUSG00000055407	ENSMUSG00000060152	ENSMUSG00000016257
ENSMUSG00000062296	ENSMUSG00000041378	ENSMUSG00000035711		ENSMUSG00000020090	ENSMUSG00000052160	ENSMUSG00000024180	ENSMUSG00000052942		ENSMUSG00000049764				ENSMUSG00000015053			ENSMUSG00000027009	ENSMUSG00000050447	ENSMUSG00000060988	ENSMUSG00000026786	ENSMUSG00000068267	ENSMUSG00000026904	ENSMUSG00000017670	ENSMUSG00000014353	ENSMUSG00000021217	ENSMUSG00000002679		ENSMUSG00000028962	ENSMUSG00000024211	ENSMUSG00000035314	ENSMUSG00000029363	ENSMUSG00000016349
ENSMUSG00000032514	ENSMUSG00000022528	ENSMUSG00000114116		ENSMUSG00000020241	ENSMUSG00000053216	ENSMUSG00000024190	ENSMUSG00000037369		ENSMUSG00000020044				ENSMUSG00000034430			ENSMUSG00000075256	ENSMUSG00000017144	ENSMUSG00000026824	ENSMUSG00000069132	ENSMUSG00000050558	ENSMUSG00000059742	ENSMUSG00000017929	ENSMUSG00000068264	ENSMUSG00000030854	ENSMUSG00000045404		ENSMUSG00000029168	ENSMUSG00000086804	ENSMUSG00000096606	ENSMUSG00000029598	ENSMUSG00000038671
ENSMUSG00000032515	ENSMUSG00000022548	ENSMUSG00000021532		ENSMUSG00000004665	ENSMUSG00000097838	ENSMUSG00000023067	ENSMUSG00000073274		ENSMUSG00000020048				ENSMUSG00000035245			ENSMUSG00000059173	ENSMUSG00000053475	ENSMUSG00000026830	ENSMUSG00000026959	ENSMUSG00000027350	ENSMUSG00000085386	ENSMUSG00000027540	ENSMUSG00000027350	ENSMUSG00000109006	ENSMUSG00000021278		ENSMUSG00000045302	ENSMUSG00000085058	ENSMUSG00000030729	ENSMUSG00000029392	ENSMUSG00000090300
ENSMUSG00000044534	ENSMUSG00000034064	ENSMUSG00000021815		ENSMUSG00000035595	ENSMUSG00000021388	ENSMUSG00000024042	ENSMUSG00000033777		ENSMUSG00000112117				ENSMUSG00000035357			ENSMUSG00000027006	ENSMUSG00000036093	ENSMUSG00000026839	ENSMUSG00000026944	ENSMUSG00000027276	ENSMUSG00000027015	ENSMUSG00000051149	ENSMUSG00000051379	ENSMUSG00000109394	ENSMUSG00000049792		ENSMUSG00000029135	ENSMUSG00000103331	ENSMUSG00000030688	ENSMUSG00000106729	ENSMUSG00000037625
ENSMUSG00000054871	ENSMUSG00000022636	ENSMUSG00000037580		ENSMUSG00000112790	ENSMUSG00000021486	ENSMUSG00000053600	ENSMUSG00000084771		ENSMUSG00000052681				ENSMUSG00000108219			ENSMUSG00000027004	ENSMUSG00000036053	ENSMUSG00000036641	ENSMUSG00000015090	ENSMUSG00000074766	ENSMUSG00000006494	ENSMUSG00000093752	ENSMUSG00000037279	ENSMUSG00000045813	ENSMUSG00000113309		ENSMUSG00000029110	ENSMUSG00000029822	ENSMUSG00000038371	ENSMUSG00000029727	ENSMUSG00000027669
ENSMUSG00000039879	ENSMUSG00000022912	ENSMUSG00000048379		ENSMUSG00000111997	ENSMUSG00000095432	ENSMUSG00000002308			ENSMUSG00000025351				ENSMUSG00000030257			ENSMUSG00000027002	ENSMUSG00000026824	ENSMUSG00000035033	ENSMUSG00000058740	ENSMUSG00000051379	ENSMUSG00000063714	ENSMUSG00000074575	ENSMUSG00000037259	ENSMUSG00000030557	ENSMUSG00000049115		ENSMUSG00000036553	ENSMUSG00000063568	ENSMUSG00000110424	ENSMUSG00000036928	ENSMUSG00000037400
ENSMUSG00000019984	ENSMUSG00000062480	ENSMUSG00000090799		ENSMUSG00000020482	ENSMUSG00000021567	ENSMUSG00000037649			ENSMUSG00000085167				ENSMUSG00000030019			ENSMUSG00000070866	ENSMUSG00000026830	ENSMUSG00000026888	ENSMUSG00000087679	ENSMUSG00000027419	ENSMUSG00000041762	ENSMUSG00000013523	ENSMUSG00000074736	ENSMUSG00000070462	ENSMUSG00000021379		ENSMUSG00000039474	ENSMUSG00000037788	ENSMUSG00000008734	ENSMUSG00000036718	ENSMUSG00000027710
ENSMUSG00000019803	ENSMUSG00000002274	ENSMUSG00000022061		ENSMUSG00000044072	ENSMUSG00000021585	ENSMUSG00000024446			ENSMUSG00000040594				ENSMUSG00000002897			ENSMUSG00000048388	ENSMUSG00000026836	ENSMUSG00000026994	ENSMUSG00000026921	ENSMUSG00000074736	ENSMUSG00000056486	ENSMUSG00000052033	ENSMUSG00000033068	ENSMUSG00000109005	ENSMUSG00000021478		ENSMUSG00000029122	ENSMUSG00000049001	ENSMUSG00000030905	ENSMUSG00000039623	ENSMUSG00000046743
ENSMUSG00000045008	ENSMUSG00000025731	ENSMUSG00000032501		ENSMUSG00000020282	ENSMUSG00000048603	ENSMUSG00000003206			ENSMUSG00000002699				ENSMUSG00000049037			ENSMUSG00000027074	ENSMUSG00000035168	ENSMUSG00000085386	ENSMUSG00000026922	ENSMUSG00000033068	ENSMUSG00000002731	ENSMUSG00000000305	ENSMUSG00000059361	ENSMUSG00000098066	ENSMUSG00000025876		ENSMUSG00000050248	ENSMUSG00000029913	ENSMUSG00000066189	ENSMUSG00000059991	ENSMUSG00000025757
ENSMUSG00000111374	ENSMUSG00000056492	ENSMUSG00000022602		ENSMUSG00000000782	ENSMUSG00000021835	ENSMUSG00000047123			ENSMUSG00000042650				ENSMUSG00000030208			ENSMUSG00000075224	ENSMUSG00000064289	ENSMUSG00000075316	ENSMUSG00000036067	ENSMUSG00000005881	ENSMUSG00000027009	ENSMUSG00000039059	ENSMUSG00000074671	ENSMUSG00000035686	ENSMUSG00000052087		ENSMUSG00000048450	ENSMUSG00000036390	ENSMUSG00000046182	ENSMUSG00000016128	ENSMUSG00000025764
ENSMUSG00000019916	ENSMUSG00000085287	ENSMUSG00000022550		ENSMUSG00000020261	ENSMUSG00000021929	ENSMUSG00000002017			ENSMUSG00000002812				ENSMUSG00000030218			ENSMUSG00000040794	ENSMUSG00000035033	ENSMUSG00000034810	ENSMUSG00000015846	ENSMUSG00000067847	ENSMUSG00000027006	ENSMUSG00000027570	ENSMUSG00000046020	ENSMUSG00000035314	ENSMUSG00000021541		ENSMUSG00000015879	ENSMUSG00000087231	ENSMUSG00000006205	ENSMUSG00000032625	ENSMUSG00000103713
ENSMUSG00000020108	ENSMUSG00000024889	ENSMUSG00000033055		ENSMUSG00000020515	ENSMUSG00000034463	ENSMUSG00000066057			ENSMUSG00000032807				ENSMUSG00000030282			ENSMUSG00000040495	ENSMUSG00000026888	ENSMUSG00000034780	ENSMUSG00000026837	ENSMUSG00000055494	ENSMUSG00000027004	ENSMUSG00000027584	ENSMUSG00000056941	ENSMUSG00000030729	ENSMUSG00000057649		ENSMUSG00000015882	ENSMUSG00000052852	ENSMUSG00000060314	ENSMUSG00000009376	ENSMUSG00000027748
ENSMUSG00000020079	ENSMUSG00000056481	ENSMUSG00000051518		ENSMUSG00000005267	ENSMUSG00000022096	ENSMUSG00000033632			ENSMUSG00000018574				ENSMUSG00000000605			ENSMUSG00000027221	ENSMUSG00000034903	ENSMUSG00000027015	ENSMUSG00000035829	ENSMUSG00000027636	ENSMUSG00000027002	ENSMUSG00000025255	ENSMUSG00000038375	ENSMUSG00000032875	ENSMUSG00000087143		ENSMUSG00000029186	ENSMUSG00000056305	ENSMUSG00000025495	ENSMUSG00000017978	ENSMUSG00000056476
ENSMUSG00000037868	ENSMUSG00000100621	ENSMUSG00000048546		ENSMUSG00000032892	ENSMUSG00000048546	ENSMUSG00000038418			ENSMUSG00000017776				ENSMUSG00000002980			ENSMUSG00000068735	ENSMUSG00000026994	ENSMUSG00000006494	ENSMUSG00000026785	ENSMUSG00000067787	ENSMUSG00000040479	ENSMUSG00000027534	ENSMUSG00000086118	ENSMUSG00000032737	ENSMUSG00000021613		ENSMUSG00000029108	ENSMUSG00000060780	ENSMUSG00000085795	ENSMUSG00000092090	ENSMUSG00000046999
ENSMUSG00000049764	ENSMUSG00000063796	ENSMUSG00000078937		ENSMUSG00000017344	ENSMUSG00000035757	ENSMUSG00000060275			ENSMUSG00000093938				ENSMUSG00000040488			ENSMUSG00000027217	ENSMUSG00000085386	ENSMUSG00000055612	ENSMUSG00000039686	ENSMUSG00000067786	ENSMUSG00000027217	ENSMUSG00000085953	ENSMUSG00000067787	ENSMUSG00000062542	ENSMUSG00000003992		ENSMUSG00000029185	ENSMUSG00000029999	ENSMUSG00000063626	ENSMUSG00000085058	ENSMUSG00000043300
ENSMUSG00000020260	ENSMUSG00000024650	ENSMUSG00000022622		ENSMUSG00000020701	ENSMUSG00000022621	ENSMUSG00000051316			ENSMUSG00000000976				ENSMUSG00000030579			ENSMUSG00000068373	ENSMUSG00000075316	ENSMUSG00000056486	ENSMUSG00000044320	ENSMUSG00000037813	ENSMUSG00000075012	ENSMUSG00000027668	ENSMUSG00000067786	ENSMUSG00000058420	ENSMUSG00000047419		ENSMUSG00000037822	ENSMUSG00000029994	ENSMUSG00000031584	ENSMUSG00000029861	ENSMUSG00000102753
ENSMUSG00000045193	ENSMUSG00000062488	ENSMUSG00000022483		ENSMUSG00000001506	ENSMUSG00000059883	ENSMUSG00000071860			ENSMUSG00000096983				ENSMUSG00000036845			ENSMUSG00000005973	ENSMUSG00000034810	ENSMUSG00000027011	ENSMUSG00000026841	ENSMUSG00000035576	ENSMUSG00000005087	ENSMUSG00000027676	ENSMUSG00000053141	ENSMUSG00000066197	ENSMUSG00000087334		ENSMUSG00000029231	ENSMUSG00000030022	ENSMUSG00000045636	ENSMUSG00000029822	ENSMUSG00000027834
ENSMUSG00000048696	ENSMUSG00000031239	ENSMUSG00000023034		ENSMUSG00000084896	ENSMUSG00000000530	ENSMUSG00000038059			ENSMUSG00000046719				ENSMUSG00000030423			ENSMUSG00000074968	ENSMUSG00000041975	ENSMUSG00000027009	ENSMUSG00000026840	ENSMUSG00000090996	ENSMUSG00000068373	ENSMUSG00000084754	ENSMUSG00000017943	ENSMUSG00000066189	ENSMUSG00000041417		ENSMUSG00000106746	ENSMUSG00000097462	ENSMUSG00000036469	ENSMUSG00000087231	ENSMUSG00000034009
ENSMUSG00000015312	ENSMUSG00000086629	ENSMUSG00000022543		ENSMUSG00000035172	ENSMUSG00000037003	ENSMUSG00000036412			ENSMUSG00000000120				ENSMUSG00000003420			ENSMUSG00000074939	ENSMUSG00000027015	ENSMUSG00000059173	ENSMUSG00000039254	ENSMUSG00000017734	ENSMUSG00000027168	ENSMUSG00000037225	ENSMUSG00000035226	ENSMUSG00000030757	ENSMUSG00000021721		ENSMUSG00000107200	ENSMUSG00000107655	ENSMUSG00000071064	ENSMUSG00000079523	ENSMUSG00000027956
ENSMUSG00000052681	ENSMUSG00000025529	ENSMUSG00000022768		ENSMUSG00000035112	ENSMUSG00000005718	ENSMUSG00000024785			ENSMUSG00000017493				ENSMUSG00000040189			ENSMUSG00000003604	ENSMUSG00000041911	ENSMUSG00000027004	ENSMUSG00000009555	ENSMUSG00000086179	ENSMUSG00000016386	ENSMUSG00000058174	ENSMUSG00000016995	ENSMUSG00000052301	ENSMUSG00000021732		ENSMUSG00000035234	ENSMUSG00000035158	ENSMUSG00000045333	ENSMUSG00000060780	ENSMUSG00000027955
ENSMUSG00000040287	ENSMUSG00000000402	ENSMUSG00000022814		ENSMUSG00000020695	ENSMUSG00000022507	ENSMUSG00000078317			ENSMUSG00000004044				ENSMUSG00000010307			ENSMUSG00000027355	ENSMUSG00000006494	ENSMUSG00000027002	ENSMUSG00000026797	ENSMUSG00000027678	ENSMUSG00000074971	ENSMUSG00000044167	ENSMUSG00000017734	ENSMUSG00000051457	ENSMUSG00000091275		ENSMUSG00000034573	ENSMUSG00000030067	ENSMUSG00000043668	ENSMUSG00000000628	ENSMUSG00000028020
ENSMUSG00000025402	ENSMUSG00000069045	ENSMUSG00000022724		ENSMUSG00000041797	ENSMUSG00000018830	ENSMUSG00000031431			ENSMUSG00000053580				ENSMUSG00000001741			ENSMUSG00000027351	ENSMUSG00000056486	ENSMUSG00000070866	ENSMUSG00000026796	ENSMUSG00000056501	ENSMUSG00000074968	ENSMUSG00000027744	ENSMUSG00000017760	ENSMUSG00000044139	ENSMUSG00000087535		ENSMUSG00000072769	ENSMUSG00000030074	ENSMUSG00000048371	ENSMUSG00000071341	ENSMUSG00000028004
ENSMUSG00000034354		ENSMUSG00000022893		ENSMUSG00000018861	ENSMUSG00000022548	ENSMUSG00000085982			ENSMUSG00000041629				ENSMUSG00000032942			ENSMUSG00000027347	ENSMUSG00000085838	ENSMUSG00000027071	ENSMUSG00000026880	ENSMUSG00000074575	ENSMUSG00000057378	ENSMUSG00000036580	ENSMUSG00000017670	ENSMUSG00000060260	ENSMUSG00000021948		ENSMUSG00000013495	ENSMUSG00000030075	ENSMUSG00000014786	ENSMUSG00000029999	ENSMUSG00000033767
ENSMUSG00000020482		ENSMUSG00000099384		ENSMUSG00000000056	ENSMUSG00000052133				ENSMUSG00000020766				ENSMUSG00000037060			ENSMUSG00000074923	ENSMUSG00000002733	ENSMUSG00000075224	ENSMUSG00000035778	ENSMUSG00000013523	ENSMUSG00000074934	ENSMUSG00000036503	ENSMUSG00000027540	ENSMUSG00000008206	ENSMUSG00000021846		ENSMUSG00000001098	ENSMUSG00000034648	ENSMUSG00000003657	ENSMUSG00000033152	ENSMUSG00000028086
ENSMUSG00000045671		ENSMUSG00000057409		ENSMUSG00000020593	ENSMUSG00000043336				ENSMUSG00000034227				ENSMUSG00000030787			ENSMUSG00000027331	ENSMUSG00000042272	ENSMUSG00000040812	ENSMUSG00000035403	ENSMUSG00000016256	ENSMUSG00000027347	ENSMUSG00000027805	ENSMUSG00000074575	ENSMUSG00000045969	ENSMUSG00000034248		ENSMUSG00000063919	ENSMUSG00000071226	ENSMUSG00000031841	ENSMUSG00000064080	ENSMUSG00000051000
ENSMUSG00000040594		ENSMUSG00000067931		ENSMUSG00000020672	ENSMUSG00000022912				ENSMUSG00000057286				ENSMUSG00000005611			ENSMUSG00000039983	ENSMUSG00000027009	ENSMUSG00000040495	ENSMUSG00000046618	ENSMUSG00000000305	ENSMUSG00000074923	ENSMUSG00000104586	ENSMUSG00000103662	ENSMUSG00000026317	ENSMUSG00000055639		ENSMUSG00000066894	ENSMUSG00000004267	ENSMUSG00000074064	ENSMUSG00000030022	ENSMUSG00000028080
ENSMUSG00000002699		ENSMUSG00000024190		ENSMUSG00000020953	ENSMUSG00000023892				ENSMUSG00000048277				ENSMUSG00000038296			ENSMUSG00000027315	ENSMUSG00000075256	ENSMUSG00000040479	ENSMUSG00000035295	ENSMUSG00000039059	ENSMUSG00000027296	ENSMUSG00000036334	ENSMUSG00000016256	ENSMUSG00000037492	ENSMUSG00000022124		ENSMUSG00000029598	ENSMUSG00000038451	ENSMUSG00000031837	ENSMUSG00000030067	ENSMUSG00000028051
ENSMUSG00000020397		ENSMUSG00000024042		ENSMUSG00000021136	ENSMUSG00000025737				ENSMUSG00000048387				ENSMUSG00000030717			ENSMUSG00000034226	ENSMUSG00000059173	ENSMUSG00000027230	ENSMUSG00000026754	ENSMUSG00000038990	ENSMUSG00000033902	ENSMUSG00000027823	ENSMUSG00000000305	ENSMUSG00000063626	ENSMUSG00000110080		ENSMUSG00000072591	ENSMUSG00000030124	ENSMUSG00000034796	ENSMUSG00000034648	ENSMUSG00000028047
ENSMUSG00000054519		ENSMUSG00000073423		ENSMUSG00000034168	ENSMUSG00000024177				ENSMUSG00000020571				ENSMUSG00000045757			ENSMUSG00000085438	ENSMUSG00000027006	ENSMUSG00000027221	ENSMUSG00000026872	ENSMUSG00000038605	ENSMUSG00000027227	ENSMUSG00000027827	ENSMUSG00000039059	ENSMUSG00000031584	ENSMUSG00000085555		ENSMUSG00000029420	ENSMUSG00000038115	ENSMUSG00000031972	ENSMUSG00000030123	ENSMUSG00000052415
ENSMUSG00000049892		ENSMUSG00000037649		ENSMUSG00000037686	ENSMUSG00000061232				ENSMUSG00000090370				ENSMUSG00000097595			ENSMUSG00000033808	ENSMUSG00000027004	ENSMUSG00000027217	ENSMUSG00000052155	ENSMUSG00000025255	ENSMUSG00000027200	ENSMUSG00000033767	ENSMUSG00000027570	ENSMUSG00000036437	ENSMUSG00000041594		ENSMUSG00000039771	ENSMUSG00000049107	ENSMUSG00000031974	ENSMUSG00000047228	ENSMUSG00000013707
ENSMUSG00000042650		ENSMUSG00000037089		ENSMUSG00000113527	ENSMUSG00000059714				ENSMUSG00000020653				ENSMUSG00000025510			ENSMUSG00000079110	ENSMUSG00000027002	ENSMUSG00000005087	ENSMUSG00000017144	ENSMUSG00000063600	ENSMUSG00000074872	ENSMUSG00000028078	ENSMUSG00000059540	ENSMUSG00000000792	ENSMUSG00000054263		ENSMUSG00000043279	ENSMUSG00000097596	ENSMUSG00000031932	ENSMUSG00000033082	ENSMUSG00000038354
ENSMUSG00000018599		ENSMUSG00000024201		ENSMUSG00000021319	ENSMUSG00000067212				ENSMUSG00000036613				ENSMUSG00000108955			ENSMUSG00000033526	ENSMUSG00000070866	ENSMUSG00000027187	ENSMUSG00000026946	ENSMUSG00000037625	ENSMUSG00000001999	ENSMUSG00000004892	ENSMUSG00000027584	ENSMUSG00000031805	ENSMUSG00000039676		ENSMUSG00000029718	ENSMUSG00000047228	ENSMUSG00000043895	ENSMUSG00000030220	ENSMUSG00000038205
ENSMUSG00000020893		ENSMUSG00000110218		ENSMUSG00000042842	ENSMUSG00000023912				ENSMUSG00000020669				ENSMUSG00000008206			ENSMUSG00000027200	ENSMUSG00000059588	ENSMUSG00000068373	ENSMUSG00000053475	ENSMUSG00000027669	ENSMUSG00000079056	ENSMUSG00000004894	ENSMUSG00000025255	ENSMUSG00000034472	ENSMUSG00000022324		ENSMUSG00000029560	ENSMUSG00000033082	ENSMUSG00000033453	ENSMUSG00000040234	ENSMUSG00000027878
ENSMUSG00000069835		ENSMUSG00000038418		ENSMUSG00000021365	ENSMUSG00000036568				ENSMUSG00000079104				ENSMUSG00000037656			ENSMUSG00000027207	ENSMUSG00000027074	ENSMUSG00000005973	ENSMUSG00000036053	ENSMUSG00000056900	ENSMUSG00000027375	ENSMUSG00000001415	ENSMUSG00000090300	ENSMUSG00000037148	ENSMUSG00000022346		ENSMUSG00000058488	ENSMUSG00000030207	ENSMUSG00000053310	ENSMUSG00000053550	ENSMUSG00000027865
ENSMUSG00000085609		ENSMUSG00000044595		ENSMUSG00000021392	ENSMUSG00000004730				ENSMUSG00000112150				ENSMUSG00000056313			ENSMUSG00000027375	ENSMUSG00000075224	ENSMUSG00000016386	ENSMUSG00000060988	ENSMUSG00000027676	ENSMUSG00000027394	ENSMUSG00000028059	ENSMUSG00000039519	ENSMUSG00000031700	ENSMUSG00000097039		ENSMUSG00000041390	ENSMUSG00000016487	ENSMUSG00000001942	ENSMUSG00000074358	ENSMUSG00000027864
ENSMUSG00000017677		ENSMUSG00000097430		ENSMUSG00000021476	ENSMUSG00000045036				ENSMUSG00000021219				ENSMUSG00000062991			ENSMUSG00000014361	ENSMUSG00000040812	ENSMUSG00000074971	ENSMUSG00000026824	ENSMUSG00000037225	ENSMUSG00000037885	ENSMUSG00000028053	ENSMUSG00000027660	ENSMUSG00000031778	ENSMUSG00000071714		ENSMUSG00000062980	ENSMUSG00000108348	ENSMUSG00000032024	ENSMUSG00000003545	ENSMUSG00000068798
ENSMUSG00000072582		ENSMUSG00000050875		ENSMUSG00000021595	ENSMUSG00000032796				ENSMUSG00000021222				ENSMUSG00000038005			ENSMUSG00000027330	ENSMUSG00000027282	ENSMUSG00000074968	ENSMUSG00000026826	ENSMUSG00000058174	ENSMUSG00000068267	ENSMUSG00000028047	ENSMUSG00000056900	ENSMUSG00000031669	ENSMUSG00000042109		ENSMUSG00000029775	ENSMUSG00000030406	ENSMUSG00000032017	ENSMUSG00000061286	ENSMUSG00000004035
ENSMUSG00000000276		ENSMUSG00000058152		ENSMUSG00000099966	ENSMUSG00000054469				ENSMUSG00000057265				ENSMUSG00000091764			ENSMUSG00000027340	ENSMUSG00000040495	ENSMUSG00000003604	ENSMUSG00000026830	ENSMUSG00000044167	ENSMUSG00000068264	ENSMUSG00000000794	ENSMUSG00000037225	ENSMUSG00000014786	ENSMUSG00000023272		ENSMUSG00000029843	ENSMUSG00000002985	ENSMUSG00000037493	ENSMUSG00000063047	ENSMUSG00000027889
ENSMUSG00000006931		ENSMUSG00000062526		ENSMUSG00000071547	ENSMUSG00000001870				ENSMUSG00000045064				ENSMUSG00000035439			ENSMUSG00000027350	ENSMUSG00000040479	ENSMUSG00000074934	ENSMUSG00000026834	ENSMUSG00000036580	ENSMUSG00000027339	ENSMUSG00000027951	ENSMUSG00000058174	ENSMUSG00000013155	ENSMUSG00000035805		ENSMUSG00000029838	ENSMUSG00000002602	ENSMUSG00000032307	ENSMUSG00000013367	ENSMUSG00000059857
ENSMUSG00000000567		ENSMUSG00000079467		ENSMUSG00000021904	ENSMUSG00000024120				ENSMUSG00000007682				ENSMUSG00000002885			ENSMUSG00000051177	ENSMUSG00000027221	ENSMUSG00000027210	ENSMUSG00000026836	ENSMUSG00000027805	ENSMUSG00000027346	ENSMUSG00000028150	ENSMUSG00000044167	ENSMUSG00000036611	ENSMUSG00000052560		ENSMUSG00000033542	ENSMUSG00000030494	ENSMUSG00000032221	ENSMUSG00000108607	ENSMUSG00000027965
ENSMUSG00000034706		ENSMUSG00000047810		ENSMUSG00000022178	ENSMUSG00000024236				ENSMUSG00000021171				ENSMUSG00000053560			ENSMUSG00000039913	ENSMUSG00000075028	ENSMUSG00000085316	ENSMUSG00000036641	ENSMUSG00000104586	ENSMUSG00000027350	ENSMUSG00000038777	ENSMUSG00000036580	ENSMUSG00000045994	ENSMUSG00000045608		ENSMUSG00000047867	ENSMUSG00000034867	ENSMUSG00000032202	ENSMUSG00000040364	ENSMUSG00000027963
ENSMUSG00000050910		ENSMUSG00000034371		ENSMUSG00000040822	ENSMUSG00000024410				ENSMUSG00000021301				ENSMUSG00000003814			ENSMUSG00000068205	ENSMUSG00000032841	ENSMUSG00000027347	ENSMUSG00000035168	ENSMUSG00000027823	ENSMUSG00000027358	ENSMUSG00000046722	ENSMUSG00000027805	ENSMUSG00000050555	ENSMUSG00000059213		ENSMUSG00000029810	ENSMUSG00000013367	ENSMUSG00000062151	ENSMUSG00000096146	ENSMUSG00000033377
ENSMUSG00000057469		ENSMUSG00000048572		ENSMUSG00000047098	ENSMUSG00000024317				ENSMUSG00000035910				ENSMUSG00000060038			ENSMUSG00000027419	ENSMUSG00000005087	ENSMUSG00000027344	ENSMUSG00000026970	ENSMUSG00000027827	ENSMUSG00000027270	ENSMUSG00000046519	ENSMUSG00000104586	ENSMUSG00000038112	ENSMUSG00000023046		ENSMUSG00000023367	ENSMUSG00000096146	ENSMUSG00000111348	ENSMUSG00000030854	ENSMUSG00000106073
ENSMUSG00000020950		ENSMUSG00000071573		ENSMUSG00000034463	ENSMUSG00000051678				ENSMUSG00000049115				ENSMUSG00000031701			ENSMUSG00000074736	ENSMUSG00000027187	ENSMUSG00000074923	ENSMUSG00000035033	ENSMUSG00000027784	ENSMUSG00000051379	ENSMUSG00000038495	ENSMUSG00000027808	ENSMUSG00000049281	ENSMUSG00000005718		ENSMUSG00000029781	ENSMUSG00000051504	ENSMUSG00000033577	ENSMUSG00000102627	ENSMUSG00000028133
ENSMUSG00000021025		ENSMUSG00000067199		ENSMUSG00000058997	ENSMUSG00000056130				ENSMUSG00000046949				ENSMUSG00000031661			ENSMUSG00000032802	ENSMUSG00000068373	ENSMUSG00000027315	ENSMUSG00000026888	ENSMUSG00000043300	ENSMUSG00000027419	ENSMUSG00000040896	ENSMUSG00000027823	ENSMUSG00000066705	ENSMUSG00000041205		ENSMUSG00000053604	ENSMUSG00000030555	ENSMUSG00000032258	ENSMUSG00000109006	ENSMUSG00000039735
ENSMUSG00000059436		ENSMUSG00000040913		ENSMUSG00000022132	ENSMUSG00000062526				ENSMUSG00000038080				ENSMUSG00000031871			ENSMUSG00000019188	ENSMUSG00000005973	ENSMUSG00000034226	ENSMUSG00000034903	ENSMUSG00000027996	ENSMUSG00000027447	ENSMUSG00000048458	ENSMUSG00000027827	ENSMUSG00000032076	ENSMUSG00000021018		ENSMUSG00000030032	ENSMUSG00000108778	ENSMUSG00000032261	ENSMUSG00000030553	ENSMUSG00000050315
ENSMUSG00000112150		ENSMUSG00000046269		ENSMUSG00000051212	ENSMUSG00000073542				ENSMUSG00000047842				ENSMUSG00000035237			ENSMUSG00000056941	ENSMUSG00000027167	ENSMUSG00000027297	ENSMUSG00000061171	ENSMUSG00000033767	ENSMUSG00000074736	ENSMUSG00000056145	ENSMUSG00000027832	ENSMUSG00000086728	ENSMUSG00000052133		ENSMUSG00000047013	ENSMUSG00000030607	ENSMUSG00000032452	ENSMUSG00000030609	ENSMUSG00000053819
ENSMUSG00000021127		ENSMUSG00000039231		ENSMUSG00000048424	ENSMUSG00000097712				ENSMUSG00000017756				ENSMUSG00000031903			ENSMUSG00000027488	ENSMUSG00000016386	ENSMUSG00000079110	ENSMUSG00000075316	ENSMUSG00000027993	ENSMUSG00000033068	ENSMUSG00000027895	ENSMUSG00000027784	ENSMUSG00000032327	ENSMUSG00000064310		ENSMUSG00000030022	ENSMUSG00000108555	ENSMUSG00000032463	ENSMUSG00000025584	ENSMUSG00000027967
ENSMUSG00000072972		ENSMUSG00000001128		ENSMUSG00000040420	ENSMUSG00000024856				ENSMUSG00000021583				ENSMUSG00000039067			ENSMUSG00000027489	ENSMUSG00000027122	ENSMUSG00000027200	ENSMUSG00000034810	ENSMUSG00000028078	ENSMUSG00000032046	ENSMUSG00000004032	ENSMUSG00000043300	ENSMUSG00000032252	ENSMUSG00000089685		ENSMUSG00000097462	ENSMUSG00000109428	ENSMUSG00000032548	ENSMUSG00000098066	ENSMUSG00000028017
ENSMUSG00000021250		ENSMUSG00000082208		ENSMUSG00000039007	ENSMUSG00000035783				ENSMUSG00000048376				ENSMUSG00000031958			ENSMUSG00000038467	ENSMUSG00000041660	ENSMUSG00000027207	ENSMUSG00000027015	ENSMUSG00000004892	ENSMUSG00000032966	ENSMUSG00000027889	ENSMUSG00000033767	ENSMUSG00000036466	ENSMUSG00000054604		ENSMUSG00000107655	ENSMUSG00000070469	ENSMUSG00000032553	ENSMUSG00000048078	ENSMUSG00000058897
ENSMUSG00000021179		ENSMUSG00000067369		ENSMUSG00000022602	ENSMUSG00000025225				ENSMUSG00000021895				ENSMUSG00000078908			ENSMUSG00000074652	ENSMUSG00000074934	ENSMUSG00000027367	ENSMUSG00000006494	ENSMUSG00000004894	ENSMUSG00000046020	ENSMUSG00000068744	ENSMUSG00000027993	ENSMUSG00000032394	ENSMUSG00000022867		ENSMUSG00000059187	ENSMUSG00000042797	ENSMUSG00000032528	ENSMUSG00000035686	ENSMUSG00000040998
ENSMUSG00000044715		ENSMUSG00000031431		ENSMUSG00000022575	ENSMUSG00000025083				ENSMUSG00000021900				ENSMUSG00000023336			ENSMUSG00000027642	ENSMUSG00000027347	ENSMUSG00000027375	ENSMUSG00000056486	ENSMUSG00000028059	ENSMUSG00000056941	ENSMUSG00000040322	ENSMUSG00000028078	ENSMUSG00000032224	ENSMUSG00000022895		ENSMUSG00000030319	ENSMUSG00000035547	ENSMUSG00000047712	ENSMUSG00000035547	ENSMUSG00000028164
ENSMUSG00000096995		ENSMUSG00000025287		ENSMUSG00000042406	ENSMUSG00000103436				ENSMUSG00000041471				ENSMUSG00000092329			ENSMUSG00000067786	ENSMUSG00000074923	ENSMUSG00000014361	ENSMUSG00000027016	ENSMUSG00000068874	ENSMUSG00000027489	ENSMUSG00000059857	ENSMUSG00000004892	ENSMUSG00000034910	ENSMUSG00000034265		ENSMUSG00000030170	ENSMUSG00000055407	ENSMUSG00000019970	ENSMUSG00000086477	ENSMUSG00000037922
ENSMUSG00000050244				ENSMUSG00000097613	ENSMUSG00000036537				ENSMUSG00000023064				ENSMUSG00000038697			ENSMUSG00000016933	ENSMUSG00000078137	ENSMUSG00000037773	ENSMUSG00000027011	ENSMUSG00000038777	ENSMUSG00000027597	ENSMUSG00000027966	ENSMUSG00000028059	ENSMUSG00000034858	ENSMUSG00000068037		ENSMUSG00000030111	ENSMUSG00000035314	ENSMUSG00000074862	ENSMUSG00000035314	ENSMUSG00000028273
ENSMUSG00000009734				ENSMUSG00000022621	ENSMUSG00000001173				ENSMUSG00000035726				ENSMUSG00000089704			ENSMUSG00000040164	ENSMUSG00000045838	ENSMUSG00000074797	ENSMUSG00000027009	ENSMUSG00000015702	ENSMUSG00000038375	ENSMUSG00000098097	ENSMUSG00000105204	ENSMUSG00000032872	ENSMUSG00000062480		ENSMUSG00000007458	ENSMUSG00000096606	ENSMUSG00000074657	ENSMUSG00000109435	ENSMUSG00000039037
ENSMUSG00000113440				ENSMUSG00000022462	ENSMUSG00000031375				ENSMUSG00000079184				ENSMUSG00000031983			ENSMUSG00000016995	ENSMUSG00000040007	ENSMUSG00000027330	ENSMUSG00000075256	ENSMUSG00000015714	ENSMUSG00000074652	ENSMUSG00000028121	ENSMUSG00000059743	ENSMUSG00000033350	ENSMUSG00000024176		ENSMUSG00000049037	ENSMUSG00000097974	ENSMUSG00000025355	ENSMUSG00000030729	ENSMUSG00000028360
ENSMUSG00000097838				ENSMUSG00000009733	ENSMUSG00000031328				ENSMUSG00000091722				ENSMUSG00000097312			ENSMUSG00000050373	ENSMUSG00000027315	ENSMUSG00000086822	ENSMUSG00000027007	ENSMUSG00000038642	ENSMUSG00000027634	ENSMUSG00000027971	ENSMUSG00000000794	ENSMUSG00000032452	ENSMUSG00000037326		ENSMUSG00000008845	ENSMUSG00000030729	ENSMUSG00000003585	ENSMUSG00000031029	ENSMUSG00000085084
ENSMUSG00000113255				ENSMUSG00000023034	ENSMUSG00000031207				ENSMUSG00000005148				ENSMUSG00000032006			ENSMUSG00000039671	ENSMUSG00000034226	ENSMUSG00000034723	ENSMUSG00000059173	ENSMUSG00000015745	ENSMUSG00000067787	ENSMUSG00000053819	ENSMUSG00000027951	ENSMUSG00000032537	ENSMUSG00000013766		ENSMUSG00000001518	ENSMUSG00000030708	ENSMUSG00000041073	ENSMUSG00000030770	ENSMUSG00000066324
ENSMUSG00000021478				ENSMUSG00000023046	ENSMUSG00000034551				ENSMUSG00000041625				ENSMUSG00000050912			ENSMUSG00000039463	ENSMUSG00000085438	ENSMUSG00000068205	ENSMUSG00000027006	ENSMUSG00000038495	ENSMUSG00000067786	ENSMUSG00000028016	ENSMUSG00000060671	ENSMUSG00000032564	ENSMUSG00000000127		ENSMUSG00000097675	ENSMUSG00000030688	ENSMUSG00000020413	ENSMUSG00000108456	ENSMUSG00000041272
ENSMUSG00000094942				ENSMUSG00000022766	ENSMUSG00000049047				ENSMUSG00000048424				ENSMUSG00000032000			ENSMUSG00000013523	ENSMUSG00000027297	ENSMUSG00000027419	ENSMUSG00000027004	ENSMUSG00000038170	ENSMUSG00000016933	ENSMUSG00000028161	ENSMUSG00000041959	ENSMUSG00000032479	ENSMUSG00000091636		ENSMUSG00000030208	ENSMUSG00000057143	ENSMUSG00000020407	ENSMUSG00000030652	ENSMUSG00000049225
ENSMUSG00000074794				ENSMUSG00000012017	ENSMUSG00000033436				ENSMUSG00000022324				ENSMUSG00000031937			ENSMUSG00000016256	ENSMUSG00000033852	ENSMUSG00000001768	ENSMUSG00000070866	ENSMUSG00000002227	ENSMUSG00000090996	ENSMUSG00000028152	ENSMUSG00000038777	ENSMUSG00000049555	ENSMUSG00000024238		ENSMUSG00000043298	ENSMUSG00000008734	ENSMUSG00000020315	ENSMUSG00000109517	ENSMUSG00000028222
ENSMUSG00000042364				ENSMUSG00000041378	ENSMUSG00000072969				ENSMUSG00000022371				ENSMUSG00000045087			ENSMUSG00000094786	ENSMUSG00000079110	ENSMUSG00000074736	ENSMUSG00000059588	ENSMUSG00000040896	ENSMUSG00000017734	ENSMUSG00000005034	ENSMUSG00000046722	ENSMUSG00000032500	ENSMUSG00000024421		ENSMUSG00000030230	ENSMUSG00000030905	ENSMUSG00000049336	ENSMUSG00000030905	ENSMUSG00000078772
ENSMUSG00000021890				ENSMUSG00000095464	ENSMUSG00000031274				ENSMUSG00000036661				ENSMUSG00000033453			ENSMUSG00000078864	ENSMUSG00000054484	ENSMUSG00000087035	ENSMUSG00000027082	ENSMUSG00000048458	ENSMUSG00000017664	ENSMUSG00000039058	ENSMUSG00000015714	ENSMUSG00000054871	ENSMUSG00000001700		ENSMUSG00000063171	ENSMUSG00000030865	ENSMUSG00000020436	ENSMUSG00000066189	ENSMUSG00000040387
ENSMUSG00000048379				ENSMUSG00000093701	ENSMUSG00000067194				ENSMUSG00000022575				ENSMUSG00000015656			ENSMUSG00000000305	ENSMUSG00000068479	ENSMUSG00000019188	ENSMUSG00000023224	ENSMUSG00000062778	ENSMUSG00000017670	ENSMUSG00000097745	ENSMUSG00000028101	ENSMUSG00000019762	ENSMUSG00000045991		ENSMUSG00000004961	ENSMUSG00000030711	ENSMUSG00000020397	ENSMUSG00000030707	ENSMUSG00000055373
ENSMUSG00000053754				ENSMUSG00000023861					ENSMUSG00000068220				ENSMUSG00000032020			ENSMUSG00000039086	ENSMUSG00000027200	ENSMUSG00000059842	ENSMUSG00000075224	ENSMUSG00000056145	ENSMUSG00000039621	ENSMUSG00000028360	ENSMUSG00000027878	ENSMUSG00000040624	ENSMUSG00000024521		ENSMUSG00000108477	ENSMUSG00000051457	ENSMUSG00000107677	ENSMUSG00000046378	ENSMUSG00000028277
ENSMUSG00000002325				ENSMUSG00000073437					ENSMUSG00000023018				ENSMUSG00000070304			ENSMUSG00000049401	ENSMUSG00000027360	ENSMUSG00000038467	ENSMUSG00000040812	ENSMUSG00000027895	ENSMUSG00000027540	ENSMUSG00000028199	ENSMUSG00000044468	ENSMUSG00000064065	ENSMUSG00000024642		ENSMUSG00000051527	ENSMUSG00000101225	ENSMUSG00000020895	ENSMUSG00000092534	ENSMUSG00000028413
ENSMUSG00000055717				ENSMUSG00000024176					ENSMUSG00000053559				ENSMUSG00000032085			ENSMUSG00000016349	ENSMUSG00000027375	ENSMUSG00000027593	ENSMUSG00000027282	ENSMUSG00000004032	ENSMUSG00000074575	ENSMUSG00000040037	ENSMUSG00000040896	ENSMUSG00000019817	ENSMUSG00000024810		ENSMUSG00000074364	ENSMUSG00000042178	ENSMUSG00000003934	ENSMUSG00000030847	ENSMUSG00000028464
ENSMUSG00000022132				ENSMUSG00000024190					ENSMUSG00000001285				ENSMUSG00000066687			ENSMUSG00000027584	ENSMUSG00000014361	ENSMUSG00000038375	ENSMUSG00000027257	ENSMUSG00000004035	ENSMUSG00000013523	ENSMUSG00000045573	ENSMUSG00000048458	ENSMUSG00000078453	ENSMUSG00000024827		ENSMUSG00000002983	ENSMUSG00000070366	ENSMUSG00000038807	ENSMUSG00000030946	ENSMUSG00000048232
ENSMUSG00000025551				ENSMUSG00000023067					ENSMUSG00000022488				ENSMUSG00000032313			ENSMUSG00000039717	ENSMUSG00000053552	ENSMUSG00000074652	ENSMUSG00000027253	ENSMUSG00000068762	ENSMUSG00000016256	ENSMUSG00000040536	ENSMUSG00000068798	ENSMUSG00000019996	ENSMUSG00000061132		ENSMUSG00000002985	ENSMUSG00000041309	ENSMUSG00000020848	ENSMUSG00000109598	ENSMUSG00000044813
ENSMUSG00000022323				ENSMUSG00000091586					ENSMUSG00000022768				ENSMUSG00000032316			ENSMUSG00000039519	ENSMUSG00000037773	ENSMUSG00000098950	ENSMUSG00000040495	ENSMUSG00000027890	ENSMUSG00000039059	ENSMUSG00000086017	ENSMUSG00000000561	ENSMUSG00000019970	ENSMUSG00000054843		ENSMUSG00000046410	ENSMUSG00000060314	ENSMUSG00000020847	ENSMUSG00000045733	ENSMUSG00000007613
ENSMUSG00000022338				ENSMUSG00000092176					ENSMUSG00000003526				ENSMUSG00000037716			ENSMUSG00000063887	ENSMUSG00000060029	ENSMUSG00000046229	ENSMUSG00000040479	ENSMUSG00000027889	ENSMUSG00000027583	ENSMUSG00000055373	ENSMUSG00000056145	ENSMUSG00000019880	ENSMUSG00000025089		ENSMUSG00000036845	ENSMUSG00000025491	ENSMUSG00000053783	ENSMUSG00000108955	ENSMUSG00000028344
ENSMUSG00000022365				ENSMUSG00000042419					ENSMUSG00000041378				ENSMUSG00000032231			ENSMUSG00000103992	ENSMUSG00000027330	ENSMUSG00000027624	ENSMUSG00000027223	ENSMUSG00000048796	ENSMUSG00000059540	ENSMUSG00000028289	ENSMUSG00000027895	ENSMUSG00000037151	ENSMUSG00000031155		ENSMUSG00000066537	ENSMUSG00000018819	ENSMUSG00000020846	ENSMUSG00000049717	ENSMUSG00000039634
ENSMUSG00000022357				ENSMUSG00000050705					ENSMUSG00000046613				ENSMUSG00000087466			ENSMUSG00000027660	ENSMUSG00000027342	ENSMUSG00000017868	ENSMUSG00000027221	ENSMUSG00000068744	ENSMUSG00000025255	ENSMUSG00000058006	ENSMUSG00000027894	ENSMUSG00000037031	ENSMUSG00000025037		ENSMUSG00000030693	ENSMUSG00000037664	ENSMUSG00000017386	ENSMUSG00000063626	ENSMUSG00000028420
ENSMUSG00000032501				ENSMUSG00000067212					ENSMUSG00000022847				ENSMUSG00000032549			ENSMUSG00000037625	ENSMUSG00000027346	ENSMUSG00000040164	ENSMUSG00000027220	ENSMUSG00000068732	ENSMUSG00000040374	ENSMUSG00000036078	ENSMUSG00000004035	ENSMUSG00000042846	ENSMUSG00000031059		ENSMUSG00000038387	ENSMUSG00000058748	ENSMUSG00000017390	ENSMUSG00000031584	ENSMUSG00000028434
ENSMUSG00000036661				ENSMUSG00000079491					ENSMUSG00000022548				ENSMUSG00000010064			ENSMUSG00000027669	ENSMUSG00000051177	ENSMUSG00000016995	ENSMUSG00000068735	ENSMUSG00000059857	ENSMUSG00000027562	ENSMUSG00000036052	ENSMUSG00000027889	ENSMUSG00000020241	ENSMUSG00000031101		ENSMUSG00000038260	ENSMUSG00000060924	ENSMUSG00000018334	ENSMUSG00000109927	ENSMUSG00000038578
ENSMUSG00000022602				ENSMUSG00000023944					ENSMUSG00000022636				ENSMUSG00000104674			ENSMUSG00000085007	ENSMUSG00000039913	ENSMUSG00000045822	ENSMUSG00000032841	ENSMUSG00000049300	ENSMUSG00000039286	ENSMUSG00000035615	ENSMUSG00000068744	ENSMUSG00000001119	ENSMUSG00000036022		ENSMUSG00000030854	ENSMUSG00000085795	ENSMUSG00000069793	ENSMUSG00000007610	ENSMUSG00000028382
ENSMUSG00000046380				ENSMUSG00000023972					ENSMUSG00000035258				ENSMUSG00000006941			ENSMUSG00000046743	ENSMUSG00000068205	ENSMUSG00000017754	ENSMUSG00000027188	ENSMUSG00000074264	ENSMUSG00000063600	ENSMUSG00000044813	ENSMUSG00000068732	ENSMUSG00000020277	ENSMUSG00000059401		ENSMUSG00000055489	ENSMUSG00000009628	ENSMUSG00000056158	ENSMUSG00000034472	ENSMUSG00000051675
ENSMUSG00000097613				ENSMUSG00000023927					ENSMUSG00000022893				ENSMUSG00000038412			ENSMUSG00000025764	ENSMUSG00000027419	ENSMUSG00000039671	ENSMUSG00000005087	ENSMUSG00000027966	ENSMUSG00000027660	ENSMUSG00000035551	ENSMUSG00000027882	ENSMUSG00000019929	ENSMUSG00000031216		ENSMUSG00000015133	ENSMUSG00000031584	ENSMUSG00000047181	ENSMUSG00000005481	ENSMUSG00000008305
ENSMUSG00000048546				ENSMUSG00000110218					ENSMUSG00000092074				ENSMUSG00000025239			ENSMUSG00000027748	ENSMUSG00000001768	ENSMUSG00000027678	ENSMUSG00000027187	ENSMUSG00000106025	ENSMUSG00000037625	ENSMUSG00000035539	ENSMUSG00000059857	ENSMUSG00000019943	ENSMUSG00000056854		ENSMUSG00000030554	ENSMUSG00000031613	ENSMUSG00000004040	ENSMUSG00000053560	ENSMUSG00000049122
ENSMUSG00000054277				ENSMUSG00000034116					ENSMUSG00000096780				ENSMUSG00000093803			ENSMUSG00000027796	ENSMUSG00000074736	ENSMUSG00000039501	ENSMUSG00000032698	ENSMUSG00000102729	ENSMUSG00000056900	ENSMUSG00000028328	ENSMUSG00000027966	ENSMUSG00000041046	ENSMUSG00000000223		ENSMUSG00000097415	ENSMUSG00000036469	ENSMUSG00000001313	ENSMUSG00000052837	ENSMUSG00000028397
ENSMUSG00000035845				ENSMUSG00000032796					ENSMUSG00000042644				ENSMUSG00000038587			ENSMUSG00000056306	ENSMUSG00000087035	ENSMUSG00000103662	ENSMUSG00000068373	ENSMUSG00000027971	ENSMUSG00000027674	ENSMUSG00000028337	ENSMUSG00000068696	ENSMUSG00000020427	ENSMUSG00000040990		ENSMUSG00000053158	ENSMUSG00000054648	ENSMUSG00000052373	ENSMUSG00000047866	ENSMUSG00000008575
ENSMUSG00000036298				ENSMUSG00000024069					ENSMUSG00000044857				ENSMUSG00000047648			ENSMUSG00000036580	ENSMUSG00000027459	ENSMUSG00000013523	ENSMUSG00000005973	ENSMUSG00000044365	ENSMUSG00000027676	ENSMUSG00000039740	ENSMUSG00000033342	ENSMUSG00000020176			ENSMUSG00000030528	ENSMUSG00000002346	ENSMUSG00000078640	ENSMUSG00000043668	ENSMUSG00000035305
ENSMUSG00000022992				ENSMUSG00000054901					ENSMUSG00000092412				ENSMUSG00000019820			ENSMUSG00000027797	ENSMUSG00000060257	ENSMUSG00000027495	ENSMUSG00000074971	ENSMUSG00000028161	ENSMUSG00000105265	ENSMUSG00000039579	ENSMUSG00000102729	ENSMUSG00000020173			ENSMUSG00000030560	ENSMUSG00000034656	ENSMUSG00000018634	ENSMUSG00000003657	ENSMUSG00000028601
ENSMUSG00000023034				ENSMUSG00000033855					ENSMUSG00000057246				ENSMUSG00000020009			ENSMUSG00000056476	ENSMUSG00000059361	ENSMUSG00000016256	ENSMUSG00000074968	ENSMUSG00000046818	ENSMUSG00000105095	ENSMUSG00000055296	ENSMUSG00000098097	ENSMUSG00000033953			ENSMUSG00000055407	ENSMUSG00000045333	ENSMUSG00000034706	ENSMUSG00000046441	ENSMUSG00000028691
ENSMUSG00000045665				ENSMUSG00000063889					ENSMUSG00000091971				ENSMUSG00000010461			ENSMUSG00000046999	ENSMUSG00000074673	ENSMUSG00000095362	ENSMUSG00000085316	ENSMUSG00000028152	ENSMUSG00000037225	ENSMUSG00000045589	ENSMUSG00000028121	ENSMUSG00000001891			ENSMUSG00000070436	ENSMUSG00000043668	ENSMUSG00000020601	ENSMUSG00000045246	ENSMUSG00000050854
ENSMUSG00000022507				ENSMUSG00000063281					ENSMUSG00000024436				ENSMUSG00000037370			ENSMUSG00000034317	ENSMUSG00000046020	ENSMUSG00000070476	ENSMUSG00000027351	ENSMUSG00000005034	ENSMUSG00000058174	ENSMUSG00000038764	ENSMUSG00000039735	ENSMUSG00000063564			ENSMUSG00000030729	ENSMUSG00000031875	ENSMUSG00000090946	ENSMUSG00000071302	ENSMUSG00000028639
ENSMUSG00000022765				ENSMUSG00000039616					ENSMUSG00000056492				ENSMUSG00000019846			ENSMUSG00000027784	ENSMUSG00000056941	ENSMUSG00000039117	ENSMUSG00000027347	ENSMUSG00000028360	ENSMUSG00000060798	ENSMUSG00000028367	ENSMUSG00000027971	ENSMUSG00000044352			ENSMUSG00000032812	ENSMUSG00000014782	ENSMUSG00000035105	ENSMUSG00000032000	ENSMUSG00000028655
ENSMUSG00000022822				ENSMUSG00000038418					ENSMUSG00000039316				ENSMUSG00000038280			ENSMUSG00000027955	ENSMUSG00000027489	ENSMUSG00000039059	ENSMUSG00000040152	ENSMUSG00000040037	ENSMUSG00000044167	ENSMUSG00000028382	ENSMUSG00000053819	ENSMUSG00000018339			ENSMUSG00000032737	ENSMUSG00000014846	ENSMUSG00000085622	ENSMUSG00000031932	ENSMUSG00000028654
ENSMUSG00000022508				ENSMUSG00000036412					ENSMUSG00000002668				ENSMUSG00000019866			ENSMUSG00000028020	ENSMUSG00000038467	ENSMUSG00000016349	ENSMUSG00000045838	ENSMUSG00000045573	ENSMUSG00000036580	ENSMUSG00000028391	ENSMUSG00000074238	ENSMUSG00000020892			ENSMUSG00000066258	ENSMUSG00000003657	ENSMUSG00000112030	ENSMUSG00000031934	ENSMUSG00000090125
ENSMUSG00000022893				ENSMUSG00000024620					ENSMUSG00000024066				ENSMUSG00000038583			ENSMUSG00000028004	ENSMUSG00000027593	ENSMUSG00000038605	ENSMUSG00000039983	ENSMUSG00000041261	ENSMUSG00000027805	ENSMUSG00000028351	ENSMUSG00000027999	ENSMUSG00000018293			ENSMUSG00000031027	ENSMUSG00000033579	ENSMUSG00000112637	ENSMUSG00000032171	ENSMUSG00000028842
ENSMUSG00000067931				ENSMUSG00000073542					ENSMUSG00000071042				ENSMUSG00000020077			ENSMUSG00000074517	ENSMUSG00000038375	ENSMUSG00000002458	ENSMUSG00000027315	ENSMUSG00000040536	ENSMUSG00000104586	ENSMUSG00000008305	ENSMUSG00000037922	ENSMUSG00000040712			ENSMUSG00000007279	ENSMUSG00000034330	ENSMUSG00000032705	ENSMUSG00000053310	ENSMUSG00000028776
ENSMUSG00000024136				ENSMUSG00000056214					ENSMUSG00000050668				ENSMUSG00000090622			ENSMUSG00000027993	ENSMUSG00000074652	ENSMUSG00000027584	ENSMUSG00000085438	ENSMUSG00000055373	ENSMUSG00000027823	ENSMUSG00000084910	ENSMUSG00000028161	ENSMUSG00000020821			ENSMUSG00000005611	ENSMUSG00000031841	ENSMUSG00000021219	ENSMUSG00000049281	ENSMUSG00000102796
ENSMUSG00000036636				ENSMUSG00000001750					ENSMUSG00000112121				ENSMUSG00000009293			ENSMUSG00000028086	ENSMUSG00000027624	ENSMUSG00000025255	ENSMUSG00000027297	ENSMUSG00000028289	ENSMUSG00000027827	ENSMUSG00000028397	ENSMUSG00000028152	ENSMUSG00000020847			ENSMUSG00000030905	ENSMUSG00000031827	ENSMUSG00000021253	ENSMUSG00000032024	ENSMUSG00000050511
ENSMUSG00000024188				ENSMUSG00000024835					ENSMUSG00000024234				ENSMUSG00000020327			ENSMUSG00000051000	ENSMUSG00000086118	ENSMUSG00000027533	ENSMUSG00000027293	ENSMUSG00000040183	ENSMUSG00000034317	ENSMUSG00000028576	ENSMUSG00000005034	ENSMUSG00000020846			ENSMUSG00000046182	ENSMUSG00000031825	ENSMUSG00000045404	ENSMUSG00000049932	ENSMUSG00000028885
ENSMUSG00000024190				ENSMUSG00000006463					ENSMUSG00000033960				ENSMUSG00000004665			ENSMUSG00000028047	ENSMUSG00000027634	ENSMUSG00000039717	ENSMUSG00000062646	ENSMUSG00000054679	ENSMUSG00000027784	ENSMUSG00000052684	ENSMUSG00000039058	ENSMUSG00000020866			ENSMUSG00000040177	ENSMUSG00000040010	ENSMUSG00000100975	ENSMUSG00000032089	ENSMUSG00000083816
ENSMUSG00000024042				ENSMUSG00000024966					ENSMUSG00000033032				ENSMUSG00000110869			ENSMUSG00000042784	ENSMUSG00000067787	ENSMUSG00000049796	ENSMUSG00000079110	ENSMUSG00000045083	ENSMUSG00000043300	ENSMUSG00000028572	ENSMUSG00000097745	ENSMUSG00000039096			ENSMUSG00000030862	ENSMUSG00000047193	ENSMUSG00000021294	ENSMUSG00000110924	ENSMUSG00000028832
ENSMUSG00000091971				ENSMUSG00000063796					ENSMUSG00000024516				ENSMUSG00000020154			ENSMUSG00000109293	ENSMUSG00000067786	ENSMUSG00000063887	ENSMUSG00000027263	ENSMUSG00000036052	ENSMUSG00000033981	ENSMUSG00000028556	ENSMUSG00000040037	ENSMUSG00000020882			ENSMUSG00000030986	ENSMUSG00000031932	ENSMUSG00000037679	ENSMUSG00000032062	ENSMUSG00000028803
ENSMUSG00000024436				ENSMUSG00000024663					ENSMUSG00000024824				ENSMUSG00000112627			ENSMUSG00000042572	ENSMUSG00000037843	ENSMUSG00000043164	ENSMUSG00000033526	ENSMUSG00000035551	ENSMUSG00000027996	ENSMUSG00000028527	ENSMUSG00000028179	ENSMUSG00000019312			ENSMUSG00000109598	ENSMUSG00000097535	ENSMUSG00000006356	ENSMUSG00000037493	ENSMUSG00000037188
ENSMUSG00000038762				ENSMUSG00000009378					ENSMUSG00000095098				ENSMUSG00000020227			ENSMUSG00000042404	ENSMUSG00000037813	ENSMUSG00000027660	ENSMUSG00000005804	ENSMUSG00000028328	ENSMUSG00000033752	ENSMUSG00000028514	ENSMUSG00000028232	ENSMUSG00000084890			ENSMUSG00000025491	ENSMUSG00000013822	ENSMUSG00000076617	ENSMUSG00000035594	ENSMUSG00000051351
ENSMUSG00000023912				ENSMUSG00000025154					ENSMUSG00000024769				ENSMUSG00000009075			ENSMUSG00000028145	ENSMUSG00000070544	ENSMUSG00000037625	ENSMUSG00000027200	ENSMUSG00000028337	ENSMUSG00000027993	ENSMUSG00000034926	ENSMUSG00000045573	ENSMUSG00000055805			ENSMUSG00000025492	ENSMUSG00000033453	ENSMUSG00000041324	ENSMUSG00000063849	ENSMUSG00000041351
ENSMUSG00000023944				ENSMUSG00000025157					ENSMUSG00000032946				ENSMUSG00000020473			ENSMUSG00000015745	ENSMUSG00000053141	ENSMUSG00000085953	ENSMUSG00000027367	ENSMUSG00000039579	ENSMUSG00000028078	ENSMUSG00000034853	ENSMUSG00000041272	ENSMUSG00000020599			ENSMUSG00000048583	ENSMUSG00000050555	ENSMUSG00000113216	ENSMUSG00000038264	ENSMUSG00000045349
ENSMUSG00000023988				ENSMUSG00000034336					ENSMUSG00000056629				ENSMUSG00000044072			ENSMUSG00000038495	ENSMUSG00000035576	ENSMUSG00000027669	ENSMUSG00000027375	ENSMUSG00000028412	ENSMUSG00000004892	ENSMUSG00000061887	ENSMUSG00000041261	ENSMUSG00000041654			ENSMUSG00000037706	ENSMUSG00000053310	ENSMUSG00000076431	ENSMUSG00000035914	ENSMUSG00000028758
ENSMUSG00000024069				ENSMUSG00000031145					ENSMUSG00000024965				ENSMUSG00000069919			ENSMUSG00000015947	ENSMUSG00000040164	ENSMUSG00000105265	ENSMUSG00000051319	ENSMUSG00000045589	ENSMUSG00000105843	ENSMUSG00000028717	ENSMUSG00000040536	ENSMUSG00000020654			ENSMUSG00000037664	ENSMUSG00000032017	ENSMUSG00000049115	ENSMUSG00000004936	ENSMUSG00000078235
ENSMUSG00000086935				ENSMUSG00000025037					ENSMUSG00000060675				ENSMUSG00000050567			ENSMUSG00000028098	ENSMUSG00000016995	ENSMUSG00000085007	ENSMUSG00000014361	ENSMUSG00000038764	ENSMUSG00000001415	ENSMUSG00000034171	ENSMUSG00000055373	ENSMUSG00000092229			ENSMUSG00000031502	ENSMUSG00000032067	ENSMUSG00000045827	ENSMUSG00000032394	ENSMUSG00000041120
ENSMUSG00000024271				ENSMUSG00000016319					ENSMUSG00000071659				ENSMUSG00000000782			ENSMUSG00000027878	ENSMUSG00000017734	ENSMUSG00000058174	ENSMUSG00000027397	ENSMUSG00000039005	ENSMUSG00000008604	ENSMUSG00000033295	ENSMUSG00000028289	ENSMUSG00000002997			ENSMUSG00000060924	ENSMUSG00000034487	ENSMUSG00000021360	ENSMUSG00000090626	ENSMUSG00000040972
ENSMUSG00000038418				ENSMUSG00000019088					ENSMUSG00000071653				ENSMUSG00000044894			ENSMUSG00000027864	ENSMUSG00000039671	ENSMUSG00000046743	ENSMUSG00000027408	ENSMUSG00000028351	ENSMUSG00000028059	ENSMUSG00000028730	ENSMUSG00000040183	ENSMUSG00000021120			ENSMUSG00000031483	ENSMUSG00000035878	ENSMUSG00000044164	ENSMUSG00000032261	ENSMUSG00000006219
ENSMUSG00000099703				ENSMUSG00000015290					ENSMUSG00000069833				ENSMUSG00000078851			ENSMUSG00000033147	ENSMUSG00000006800	ENSMUSG00000025764	ENSMUSG00000074793	ENSMUSG00000008305	ENSMUSG00000028047	ENSMUSG00000060288	ENSMUSG00000073910	ENSMUSG00000113184			ENSMUSG00000063626	ENSMUSG00000032366	ENSMUSG00000043631	ENSMUSG00000035274	ENSMUSG00000040659
ENSMUSG00000024493				ENSMUSG00000031200					ENSMUSG00000024998				ENSMUSG00000070407			ENSMUSG00000027861	ENSMUSG00000039621	ENSMUSG00000037152	ENSMUSG00000027350	ENSMUSG00000049122	ENSMUSG00000078173	ENSMUSG00000046093	ENSMUSG00000045083	ENSMUSG00000072946			ENSMUSG00000109648	ENSMUSG00000032221	ENSMUSG00000047842	ENSMUSG00000032452	ENSMUSG00000040606
ENSMUSG00000024528				ENSMUSG00000042515					ENSMUSG00000048120				ENSMUSG00000097386			ENSMUSG00000027860	ENSMUSG00000042854	ENSMUSG00000027748	ENSMUSG00000051177	ENSMUSG00000048706	ENSMUSG00000068874	ENSMUSG00000028876	ENSMUSG00000084898	ENSMUSG00000113055			ENSMUSG00000031601	ENSMUSG00000032202	ENSMUSG00000021478	ENSMUSG00000032463	ENSMUSG00000046862
ENSMUSG00000032656				ENSMUSG00000031274					ENSMUSG00000040414				ENSMUSG00000041189			ENSMUSG00000105891	ENSMUSG00000027540	ENSMUSG00000036580	ENSMUSG00000039913	ENSMUSG00000087128	ENSMUSG00000038777	ENSMUSG00000028863	ENSMUSG00000036078	ENSMUSG00000045404			ENSMUSG00000110227	ENSMUSG00000032179	ENSMUSG00000025870	ENSMUSG00000044244	ENSMUSG00000028599
ENSMUSG00000024613				ENSMUSG00000000037					ENSMUSG00000025207				ENSMUSG00000000318			ENSMUSG00000027858	ENSMUSG00000052056	ENSMUSG00000056476	ENSMUSG00000027273	ENSMUSG00000052684	ENSMUSG00000046722	ENSMUSG00000001985	ENSMUSG00000036073	ENSMUSG00000021194			ENSMUSG00000036469	ENSMUSG00000032332	ENSMUSG00000052087	ENSMUSG00000032548	ENSMUSG00000029020
ENSMUSG00000100621				ENSMUSG00000087159					ENSMUSG00000044948				ENSMUSG00000020828			ENSMUSG00000044165	ENSMUSG00000013523	ENSMUSG00000027823	ENSMUSG00000027276	ENSMUSG00000028572	ENSMUSG00000015714	ENSMUSG00000028833	ENSMUSG00000036052	ENSMUSG00000021091			ENSMUSG00000036437	ENSMUSG00000032261	ENSMUSG00000021541	ENSMUSG00000032564	ENSMUSG00000029016
ENSMUSG00000079467				ENSMUSG00000064357					ENSMUSG00000063698				ENSMUSG00000040447			ENSMUSG00000048458	ENSMUSG00000087633	ENSMUSG00000046999	ENSMUSG00000068205	ENSMUSG00000025791	ENSMUSG00000015697	ENSMUSG00000028785	ENSMUSG00000035615	ENSMUSG00000037594			ENSMUSG00000002910	ENSMUSG00000032463	ENSMUSG00000058246	ENSMUSG00000034684	ENSMUSG00000041544
ENSMUSG00000071652									ENSMUSG00000040229				ENSMUSG00000020788			ENSMUSG00000027882	ENSMUSG00000038400	ENSMUSG00000034317	ENSMUSG00000027419	ENSMUSG00000028532	ENSMUSG00000015850	ENSMUSG00000001334	ENSMUSG00000045973	ENSMUSG00000113984			ENSMUSG00000074235	ENSMUSG00000035606	ENSMUSG00000021589	ENSMUSG00000093456	ENSMUSG00000028992
ENSMUSG00000024661									ENSMUSG00000031101				ENSMUSG00000017344			ENSMUSG00000059857	ENSMUSG00000016256	ENSMUSG00000027955	ENSMUSG00000063873	ENSMUSG00000047502	ENSMUSG00000038495	ENSMUSG00000050390	ENSMUSG00000028328	ENSMUSG00000052374			ENSMUSG00000096943	ENSMUSG00000032553	ENSMUSG00000034488	ENSMUSG00000040875	ENSMUSG00000028980
ENSMUSG00000040414									ENSMUSG00000043463				ENSMUSG00000020701			ENSMUSG00000027965	ENSMUSG00000070476	ENSMUSG00000028020	ENSMUSG00000001768	ENSMUSG00000034853	ENSMUSG00000045934	ENSMUSG00000000409	ENSMUSG00000028337	ENSMUSG00000008859			ENSMUSG00000031665	ENSMUSG00000025239	ENSMUSG00000047419	ENSMUSG00000032528	ENSMUSG00000039713
ENSMUSG00000034336									ENSMUSG00000079418				ENSMUSG00000034177			ENSMUSG00000033377	ENSMUSG00000000305	ENSMUSG00000028004	ENSMUSG00000068154	ENSMUSG00000061887	ENSMUSG00000049288	ENSMUSG00000053730	ENSMUSG00000039634	ENSMUSG00000009734			ENSMUSG00000031871	ENSMUSG00000096054	ENSMUSG00000041417	ENSMUSG00000025785	ENSMUSG00000039577
ENSMUSG00000044948									ENSMUSG00000031285				ENSMUSG00000020483			ENSMUSG00000098097	ENSMUSG00000039117	ENSMUSG00000027993	ENSMUSG00000074743	ENSMUSG00000034401	ENSMUSG00000028098	ENSMUSG00000040690	ENSMUSG00000039579	ENSMUSG00000113216			ENSMUSG00000014786	ENSMUSG00000047712	ENSMUSG00000021721	ENSMUSG00000093803	ENSMUSG00000029026
ENSMUSG00000054843									ENSMUSG00000031379				ENSMUSG00000000275			ENSMUSG00000028133	ENSMUSG00000039059	ENSMUSG00000074513	ENSMUSG00000074736	ENSMUSG00000028708	ENSMUSG00000027858	ENSMUSG00000025743	ENSMUSG00000028312	ENSMUSG00000051029			ENSMUSG00000036672	ENSMUSG00000019865	ENSMUSG00000021765	ENSMUSG00000047712	ENSMUSG00000057751
ENSMUSG00000001173									ENSMUSG00000000402				ENSMUSG00000069744			ENSMUSG00000053931	ENSMUSG00000027584	ENSMUSG00000102805	ENSMUSG00000027452	ENSMUSG00000033295	ENSMUSG00000027852	ENSMUSG00000037306	ENSMUSG00000015243	ENSMUSG00000044164			ENSMUSG00000000303	ENSMUSG00000039891	ENSMUSG00000021732	ENSMUSG00000053980	ENSMUSG00000086810
ENSMUSG00000019558									ENSMUSG00000044583				ENSMUSG00000071415			ENSMUSG00000050315	ENSMUSG00000025255	ENSMUSG00000051000	ENSMUSG00000032046	ENSMUSG00000102997	ENSMUSG00000062127	ENSMUSG00000028801	ENSMUSG00000045589	ENSMUSG00000047842			ENSMUSG00000055435	ENSMUSG00000019990	ENSMUSG00000044772	ENSMUSG00000019970	ENSMUSG00000029054
ENSMUSG00000082319									ENSMUSG00000069045				ENSMUSG00000018167			ENSMUSG00000027971	ENSMUSG00000039519	ENSMUSG00000019710	ENSMUSG00000027457	ENSMUSG00000046093	ENSMUSG00000040896	ENSMUSG00000028664	ENSMUSG00000038764	ENSMUSG00000021478			ENSMUSG00000109957	ENSMUSG00000019970	ENSMUSG00000021775	ENSMUSG00000010461	ENSMUSG00000073680
ENSMUSG00000049047													ENSMUSG00000014195			ENSMUSG00000032854	ENSMUSG00000063887	ENSMUSG00000004894	ENSMUSG00000087035	ENSMUSG00000028876	ENSMUSG00000048458	ENSMUSG00000028661	ENSMUSG00000038607	ENSMUSG00000043183			ENSMUSG00000031974	ENSMUSG00000019899	ENSMUSG00000021782	ENSMUSG00000112367	ENSMUSG00000056004
ENSMUSG00000031431													ENSMUSG00000035172			ENSMUSG00000058897	ENSMUSG00000074664	ENSMUSG00000105843	ENSMUSG00000027463	ENSMUSG00000001985	ENSMUSG00000068798	ENSMUSG00000036856	ENSMUSG00000028382	ENSMUSG00000052087			ENSMUSG00000025809	ENSMUSG00000000296	ENSMUSG00000040640	ENSMUSG00000038822	ENSMUSG00000028780
ENSMUSG00000085584													ENSMUSG00000006920			ENSMUSG00000040998	ENSMUSG00000027660	ENSMUSG00000028047	ENSMUSG00000032802	ENSMUSG00000028804	ENSMUSG00000056145	ENSMUSG00000101493	ENSMUSG00000028364	ENSMUSG00000033102			ENSMUSG00000037419	ENSMUSG00000069670	ENSMUSG00000037824	ENSMUSG00000020092	ENSMUSG00000028978
ENSMUSG00000041633													ENSMUSG00000035112			ENSMUSG00000037922	ENSMUSG00000037625	ENSMUSG00000042404	ENSMUSG00000019188	ENSMUSG00000041000	ENSMUSG00000027895	ENSMUSG00000040945	ENSMUSG00000028351	ENSMUSG00000057649			ENSMUSG00000031934	ENSMUSG00000038822	ENSMUSG00000021831	ENSMUSG00000042846	ENSMUSG00000039106
													ENSMUSG00000010362			ENSMUSG00000028152	ENSMUSG00000037610	ENSMUSG00000028145	ENSMUSG00000074673	ENSMUSG00000028785	ENSMUSG00000004032	ENSMUSG00000028927	ENSMUSG00000039298	ENSMUSG00000034488			ENSMUSG00000037405	ENSMUSG00000038602	ENSMUSG00000021846	ENSMUSG00000052613	ENSMUSG00000045294
													ENSMUSG00000053580			ENSMUSG00000028266	ENSMUSG00000027665	ENSMUSG00000013707	ENSMUSG00000046020	ENSMUSG00000001334	ENSMUSG00000068744	ENSMUSG00000051435	ENSMUSG00000039270	ENSMUSG00000047419			ENSMUSG00000066839	ENSMUSG00000019856	ENSMUSG00000044461	ENSMUSG00000020331	ENSMUSG00000075703
													ENSMUSG00000020708			ENSMUSG00000068523	ENSMUSG00000027669	ENSMUSG00000038777	ENSMUSG00000061411	ENSMUSG00000050390	ENSMUSG00000040412	ENSMUSG00000066026	ENSMUSG00000008305	ENSMUSG00000021670			ENSMUSG00000032035	ENSMUSG00000020099	ENSMUSG00000048279	ENSMUSG00000035595	ENSMUSG00000062372
													ENSMUSG00000041797			ENSMUSG00000005034	ENSMUSG00000056900	ENSMUSG00000015850	ENSMUSG00000027489	ENSMUSG00000047945	ENSMUSG00000068732	ENSMUSG00000029003	ENSMUSG00000049122	ENSMUSG00000041773			ENSMUSG00000053310	ENSMUSG00000058806	ENSMUSG00000022037	ENSMUSG00000112790	ENSMUSG00000053214
													ENSMUSG00000034652			ENSMUSG00000028184	ENSMUSG00000092242	ENSMUSG00000015745	ENSMUSG00000038467	ENSMUSG00000040690	ENSMUSG00000048100	ENSMUSG00000028980	ENSMUSG00000028397	ENSMUSG00000041417			ENSMUSG00000001942	ENSMUSG00000014329	ENSMUSG00000022054	ENSMUSG00000019929	ENSMUSG00000049265
													ENSMUSG00000025169			ENSMUSG00000028034	ENSMUSG00000046743	ENSMUSG00000038495	ENSMUSG00000038375	ENSMUSG00000028773	ENSMUSG00000105139	ENSMUSG00000028931	ENSMUSG00000048706	ENSMUSG00000021721			ENSMUSG00000032089	ENSMUSG00000006345	ENSMUSG00000014813	ENSMUSG00000025795	ENSMUSG00000029168
													ENSMUSG00000000056			ENSMUSG00000039058	ENSMUSG00000059834	ENSMUSG00000028099	ENSMUSG00000074652	ENSMUSG00000028850	ENSMUSG00000040322	ENSMUSG00000029026	ENSMUSG00000052684	ENSMUSG00000021728			ENSMUSG00000032050	ENSMUSG00000035754	ENSMUSG00000055639	ENSMUSG00000040502	ENSMUSG00000029151
													ENSMUSG00000035105			ENSMUSG00000039037	ENSMUSG00000104687	ENSMUSG00000028098	ENSMUSG00000027624	ENSMUSG00000050989	ENSMUSG00000059857	ENSMUSG00000057751	ENSMUSG00000035305	ENSMUSG00000021732			ENSMUSG00000051243	ENSMUSG00000004665	ENSMUSG00000110080	ENSMUSG00000003585	ENSMUSG00000029135
													ENSMUSG00000021098			ENSMUSG00000052544	ENSMUSG00000049504	ENSMUSG00000027858	ENSMUSG00000067818	ENSMUSG00000028801	ENSMUSG00000074264	ENSMUSG00000078490	ENSMUSG00000028532	ENSMUSG00000025277			ENSMUSG00000032289	ENSMUSG00000034958	ENSMUSG00000042104	ENSMUSG00000034412	ENSMUSG00000106743
													ENSMUSG00000044712			ENSMUSG00000028360	ENSMUSG00000027748	ENSMUSG00000040896	ENSMUSG00000027634	ENSMUSG00000028664	ENSMUSG00000027966	ENSMUSG00000103183	ENSMUSG00000047502	ENSMUSG00000058317			ENSMUSG00000034485	ENSMUSG00000112790	ENSMUSG00000041594	ENSMUSG00000041961	ENSMUSG00000048142
													ENSMUSG00000021136			ENSMUSG00000040037	ENSMUSG00000036580	ENSMUSG00000048458	ENSMUSG00000067786	ENSMUSG00000028661	ENSMUSG00000027963	ENSMUSG00000001467	ENSMUSG00000034853	ENSMUSG00000021991			ENSMUSG00000053040	ENSMUSG00000020032	ENSMUSG00000041849	ENSMUSG00000020407	ENSMUSG00000029123
													ENSMUSG00000021253			ENSMUSG00000104696	ENSMUSG00000056476	ENSMUSG00000062778	ENSMUSG00000037820	ENSMUSG00000036856	ENSMUSG00000104362	ENSMUSG00000040473	ENSMUSG00000061887	ENSMUSG00000103869			ENSMUSG00000032232	ENSMUSG00000020105	ENSMUSG00000040420	ENSMUSG00000020303	ENSMUSG00000039782
													ENSMUSG00000021037			ENSMUSG00000106047	ENSMUSG00000027820	ENSMUSG00000027895	ENSMUSG00000037813	ENSMUSG00000028756	ENSMUSG00000102729	ENSMUSG00000028864	ENSMUSG00000043155	ENSMUSG00000054733			ENSMUSG00000089865	ENSMUSG00000044005	ENSMUSG00000038760	ENSMUSG00000049336	ENSMUSG00000015882
													ENSMUSG00000021186			ENSMUSG00000045573	ENSMUSG00000051777	ENSMUSG00000033400	ENSMUSG00000040164	ENSMUSG00000041120	ENSMUSG00000033308	ENSMUSG00000028780	ENSMUSG00000033295	ENSMUSG00000022037			ENSMUSG00000032332	ENSMUSG00000090841	ENSMUSG00000022342	ENSMUSG00000044707	ENSMUSG00000029088
													ENSMUSG00000048856			ENSMUSG00000040536	ENSMUSG00000034317	ENSMUSG00000033377	ENSMUSG00000016995	ENSMUSG00000028745	ENSMUSG00000098097	ENSMUSG00000047221	ENSMUSG00000006395	ENSMUSG00000035566			ENSMUSG00000049511	ENSMUSG00000020471	ENSMUSG00000050891	ENSMUSG00000046311	ENSMUSG00000106244
													ENSMUSG00000056458			ENSMUSG00000028222	ENSMUSG00000027782	ENSMUSG00000098097	ENSMUSG00000017734	ENSMUSG00000040964	ENSMUSG00000028121	ENSMUSG00000028986	ENSMUSG00000028639	ENSMUSG00000055639			ENSMUSG00000032265	ENSMUSG00000020407	ENSMUSG00000059895	ENSMUSG00000000782	ENSMUSG00000039252
													ENSMUSG00000021282			ENSMUSG00000028229	ENSMUSG00000027955	ENSMUSG00000027971	ENSMUSG00000018459	ENSMUSG00000040945	ENSMUSG00000106583	ENSMUSG00000056367	ENSMUSG00000032890	ENSMUSG00000022321			ENSMUSG00000032419	ENSMUSG00000020122	ENSMUSG00000071714	ENSMUSG00000018387	ENSMUSG00000029189
													ENSMUSG00000052160			ENSMUSG00000055761	ENSMUSG00000028020	ENSMUSG00000032854	ENSMUSG00000027661	ENSMUSG00000028927	ENSMUSG00000039234	ENSMUSG00000039106	ENSMUSG00000046093	ENSMUSG00000040420			ENSMUSG00000047606	ENSMUSG00000044072	ENSMUSG00000044933	ENSMUSG00000044352	ENSMUSG00000097216
													ENSMUSG00000021319			ENSMUSG00000040387	ENSMUSG00000028004	ENSMUSG00000027967	ENSMUSG00000017897	ENSMUSG00000028982	ENSMUSG00000027971	ENSMUSG00000073102	ENSMUSG00000023075	ENSMUSG00000022329			ENSMUSG00000032531	ENSMUSG00000020315	ENSMUSG00000033170	ENSMUSG00000020522	ENSMUSG00000029108
													ENSMUSG00000058672			ENSMUSG00000055373	ENSMUSG00000074517	ENSMUSG00000027994	ENSMUSG00000039671	ENSMUSG00000028964	ENSMUSG00000074238	ENSMUSG00000062372	ENSMUSG00000028863	ENSMUSG00000022342			ENSMUSG00000035032	ENSMUSG00000020303	ENSMUSG00000022474	ENSMUSG00000107677	ENSMUSG00000054920
													ENSMUSG00000048368			ENSMUSG00000073910	ENSMUSG00000102692	ENSMUSG00000058897	ENSMUSG00000039621	ENSMUSG00000058498	ENSMUSG00000062006	ENSMUSG00000029168	ENSMUSG00000001985	ENSMUSG00000038679			ENSMUSG00000023249	ENSMUSG00000020143	ENSMUSG00000054863	ENSMUSG00000078851	ENSMUSG00000029206
													ENSMUSG00000113836			ENSMUSG00000046593	ENSMUSG00000027993	ENSMUSG00000105449	ENSMUSG00000017969	ENSMUSG00000028931	ENSMUSG00000028161	ENSMUSG00000029161	ENSMUSG00000042608	ENSMUSG00000097493			ENSMUSG00000010051	ENSMUSG00000020374	ENSMUSG00000035805	ENSMUSG00000020534	ENSMUSG00000054814
													ENSMUSG00000021595			ENSMUSG00000048232	ENSMUSG00000105843	ENSMUSG00000028152	ENSMUSG00000039463	ENSMUSG00000057751	ENSMUSG00000028152	ENSMUSG00000029135	ENSMUSG00000028833	ENSMUSG00000022400			ENSMUSG00000057969	ENSMUSG00000085564	ENSMUSG00000036529	ENSMUSG00000046417	ENSMUSG00000059325
													ENSMUSG00000021636			ENSMUSG00000044813	ENSMUSG00000001415	ENSMUSG00000089737	ENSMUSG00000089739	ENSMUSG00000029038	ENSMUSG00000037062	ENSMUSG00000004642	ENSMUSG00000028796	ENSMUSG00000097613			ENSMUSG00000032583	ENSMUSG00000049321	ENSMUSG00000045608	ENSMUSG00000052921	ENSMUSG00000037605
													ENSMUSG00000012405			ENSMUSG00000035561	ENSMUSG00000028064	ENSMUSG00000028266	ENSMUSG00000027540	ENSMUSG00000073680	ENSMUSG00000005034	ENSMUSG00000048142	ENSMUSG00000041000	ENSMUSG00000054863			ENSMUSG00000032431	ENSMUSG00000018387	ENSMUSG00000023015	ENSMUSG00000032892	ENSMUSG00000106746
													ENSMUSG00000015970			ENSMUSG00000028329	ENSMUSG00000008604	ENSMUSG00000028189	ENSMUSG00000027544	ENSMUSG00000029033	ENSMUSG00000039058	ENSMUSG00000045318	ENSMUSG00000028785	ENSMUSG00000036298			ENSMUSG00000032434	ENSMUSG00000000594	ENSMUSG00000023046	ENSMUSG00000018470	ENSMUSG00000029245
													ENSMUSG00000021904			ENSMUSG00000066191	ENSMUSG00000028059	ENSMUSG00000005034	ENSMUSG00000013523	ENSMUSG00000103183	ENSMUSG00000028360	ENSMUSG00000039474	ENSMUSG00000001334	ENSMUSG00000090129			ENSMUSG00000052336	ENSMUSG00000020261	ENSMUSG00000022519	ENSMUSG00000003934	ENSMUSG00000035851
													ENSMUSG00000072115			ENSMUSG00000028339	ENSMUSG00000028047	ENSMUSG00000028184	ENSMUSG00000027502	ENSMUSG00000096351	ENSMUSG00000047583	ENSMUSG00000051022	ENSMUSG00000050390	ENSMUSG00000022994			ENSMUSG00000032532	ENSMUSG00000032892	ENSMUSG00000022715	ENSMUSG00000000282	ENSMUSG00000045314
													ENSMUSG00000040822			ENSMUSG00000007613	ENSMUSG00000074467	ENSMUSG00000039058	ENSMUSG00000008999	ENSMUSG00000040473	ENSMUSG00000085084	ENSMUSG00000015806	ENSMUSG00000040690	ENSMUSG00000003354			ENSMUSG00000054871	ENSMUSG00000097328	ENSMUSG00000039179	ENSMUSG00000020847	ENSMUSG00000034724
													ENSMUSG00000048281			ENSMUSG00000039579	ENSMUSG00000109293	ENSMUSG00000097745	ENSMUSG00000027509	ENSMUSG00000028883	ENSMUSG00000040037	ENSMUSG00000031558	ENSMUSG00000025743	ENSMUSG00000051853			ENSMUSG00000036814	ENSMUSG00000057054	ENSMUSG00000005846	ENSMUSG00000020846	ENSMUSG00000029338
													ENSMUSG00000034463			ENSMUSG00000028312	ENSMUSG00000000794	ENSMUSG00000052544	ENSMUSG00000027524	ENSMUSG00000028780	ENSMUSG00000104696	ENSMUSG00000029088	ENSMUSG00000028843	ENSMUSG00000059213			ENSMUSG00000093803	ENSMUSG00000038807	ENSMUSG00000071637	ENSMUSG00000037593	ENSMUSG00000035456
													ENSMUSG00000022055			ENSMUSG00000028412	ENSMUSG00000027950	ENSMUSG00000028360	ENSMUSG00000078868	ENSMUSG00000056367	ENSMUSG00000028176	ENSMUSG00000106414	ENSMUSG00000028838	ENSMUSG00000023046			ENSMUSG00000040653	ENSMUSG00000069814	ENSMUSG00000061080	ENSMUSG00000018334	ENSMUSG00000029335
													ENSMUSG00000036461			ENSMUSG00000028434	ENSMUSG00000042404	ENSMUSG00000028199	ENSMUSG00000039059	ENSMUSG00000039106	ENSMUSG00000028232	ENSMUSG00000104929	ENSMUSG00000028832	ENSMUSG00000039637			ENSMUSG00000040624	ENSMUSG00000038178	ENSMUSG00000097103	ENSMUSG00000018845	ENSMUSG00000089809
													ENSMUSG00000041849			ENSMUSG00000038578	ENSMUSG00000015850	ENSMUSG00000085084	ENSMUSG00000027568	ENSMUSG00000073102	ENSMUSG00000045573	ENSMUSG00000106579	ENSMUSG00000028801	ENSMUSG00000022543			ENSMUSG00000019775	ENSMUSG00000020848	ENSMUSG00000023892	ENSMUSG00000000805	ENSMUSG00000105152
													ENSMUSG00000040452			ENSMUSG00000028382	ENSMUSG00000015745	ENSMUSG00000040037	ENSMUSG00000027577	ENSMUSG00000062372	ENSMUSG00000028222	ENSMUSG00000105771	ENSMUSG00000028664	ENSMUSG00000059003			ENSMUSG00000015202	ENSMUSG00000020847	ENSMUSG00000062012	ENSMUSG00000009356	ENSMUSG00000051339
													ENSMUSG00000039007			ENSMUSG00000051675	ENSMUSG00000038495	ENSMUSG00000045573	ENSMUSG00000016349	ENSMUSG00000029168	ENSMUSG00000028229	ENSMUSG00000029090	ENSMUSG00000028661	ENSMUSG00000071637			ENSMUSG00000015305	ENSMUSG00000053783	ENSMUSG00000086534	ENSMUSG00000018378	ENSMUSG00000041609
													ENSMUSG00000022297			ENSMUSG00000028402	ENSMUSG00000049097	ENSMUSG00000040536	ENSMUSG00000038705	ENSMUSG00000029161	ENSMUSG00000040372	ENSMUSG00000105663	ENSMUSG00000028758	ENSMUSG00000041957			ENSMUSG00000019820	ENSMUSG00000020846	ENSMUSG00000037649	ENSMUSG00000056158	ENSMUSG00000029516
													ENSMUSG00000022313			ENSMUSG00000037996	ENSMUSG00000028098	ENSMUSG00000028222	ENSMUSG00000027584	ENSMUSG00000107283	ENSMUSG00000055373	ENSMUSG00000104919	ENSMUSG00000028749	ENSMUSG00000022756			ENSMUSG00000039116	ENSMUSG00000038046	ENSMUSG00000013766	ENSMUSG00000020866	ENSMUSG00000029359
													ENSMUSG00000060429			ENSMUSG00000028496	ENSMUSG00000027864	ENSMUSG00000055761	ENSMUSG00000039717	ENSMUSG00000029135	ENSMUSG00000028289	ENSMUSG00000039156	ENSMUSG00000041120	ENSMUSG00000041205			ENSMUSG00000078453	ENSMUSG00000018334	ENSMUSG00000003546	ENSMUSG00000017417	ENSMUSG00000106209
													ENSMUSG00000022555			ENSMUSG00000038368	ENSMUSG00000027849	ENSMUSG00000040387	ENSMUSG00000027555	ENSMUSG00000048142	ENSMUSG00000040183	ENSMUSG00000029108	ENSMUSG00000028745	ENSMUSG00000022814			ENSMUSG00000019851	ENSMUSG00000020701	ENSMUSG00000039316	ENSMUSG00000019312	ENSMUSG00000042594
													ENSMUSG00000022621			ENSMUSG00000028497	ENSMUSG00000002227	ENSMUSG00000040183	ENSMUSG00000003617	ENSMUSG00000029093	ENSMUSG00000054679	ENSMUSG00000037999	ENSMUSG00000078234	ENSMUSG00000052133			ENSMUSG00000112630	ENSMUSG00000000805	ENSMUSG00000052105	ENSMUSG00000084890	ENSMUSG00000029467
													ENSMUSG00000022483			ENSMUSG00000052684	ENSMUSG00000040896	ENSMUSG00000085037	ENSMUSG00000106019	ENSMUSG00000029120	ENSMUSG00000028292	ENSMUSG00000047881	ENSMUSG00000040972	ENSMUSG00000022816			ENSMUSG00000019899	ENSMUSG00000056158	ENSMUSG00000024074	ENSMUSG00000004040	ENSMUSG00000066278
													ENSMUSG00000000552			ENSMUSG00000028527	ENSMUSG00000048458	ENSMUSG00000028294	ENSMUSG00000039286	ENSMUSG00000039474	ENSMUSG00000073910	ENSMUSG00000029174	ENSMUSG00000040964	ENSMUSG00000061080			ENSMUSG00000019841	ENSMUSG00000020866	ENSMUSG00000045053	ENSMUSG00000035172	ENSMUSG00000029392
													ENSMUSG00000014303			ENSMUSG00000028522	ENSMUSG00000000563	ENSMUSG00000073910	ENSMUSG00000027695	ENSMUSG00000005107	ENSMUSG00000045083	ENSMUSG00000029178	ENSMUSG00000040945	ENSMUSG00000022708			ENSMUSG00000111374	ENSMUSG00000018672	ENSMUSG00000055817	ENSMUSG00000034936	ENSMUSG00000029675
													ENSMUSG00000037972			ENSMUSG00000078612	ENSMUSG00000056145	ENSMUSG00000046593	ENSMUSG00000037661	ENSMUSG00000039706	ENSMUSG00000084898	ENSMUSG00000106205	ENSMUSG00000028927	ENSMUSG00000022687			ENSMUSG00000038594	ENSMUSG00000084890	ENSMUSG00000024236	ENSMUSG00000008855	ENSMUSG00000029705
													ENSMUSG00000018830			ENSMUSG00000028518	ENSMUSG00000027889	ENSMUSG00000046312	ENSMUSG00000027660	ENSMUSG00000015806	ENSMUSG00000036078	ENSMUSG00000001260	ENSMUSG00000040860	ENSMUSG00000055447			ENSMUSG00000047146	ENSMUSG00000051617	ENSMUSG00000057440	ENSMUSG00000020937	ENSMUSG00000029710
													ENSMUSG00000022766			ENSMUSG00000028517	ENSMUSG00000027882	ENSMUSG00000028445	ENSMUSG00000037625	ENSMUSG00000015879	ENSMUSG00000036073	ENSMUSG00000029213	ENSMUSG00000040740	ENSMUSG00000055540			ENSMUSG00000014329	ENSMUSG00000001555	ENSMUSG00000042942	ENSMUSG00000034652	ENSMUSG00000079165
													ENSMUSG00000012017			ENSMUSG00000028601	ENSMUSG00000105509	ENSMUSG00000073889	ENSMUSG00000027669	ENSMUSG00000031558	ENSMUSG00000036052	ENSMUSG00000005672	ENSMUSG00000051435	ENSMUSG00000052504			ENSMUSG00000001436	ENSMUSG00000004040	ENSMUSG00000024376	ENSMUSG00000020778	ENSMUSG00000029729
													ENSMUSG00000003233			ENSMUSG00000034557	ENSMUSG00000027963	ENSMUSG00000035696	ENSMUSG00000027710	ENSMUSG00000106414	ENSMUSG00000044813	ENSMUSG00000029245	ENSMUSG00000029009	ENSMUSG00000064115			ENSMUSG00000001435	ENSMUSG00000045007	ENSMUSG00000052026	ENSMUSG00000025155	ENSMUSG00000025855
													ENSMUSG00000022841			ENSMUSG00000028567	ENSMUSG00000033400	ENSMUSG00000048232	ENSMUSG00000105055	ENSMUSG00000029090	ENSMUSG00000035561	ENSMUSG00000034981	ENSMUSG00000039713	ENSMUSG00000052516			ENSMUSG00000004665	ENSMUSG00000052373	ENSMUSG00000024517	ENSMUSG00000020571	ENSMUSG00000039533
													ENSMUSG00000046546			ENSMUSG00000034401	ENSMUSG00000033377	ENSMUSG00000035615	ENSMUSG00000027712	ENSMUSG00000107182	ENSMUSG00000035551	ENSMUSG00000029385	ENSMUSG00000058498	ENSMUSG00000022865			ENSMUSG00000003068	ENSMUSG00000020940	ENSMUSG00000035394	ENSMUSG00000071379	ENSMUSG00000059991
													ENSMUSG00000022548			ENSMUSG00000070867	ENSMUSG00000098097	ENSMUSG00000044813	ENSMUSG00000046743	ENSMUSG00000039156	ENSMUSG00000028337	ENSMUSG00000029334	ENSMUSG00000005045	ENSMUSG00000023809			ENSMUSG00000097013	ENSMUSG00000020620	ENSMUSG00000025885	ENSMUSG00000090370	ENSMUSG00000029657
													ENSMUSG00000045625			ENSMUSG00000028689	ENSMUSG00000053931	ENSMUSG00000035561	ENSMUSG00000103082	ENSMUSG00000029108	ENSMUSG00000028347	ENSMUSG00000097772	ENSMUSG00000028931	ENSMUSG00000067929			ENSMUSG00000034958	ENSMUSG00000020778	ENSMUSG00000059336	ENSMUSG00000052125	ENSMUSG00000041132
													ENSMUSG00000095464			ENSMUSG00000033295	ENSMUSG00000028121	ENSMUSG00000035539	ENSMUSG00000027737	ENSMUSG00000037999	ENSMUSG00000039579	ENSMUSG00000029309	ENSMUSG00000039577	ENSMUSG00000047507			ENSMUSG00000020044	ENSMUSG00000092300	ENSMUSG00000024943	ENSMUSG00000112054	ENSMUSG00000029655
													ENSMUSG00000033149			ENSMUSG00000087385	ENSMUSG00000044528	ENSMUSG00000039774	ENSMUSG00000037111	ENSMUSG00000047881	ENSMUSG00000028312	ENSMUSG00000099061	ENSMUSG00000029026	ENSMUSG00000043557			ENSMUSG00000015889	ENSMUSG00000025572	ENSMUSG00000024810	ENSMUSG00000035105	ENSMUSG00000016128
													ENSMUSG00000022754			ENSMUSG00000028655	ENSMUSG00000027971	ENSMUSG00000028339	ENSMUSG00000048332	ENSMUSG00000029174	ENSMUSG00000028412	ENSMUSG00000111375	ENSMUSG00000057751	ENSMUSG00000037649			ENSMUSG00000036099	ENSMUSG00000017713	ENSMUSG00000024827	ENSMUSG00000113425	ENSMUSG00000004631
													ENSMUSG00000022724			ENSMUSG00000090125	ENSMUSG00000058897	ENSMUSG00000007613	ENSMUSG00000037016	ENSMUSG00000105352	ENSMUSG00000028420	ENSMUSG00000044060	ENSMUSG00000103183	ENSMUSG00000013766			ENSMUSG00000044921	ENSMUSG00000048387	ENSMUSG00000061132	ENSMUSG00000029878	ENSMUSG00000092035
													ENSMUSG00000022912			ENSMUSG00000028785	ENSMUSG00000037922	ENSMUSG00000028344	ENSMUSG00000027748	ENSMUSG00000029178	ENSMUSG00000028431	ENSMUSG00000042249	ENSMUSG00000059939	ENSMUSG00000024462			ENSMUSG00000020154	ENSMUSG00000071379	ENSMUSG00000025089	ENSMUSG00000059970	ENSMUSG00000032625
													ENSMUSG00000025613			ENSMUSG00000001334	ENSMUSG00000028161	ENSMUSG00000039611	ENSMUSG00000036580	ENSMUSG00000001260	ENSMUSG00000045589	ENSMUSG00000018974	ENSMUSG00000040473	ENSMUSG00000023912			ENSMUSG00000002147	ENSMUSG00000035181	ENSMUSG00000031170	ENSMUSG00000090258	ENSMUSG00000017978
													ENSMUSG00000022940			ENSMUSG00000050390	ENSMUSG00000046818	ENSMUSG00000039579	ENSMUSG00000027800	ENSMUSG00000000560	ENSMUSG00000038764	ENSMUSG00000004530	ENSMUSG00000054099	ENSMUSG00000023960			ENSMUSG00000025401	ENSMUSG00000051890	ENSMUSG00000037010	ENSMUSG00000066438	ENSMUSG00000092090
													ENSMUSG00000096780			ENSMUSG00000048485	ENSMUSG00000028152	ENSMUSG00000028312	ENSMUSG00000027803	ENSMUSG00000029212	ENSMUSG00000038668	ENSMUSG00000029518	ENSMUSG00000028780	ENSMUSG00000039153			ENSMUSG00000025351	ENSMUSG00000020990	ENSMUSG00000031101	ENSMUSG00000113184	ENSMUSG00000029769
													ENSMUSG00000073460			ENSMUSG00000040690	ENSMUSG00000089737	ENSMUSG00000028412	ENSMUSG00000056476	ENSMUSG00000106992	ENSMUSG00000028382	ENSMUSG00000029516	ENSMUSG00000028962	ENSMUSG00000023988			ENSMUSG00000034285	ENSMUSG00000034460	ENSMUSG00000031109	ENSMUSG00000021219	ENSMUSG00000001761
													ENSMUSG00000071256			ENSMUSG00000023232	ENSMUSG00000052430	ENSMUSG00000055296	ENSMUSG00000027820	ENSMUSG00000005672	ENSMUSG00000045071	ENSMUSG00000063919	ENSMUSG00000056367	ENSMUSG00000024201			ENSMUSG00000020473	ENSMUSG00000021113	ENSMUSG00000054850	ENSMUSG00000021250	ENSMUSG00000025608
													ENSMUSG00000061232			ENSMUSG00000025743	ENSMUSG00000028266	ENSMUSG00000028434	ENSMUSG00000046999	ENSMUSG00000029245	ENSMUSG00000028351	ENSMUSG00000107021	ENSMUSG00000039106	ENSMUSG00000048915			ENSMUSG00000020467	ENSMUSG00000029878	ENSMUSG00000034055	ENSMUSG00000021257	ENSMUSG00000086804
													ENSMUSG00000024339			ENSMUSG00000102796	ENSMUSG00000028189	ENSMUSG00000038668	ENSMUSG00000034317	ENSMUSG00000034981	ENSMUSG00000039298	ENSMUSG00000029361	ENSMUSG00000073102	ENSMUSG00000041225			ENSMUSG00000018239	ENSMUSG00000066438	ENSMUSG00000025260	ENSMUSG00000093579	ENSMUSG00000029765
													ENSMUSG00000092176			ENSMUSG00000050511	ENSMUSG00000005034	ENSMUSG00000045917	ENSMUSG00000027784	ENSMUSG00000029334	ENSMUSG00000008305	ENSMUSG00000087516	ENSMUSG00000062372	ENSMUSG00000040957			ENSMUSG00000018387	ENSMUSG00000021136	ENSMUSG00000040990	ENSMUSG00000021203	ENSMUSG00000045613
													ENSMUSG00000090877			ENSMUSG00000037752	ENSMUSG00000028184	ENSMUSG00000028373	ENSMUSG00000102753	ENSMUSG00000097772	ENSMUSG00000049122	ENSMUSG00000029608	ENSMUSG00000029168	ENSMUSG00000042834			ENSMUSG00000069874	ENSMUSG00000113184	ENSMUSG00000059493	ENSMUSG00000021262	ENSMUSG00000029838
													ENSMUSG00000091971			ENSMUSG00000028885	ENSMUSG00000097745	ENSMUSG00000051675	ENSMUSG00000027955	ENSMUSG00000029309	ENSMUSG00000048706	ENSMUSG00000029452	ENSMUSG00000029165	ENSMUSG00000102232			ENSMUSG00000013646	ENSMUSG00000021219		ENSMUSG00000021264	ENSMUSG00000079598
													ENSMUSG00000073409			ENSMUSG00000049649	ENSMUSG00000052544	ENSMUSG00000083219	ENSMUSG00000028020	ENSMUSG00000004815	ENSMUSG00000028402	ENSMUSG00000029454	ENSMUSG00000029161	ENSMUSG00000058152			ENSMUSG00000020444	ENSMUSG00000021226		ENSMUSG00000056458	ENSMUSG00000085058
													ENSMUSG00000079491			ENSMUSG00000028843	ENSMUSG00000028360	ENSMUSG00000028402	ENSMUSG00000028004	ENSMUSG00000029507	ENSMUSG00000037996	ENSMUSG00000004455	ENSMUSG00000029135	ENSMUSG00000024617			ENSMUSG00000002812	ENSMUSG00000034271		ENSMUSG00000021278	ENSMUSG00000037172
													ENSMUSG00000016206			ENSMUSG00000028803	ENSMUSG00000085084	ENSMUSG00000028496	ENSMUSG00000027993	ENSMUSG00000029348	ENSMUSG00000052684	ENSMUSG00000029462	ENSMUSG00000001082	ENSMUSG00000062526			ENSMUSG00000032807	ENSMUSG00000007682		ENSMUSG00000076617	ENSMUSG00000042810
													ENSMUSG00000097971			ENSMUSG00000028664	ENSMUSG00000040037	ENSMUSG00000087128	ENSMUSG00000028086	ENSMUSG00000098027	ENSMUSG00000028572	ENSMUSG00000029465	ENSMUSG00000060708	ENSMUSG00000046415			ENSMUSG00000018752	ENSMUSG00000021179		ENSMUSG00000041324	ENSMUSG00000029822
													ENSMUSG00000023944			ENSMUSG00000036856	ENSMUSG00000045573	ENSMUSG00000052684	ENSMUSG00000051000	ENSMUSG00000042249	ENSMUSG00000028556	ENSMUSG00000029469	ENSMUSG00000051022	ENSMUSG00000043498			ENSMUSG00000018574	ENSMUSG00000113362		ENSMUSG00000021319	ENSMUSG00000029832
													ENSMUSG00000023972			ENSMUSG00000041351	ENSMUSG00000028245	ENSMUSG00000081225	ENSMUSG00000041734	ENSMUSG00000029352	ENSMUSG00000028550	ENSMUSG00000029471	ENSMUSG00000039706	ENSMUSG00000071652			ENSMUSG00000020811	ENSMUSG00000021280		ENSMUSG00000113216	ENSMUSG00000038058
													ENSMUSG00000110218			ENSMUSG00000045349	ENSMUSG00000041261	ENSMUSG00000028550	ENSMUSG00000003382	ENSMUSG00000051339	ENSMUSG00000035305	ENSMUSG00000029442	ENSMUSG00000029088	ENSMUSG00000024661			ENSMUSG00000020848	ENSMUSG00000096995		ENSMUSG00000086363	ENSMUSG00000037788
													ENSMUSG00000032796			ENSMUSG00000028758	ENSMUSG00000055963	ENSMUSG00000028527	ENSMUSG00000028073	ENSMUSG00000004530	ENSMUSG00000028532	ENSMUSG00000037936	ENSMUSG00000029090	ENSMUSG00000035735			ENSMUSG00000020847	ENSMUSG00000041324		ENSMUSG00000049115	ENSMUSG00000055430
													ENSMUSG00000036533			ENSMUSG00000028756	ENSMUSG00000040536	ENSMUSG00000028519	ENSMUSG00000001415	ENSMUSG00000041870	ENSMUSG00000028527	ENSMUSG00000008348	ENSMUSG00000039252	ENSMUSG00000024640			ENSMUSG00000020846	ENSMUSG00000009734		ENSMUSG00000038267	ENSMUSG00000049001
													ENSMUSG00000024087			ENSMUSG00000078235	ENSMUSG00000028222	ENSMUSG00000028514	ENSMUSG00000050144	ENSMUSG00000029518	ENSMUSG00000047502	ENSMUSG00000029420	ENSMUSG00000039156	ENSMUSG00000058624			ENSMUSG00000017344	ENSMUSG00000113216		ENSMUSG00000046573	ENSMUSG00000029913
													ENSMUSG00000054901			ENSMUSG00000043621	ENSMUSG00000040387	ENSMUSG00000034853	ENSMUSG00000008604	ENSMUSG00000043913	ENSMUSG00000034853	ENSMUSG00000025533	ENSMUSG00000029108	ENSMUSG00000048138			ENSMUSG00000051232	ENSMUSG00000076431		ENSMUSG00000021360	ENSMUSG00000052852
													ENSMUSG00000061130			ENSMUSG00000028749	ENSMUSG00000028289	ENSMUSG00000028601	ENSMUSG00000028051	ENSMUSG00000063919	ENSMUSG00000061887	ENSMUSG00000034040	ENSMUSG00000047881	ENSMUSG00000042401			ENSMUSG00000000976	ENSMUSG00000086363		ENSMUSG00000044164	ENSMUSG00000050732
													ENSMUSG00000024236			ENSMUSG00000028927	ENSMUSG00000040183	ENSMUSG00000028567	ENSMUSG00000028047	ENSMUSG00000029361	ENSMUSG00000087200	ENSMUSG00000107207	ENSMUSG00000029174	ENSMUSG00000037126			ENSMUSG00000000120	ENSMUSG00000049115		ENSMUSG00000089815	ENSMUSG00000079523
													ENSMUSG00000036103			ENSMUSG00000087698	ENSMUSG00000044288	ENSMUSG00000078588	ENSMUSG00000027954	ENSMUSG00000046607	ENSMUSG00000028608	ENSMUSG00000106729	ENSMUSG00000029178	ENSMUSG00000055523			ENSMUSG00000061718	ENSMUSG00000060147		ENSMUSG00000038042	ENSMUSG00000060780
													ENSMUSG00000024410			ENSMUSG00000060572	ENSMUSG00000073910	ENSMUSG00000033295	ENSMUSG00000109293	ENSMUSG00000029608	ENSMUSG00000034210	ENSMUSG00000023079	ENSMUSG00000001260	ENSMUSG00000054843			ENSMUSG00000017493	ENSMUSG00000043631		ENSMUSG00000043631	ENSMUSG00000071341
													ENSMUSG00000045689			ENSMUSG00000028914	ENSMUSG00000046593	ENSMUSG00000050854	ENSMUSG00000042613	ENSMUSG00000004455	ENSMUSG00000033295	ENSMUSG00000023104	ENSMUSG00000029156	ENSMUSG00000063698			ENSMUSG00000017747	ENSMUSG00000047842		ENSMUSG00000047842	ENSMUSG00000033152
													ENSMUSG00000051678			ENSMUSG00000040659	ENSMUSG00000028443	ENSMUSG00000028655	ENSMUSG00000027935	ENSMUSG00000029462	ENSMUSG00000087385	ENSMUSG00000029675	ENSMUSG00000005672	ENSMUSG00000046269			ENSMUSG00000004040	ENSMUSG00000021478		ENSMUSG00000021478	ENSMUSG00000030022
													ENSMUSG00000051401			ENSMUSG00000051435	ENSMUSG00000046312	ENSMUSG00000028646	ENSMUSG00000027931	ENSMUSG00000029465	ENSMUSG00000052135	ENSMUSG00000039917	ENSMUSG00000029245	ENSMUSG00000091556			ENSMUSG00000004044	ENSMUSG00000021496		ENSMUSG00000025876	ENSMUSG00000030067
													ENSMUSG00000071856			ENSMUSG00000040606	ENSMUSG00000036062	ENSMUSG00000090125	ENSMUSG00000044080	ENSMUSG00000029471	ENSMUSG00000028656	ENSMUSG00000039747	ENSMUSG00000034981	ENSMUSG00000036502			ENSMUSG00000045007	ENSMUSG00000005312		ENSMUSG00000021493	ENSMUSG00000035357
													ENSMUSG00000056130			ENSMUSG00000046862	ENSMUSG00000035649	ENSMUSG00000028894	ENSMUSG00000042312	ENSMUSG00000029442	ENSMUSG00000046093	ENSMUSG00000097908	ENSMUSG00000029334	ENSMUSG00000031109			ENSMUSG00000020689	ENSMUSG00000052957		ENSMUSG00000021541	ENSMUSG00000030075
													ENSMUSG00000024620			ENSMUSG00000066026	ENSMUSG00000048232	ENSMUSG00000042707	ENSMUSG00000074457	ENSMUSG00000037936	ENSMUSG00000011257	ENSMUSG00000004849	ENSMUSG00000089809	ENSMUSG00000023092			ENSMUSG00000020681	ENSMUSG00000021476		ENSMUSG00000033102	ENSMUSG00000034648
													ENSMUSG00000024516			ENSMUSG00000028982	ENSMUSG00000035615	ENSMUSG00000028863	ENSMUSG00000052415	ENSMUSG00000029420	ENSMUSG00000028649	ENSMUSG00000029716	ENSMUSG00000029309	ENSMUSG00000059401			ENSMUSG00000041797	ENSMUSG00000021536		ENSMUSG00000113244	ENSMUSG00000030102
													ENSMUSG00000097712			ENSMUSG00000102813	ENSMUSG00000044813	ENSMUSG00000028849	ENSMUSG00000027907	ENSMUSG00000025533	ENSMUSG00000028647	ENSMUSG00000093445	ENSMUSG00000111375	ENSMUSG00000031297			ENSMUSG00000041629	ENSMUSG00000017756		ENSMUSG00000034488	ENSMUSG00000057604
													ENSMUSG00000001750			ENSMUSG00000039838	ENSMUSG00000035561	ENSMUSG00000028833	ENSMUSG00000068874	ENSMUSG00000034040	ENSMUSG00000098760	ENSMUSG00000029720	ENSMUSG00000044060	ENSMUSG00000034755			ENSMUSG00000020766	ENSMUSG00000021567		ENSMUSG00000047419	ENSMUSG00000030264
													ENSMUSG00000024856			ENSMUSG00000029026	ENSMUSG00000028328	ENSMUSG00000028785	ENSMUSG00000015711	ENSMUSG00000015942	ENSMUSG00000028876	ENSMUSG00000079165	ENSMUSG00000029500	ENSMUSG00000031264			ENSMUSG00000057286	ENSMUSG00000021583		ENSMUSG00000113076	ENSMUSG00000030272
													ENSMUSG00000047379			ENSMUSG00000057751	ENSMUSG00000007613	ENSMUSG00000040928	ENSMUSG00000015749	ENSMUSG00000039917	ENSMUSG00000028869	ENSMUSG00000029722	ENSMUSG00000043510	ENSMUSG00000085584			ENSMUSG00000110170	ENSMUSG00000021592		ENSMUSG00000021686	ENSMUSG00000051169
													ENSMUSG00000063796			ENSMUSG00000073680	ENSMUSG00000028341	ENSMUSG00000050390	ENSMUSG00000015745	ENSMUSG00000039747	ENSMUSG00000028863	ENSMUSG00000036928	ENSMUSG00000029348	ENSMUSG00000031285			ENSMUSG00000090266	ENSMUSG00000034488		ENSMUSG00000021670	ENSMUSG00000034023
													ENSMUSG00000071647			ENSMUSG00000095567	ENSMUSG00000039579	ENSMUSG00000040690	ENSMUSG00000038495	ENSMUSG00000097908	ENSMUSG00000001985	ENSMUSG00000029554	ENSMUSG00000098027	ENSMUSG00000025266			ENSMUSG00000054418	ENSMUSG00000021613		ENSMUSG00000041773	ENSMUSG00000056952
													ENSMUSG00000024663			ENSMUSG00000046798	ENSMUSG00000028312	ENSMUSG00000023232	ENSMUSG00000045934	ENSMUSG00000023348	ENSMUSG00000028804	ENSMUSG00000050022	ENSMUSG00000042249	ENSMUSG00000045180			ENSMUSG00000048277	ENSMUSG00000074782		ENSMUSG00000041417	ENSMUSG00000030180
													ENSMUSG00000036098			ENSMUSG00000028780	ENSMUSG00000028412	ENSMUSG00000025743	ENSMUSG00000038393	ENSMUSG00000029722	ENSMUSG00000028785	ENSMUSG00000093910	ENSMUSG00000051339	ENSMUSG00000031380			ENSMUSG00000017718	ENSMUSG00000021638		ENSMUSG00000021721	ENSMUSG00000071226
													ENSMUSG00000024687			ENSMUSG00000040003	ENSMUSG00000055296	ENSMUSG00000102796	ENSMUSG00000028098	ENSMUSG00000045348	ENSMUSG00000001334	ENSMUSG00000066621	ENSMUSG00000018974	ENSMUSG00000000402			ENSMUSG00000033880	ENSMUSG00000041417		ENSMUSG00000021732	ENSMUSG00000030137
													ENSMUSG00000024725			ENSMUSG00000039934	ENSMUSG00000028434	ENSMUSG00000037752	ENSMUSG00000027878	ENSMUSG00000029723	ENSMUSG00000050390	ENSMUSG00000087484	ENSMUSG00000066952				ENSMUSG00000039307	ENSMUSG00000021721		ENSMUSG00000025277	ENSMUSG00000004267
													ENSMUSG00000035783			ENSMUSG00000039899	ENSMUSG00000038668	ENSMUSG00000028885	ENSMUSG00000027875	ENSMUSG00000056966	ENSMUSG00000047945	ENSMUSG00000059991	ENSMUSG00000029518				ENSMUSG00000048387	ENSMUSG00000021693		ENSMUSG00000051729	ENSMUSG00000038390
													ENSMUSG00000009378			ENSMUSG00000097180	ENSMUSG00000051675	ENSMUSG00000028843	ENSMUSG00000027868	ENSMUSG00000044197	ENSMUSG00000053841	ENSMUSG00000029621	ENSMUSG00000029516				ENSMUSG00000099759	ENSMUSG00000032846		ENSMUSG00000021774	ENSMUSG00000038115
													ENSMUSG00000025154			ENSMUSG00000045294	ENSMUSG00000028351	ENSMUSG00000028803	ENSMUSG00000027864	ENSMUSG00000050022	ENSMUSG00000023232	ENSMUSG00000029625	ENSMUSG00000063919				ENSMUSG00000002997	ENSMUSG00000021732		ENSMUSG00000021904	ENSMUSG00000049107
													ENSMUSG00000103436			ENSMUSG00000029130	ENSMUSG00000028397	ENSMUSG00000036856	ENSMUSG00000027860	ENSMUSG00000039683	ENSMUSG00000025743	ENSMUSG00000029659	ENSMUSG00000107021				ENSMUSG00000021079	ENSMUSG00000071547		ENSMUSG00000021891	ENSMUSG00000097596
													ENSMUSG00000031145			ENSMUSG00000075703	ENSMUSG00000028402	ENSMUSG00000041351	ENSMUSG00000105891	ENSMUSG00000029581	ENSMUSG00000054428	ENSMUSG00000041132	ENSMUSG00000029361				ENSMUSG00000021219	ENSMUSG00000021890		ENSMUSG00000035960	ENSMUSG00000033082
													ENSMUSG00000016319			ENSMUSG00000062372	ENSMUSG00000052407	ENSMUSG00000045349	ENSMUSG00000027848	ENSMUSG00000093910	ENSMUSG00000056529	ENSMUSG00000092035	ENSMUSG00000086165				ENSMUSG00000021235	ENSMUSG00000021943		ENSMUSG00000022212	ENSMUSG00000107728
													ENSMUSG00000079641			ENSMUSG00000029168	ENSMUSG00000038070	ENSMUSG00000028758	ENSMUSG00000044165	ENSMUSG00000093720	ENSMUSG00000028862	ENSMUSG00000000058	ENSMUSG00000029608				ENSMUSG00000057265	ENSMUSG00000037824		ENSMUSG00000044461	ENSMUSG00000030207
													ENSMUSG00000031328			ENSMUSG00000048142	ENSMUSG00000054000	ENSMUSG00000043621	ENSMUSG00000048458	ENSMUSG00000075569	ENSMUSG00000050989	ENSMUSG00000009376	ENSMUSG00000043733				ENSMUSG00000045064	ENSMUSG00000000957		ENSMUSG00000014813	ENSMUSG00000030208
													ENSMUSG00000019088			ENSMUSG00000029122	ENSMUSG00000052684	ENSMUSG00000040659	ENSMUSG00000058135	ENSMUSG00000066621	ENSMUSG00000037242	ENSMUSG00000060882	ENSMUSG00000004455				ENSMUSG00000007682	ENSMUSG00000022178		ENSMUSG00000034248	ENSMUSG00000030223
													ENSMUSG00000031399			ENSMUSG00000050248	ENSMUSG00000081225	ENSMUSG00000051435	ENSMUSG00000040322	ENSMUSG00000059991	ENSMUSG00000028801	ENSMUSG00000029684	ENSMUSG00000029464				ENSMUSG00000064215	ENSMUSG00000040822		ENSMUSG00000033730	ENSMUSG00000041741
													ENSMUSG00000031200			ENSMUSG00000029123	ENSMUSG00000028527	ENSMUSG00000040606	ENSMUSG00000059857	ENSMUSG00000043388	ENSMUSG00000036905	ENSMUSG00000039904	ENSMUSG00000029465				ENSMUSG00000040856	ENSMUSG00000022216		ENSMUSG00000022103	ENSMUSG00000030283
													ENSMUSG00000031207			ENSMUSG00000039358	ENSMUSG00000028517	ENSMUSG00000084350	ENSMUSG00000027965	ENSMUSG00000029621	ENSMUSG00000028661	ENSMUSG00000001763	ENSMUSG00000029471				ENSMUSG00000037686	ENSMUSG00000002325		ENSMUSG00000050505	ENSMUSG00000068566
													ENSMUSG00000042515			ENSMUSG00000051022	ENSMUSG00000028514	ENSMUSG00000019055	ENSMUSG00000027962	ENSMUSG00000029622	ENSMUSG00000036856	ENSMUSG00000086804	ENSMUSG00000029472				ENSMUSG00000021171	ENSMUSG00000022219		ENSMUSG00000055639	ENSMUSG00000059851
													ENSMUSG00000031273			ENSMUSG00000015806	ENSMUSG00000025413	ENSMUSG00000028967	ENSMUSG00000033502	ENSMUSG00000029640	ENSMUSG00000041120	ENSMUSG00000038665	ENSMUSG00000105107				ENSMUSG00000039233	ENSMUSG00000021974		ENSMUSG00000033214	ENSMUSG00000074364
													ENSMUSG00000031274			ENSMUSG00000015882	ENSMUSG00000028601	ENSMUSG00000042804	ENSMUSG00000033400	ENSMUSG00000107314	ENSMUSG00000028745	ENSMUSG00000056832	ENSMUSG00000029442				ENSMUSG00000021301	ENSMUSG00000034463		ENSMUSG00000022132	ENSMUSG00000108348
													ENSMUSG00000071708			ENSMUSG00000031558	ENSMUSG00000028567	ENSMUSG00000058498	ENSMUSG00000033377	ENSMUSG00000029659	ENSMUSG00000040964	ENSMUSG00000042599	ENSMUSG00000049327				ENSMUSG00000036006	ENSMUSG00000022044		ENSMUSG00000041594	ENSMUSG00000030406
													ENSMUSG00000067194			ENSMUSG00000105983	ENSMUSG00000033295	ENSMUSG00000028931	ENSMUSG00000106073	ENSMUSG00000041132	ENSMUSG00000040945	ENSMUSG00000029862	ENSMUSG00000029480				ENSMUSG00000035910	ENSMUSG00000022054		ENSMUSG00000005360	ENSMUSG00000040811
																ENSMUSG00000072941	ENSMUSG00000006395	ENSMUSG00000039523	ENSMUSG00000053931	ENSMUSG00000106692	ENSMUSG00000028927	ENSMUSG00000086040	ENSMUSG00000029420				ENSMUSG00000113216	ENSMUSG00000014813		ENSMUSG00000025370	ENSMUSG00000003545
																ENSMUSG00000029108	ENSMUSG00000048899	ENSMUSG00000057751	ENSMUSG00000028128	ENSMUSG00000032766	ENSMUSG00000060572	ENSMUSG00000029778	ENSMUSG00000025533				ENSMUSG00000049115	ENSMUSG00000022096		ENSMUSG00000040420	ENSMUSG00000002985
																ENSMUSG00000104871	ENSMUSG00000087385	ENSMUSG00000073680	ENSMUSG00000039831	ENSMUSG00000092035	ENSMUSG00000040860	ENSMUSG00000029804	ENSMUSG00000060371				ENSMUSG00000046949	ENSMUSG00000035566		ENSMUSG00000022292	ENSMUSG00000057229
																ENSMUSG00000047881	ENSMUSG00000032890	ENSMUSG00000051557	ENSMUSG00000028121	ENSMUSG00000097385	ENSMUSG00000066026	ENSMUSG00000055430	ENSMUSG00000034040				ENSMUSG00000021365	ENSMUSG00000050505		ENSMUSG00000038760	ENSMUSG00000002602
																ENSMUSG00000029171	ENSMUSG00000028656	ENSMUSG00000029033	ENSMUSG00000053965	ENSMUSG00000097616	ENSMUSG00000019055	ENSMUSG00000097924	ENSMUSG00000106386				ENSMUSG00000021375	ENSMUSG00000055717		ENSMUSG00000022342	ENSMUSG00000089832
																ENSMUSG00000054920	ENSMUSG00000028655	ENSMUSG00000023571	ENSMUSG00000050315	ENSMUSG00000000058	ENSMUSG00000028967	ENSMUSG00000034930	ENSMUSG00000105624				ENSMUSG00000043631	ENSMUSG00000051212		ENSMUSG00000038679	ENSMUSG00000004056
																ENSMUSG00000037795	ENSMUSG00000102997	ENSMUSG00000029076	ENSMUSG00000027977	ENSMUSG00000009376	ENSMUSG00000028931	ENSMUSG00000033769	ENSMUSG00000015950				ENSMUSG00000048368	ENSMUSG00000041594		ENSMUSG00000022314	ENSMUSG00000049421
																ENSMUSG00000029206	ENSMUSG00000046093	ENSMUSG00000103183	ENSMUSG00000027971	ENSMUSG00000010797	ENSMUSG00000039577	ENSMUSG00000029999	ENSMUSG00000023104				ENSMUSG00000021390	ENSMUSG00000048424		ENSMUSG00000037362	ENSMUSG00000019737
																ENSMUSG00000000560	ENSMUSG00000028863	ENSMUSG00000005907	ENSMUSG00000032854	ENSMUSG00000060882	ENSMUSG00000029029	ENSMUSG00000097730	ENSMUSG00000040532				ENSMUSG00000047842	ENSMUSG00000025370		ENSMUSG00000097039	ENSMUSG00000036634
																ENSMUSG00000049907	ENSMUSG00000042500	ENSMUSG00000028926	ENSMUSG00000027967	ENSMUSG00000106826	ENSMUSG00000073680	ENSMUSG00000033174	ENSMUSG00000000916				ENSMUSG00000021478	ENSMUSG00000040452		ENSMUSG00000022372	ENSMUSG00000019194
																ENSMUSG00000059325	ENSMUSG00000028833	ENSMUSG00000040118	ENSMUSG00000028024	ENSMUSG00000029684	ENSMUSG00000103183	ENSMUSG00000064080	ENSMUSG00000039917				ENSMUSG00000052087	ENSMUSG00000040420		ENSMUSG00000022602	ENSMUSG00000021217
																ENSMUSG00000037605	ENSMUSG00000042408	ENSMUSG00000028780	ENSMUSG00000028017	ENSMUSG00000039904	ENSMUSG00000053178	ENSMUSG00000030020	ENSMUSG00000039747				ENSMUSG00000035493	ENSMUSG00000022270		ENSMUSG00000022557	ENSMUSG00000104454
																ENSMUSG00000029245	ENSMUSG00000061894	ENSMUSG00000040003	ENSMUSG00000027997	ENSMUSG00000024211	ENSMUSG00000040473	ENSMUSG00000030029	ENSMUSG00000004849				ENSMUSG00000021550	ENSMUSG00000022235		ENSMUSG00000044933	ENSMUSG00000002068
																ENSMUSG00000067149	ENSMUSG00000028796	ENSMUSG00000047221	ENSMUSG00000058897	ENSMUSG00000001763	ENSMUSG00000028883	ENSMUSG00000030031	ENSMUSG00000029716				ENSMUSG00000097242	ENSMUSG00000038760		ENSMUSG00000097613	ENSMUSG00000030423
																ENSMUSG00000029371	ENSMUSG00000041000	ENSMUSG00000045294	ENSMUSG00000027984	ENSMUSG00000001761	ENSMUSG00000028780	ENSMUSG00000107747	ENSMUSG00000093445				ENSMUSG00000017756	ENSMUSG00000022342		ENSMUSG00000022439	ENSMUSG00000013367
																ENSMUSG00000045314	ENSMUSG00000028785	ENSMUSG00000062372	ENSMUSG00000105957	ENSMUSG00000039629	ENSMUSG00000106498	ENSMUSG00000059187	ENSMUSG00000029720				ENSMUSG00000057649	ENSMUSG00000024479		ENSMUSG00000022434	ENSMUSG00000038539
																ENSMUSG00000055725	ENSMUSG00000001334	ENSMUSG00000053214	ENSMUSG00000037994	ENSMUSG00000051855	ENSMUSG00000040003	ENSMUSG00000035357	ENSMUSG00000079165				ENSMUSG00000021583	ENSMUSG00000022575		ENSMUSG00000103674	ENSMUSG00000110206
																ENSMUSG00000104736	ENSMUSG00000040928	ENSMUSG00000107201	ENSMUSG00000028164	ENSMUSG00000086804	ENSMUSG00000047221	ENSMUSG00000030077	ENSMUSG00000029722				ENSMUSG00000034488	ENSMUSG00000109179		ENSMUSG00000059213	ENSMUSG00000040364
																ENSMUSG00000029338	ENSMUSG00000050390	ENSMUSG00000029161	ENSMUSG00000028161	ENSMUSG00000038665	ENSMUSG00000056367	ENSMUSG00000034648	ENSMUSG00000050022				ENSMUSG00000047419	ENSMUSG00000033099		ENSMUSG00000023046	ENSMUSG00000003271
																ENSMUSG00000035456	ENSMUSG00000001333	ENSMUSG00000106918	ENSMUSG00000037894	ENSMUSG00000056832	ENSMUSG00000029130	ENSMUSG00000049112	ENSMUSG00000029576				ENSMUSG00000021690	ENSMUSG00000042632		ENSMUSG00000022756	ENSMUSG00000096146
																ENSMUSG00000029334	ENSMUSG00000048485	ENSMUSG00000054252	ENSMUSG00000028152	ENSMUSG00000042599	ENSMUSG00000073102	ENSMUSG00000030270	ENSMUSG00000029580				ENSMUSG00000048376	ENSMUSG00000022434		ENSMUSG00000041205	ENSMUSG00000030854
																ENSMUSG00000035187	ENSMUSG00000040859	ENSMUSG00000048142	ENSMUSG00000028273	ENSMUSG00000053007	ENSMUSG00000062372	ENSMUSG00000030272	ENSMUSG00000093910				ENSMUSG00000021661	ENSMUSG00000006369		ENSMUSG00000022510	ENSMUSG00000055048
																ENSMUSG00000029307	ENSMUSG00000023232	ENSMUSG00000029101	ENSMUSG00000028270	ENSMUSG00000004633	ENSMUSG00000029168	ENSMUSG00000045009	ENSMUSG00000079109				ENSMUSG00000041417	ENSMUSG00000036529		ENSMUSG00000068428	ENSMUSG00000108943
																ENSMUSG00000070639	ENSMUSG00000025743	ENSMUSG00000029095	ENSMUSG00000028195	ENSMUSG00000086040	ENSMUSG00000029151	ENSMUSG00000034023	ENSMUSG00000066621				ENSMUSG00000021721	ENSMUSG00000022621		ENSMUSG00000022770	ENSMUSG00000109006
																ENSMUSG00000072769	ENSMUSG00000102796	ENSMUSG00000050248	ENSMUSG00000039103	ENSMUSG00000108112	ENSMUSG00000029135	ENSMUSG00000033963	ENSMUSG00000059991				ENSMUSG00000021756	ENSMUSG00000033356		ENSMUSG00000052133	ENSMUSG00000030539
																ENSMUSG00000029521	ENSMUSG00000028899	ENSMUSG00000029123	ENSMUSG00000025437	ENSMUSG00000029804	ENSMUSG00000048142	ENSMUSG00000030302	ENSMUSG00000029625				ENSMUSG00000021760	ENSMUSG00000045608		ENSMUSG00000022816	ENSMUSG00000030528
																ENSMUSG00000051339	ENSMUSG00000037752	ENSMUSG00000029126	ENSMUSG00000039037	ENSMUSG00000055430	ENSMUSG00000054520	ENSMUSG00000053004	ENSMUSG00000001687				ENSMUSG00000021763	ENSMUSG00000048175		ENSMUSG00000095464	ENSMUSG00000062444
																ENSMUSG00000004530	ENSMUSG00000028885	ENSMUSG00000039358	ENSMUSG00000052544	ENSMUSG00000097924	ENSMUSG00000039474	ENSMUSG00000024104	ENSMUSG00000029659				ENSMUSG00000042284	ENSMUSG00000022992		ENSMUSG00000061080	ENSMUSG00000030613
																ENSMUSG00000041930	ENSMUSG00000028843	ENSMUSG00000005107	ENSMUSG00000062908	ENSMUSG00000107996	ENSMUSG00000029122	ENSMUSG00000051331	ENSMUSG00000041132				ENSMUSG00000021732	ENSMUSG00000072235		ENSMUSG00000055447	ENSMUSG00000035686
																ENSMUSG00000029561	ENSMUSG00000059713	ENSMUSG00000015806	ENSMUSG00000028360	ENSMUSG00000030043	ENSMUSG00000039358	ENSMUSG00000004902	ENSMUSG00000106692				ENSMUSG00000021806	ENSMUSG00000023017		ENSMUSG00000097876	ENSMUSG00000035314
																ENSMUSG00000041548	ENSMUSG00000028664	ENSMUSG00000015882	ENSMUSG00000078161	ENSMUSG00000034930	ENSMUSG00000046572	ENSMUSG00000040649	ENSMUSG00000058488				ENSMUSG00000021807	ENSMUSG00000009733		ENSMUSG00000022865	ENSMUSG00000096606
																ENSMUSG00000029598	ENSMUSG00000036856	ENSMUSG00000031558	ENSMUSG00000085084	ENSMUSG00000034832	ENSMUSG00000051022	ENSMUSG00000003153	ENSMUSG00000016128				ENSMUSG00000021811	ENSMUSG00000004070		ENSMUSG00000093606	ENSMUSG00000097974
																ENSMUSG00000029602	ENSMUSG00000041351	ENSMUSG00000039191	ENSMUSG00000040037	ENSMUSG00000034744	ENSMUSG00000061535	ENSMUSG00000030148	ENSMUSG00000092035				ENSMUSG00000084925	ENSMUSG00000039427		ENSMUSG00000023800	ENSMUSG00000008318
																ENSMUSG00000029452	ENSMUSG00000045349	ENSMUSG00000029108	ENSMUSG00000028173	ENSMUSG00000063415	ENSMUSG00000029084	ENSMUSG00000038521	ENSMUSG00000089862				ENSMUSG00000021820	ENSMUSG00000041720		ENSMUSG00000034265	ENSMUSG00000031026
																ENSMUSG00000042594	ENSMUSG00000028758	ENSMUSG00000104868	ENSMUSG00000042198	ENSMUSG00000033769	ENSMUSG00000015806	ENSMUSG00000030342	ENSMUSG00000000058				ENSMUSG00000040717	ENSMUSG00000022766		ENSMUSG00000023892	ENSMUSG00000038371
																ENSMUSG00000004455	ENSMUSG00000078235	ENSMUSG00000090061	ENSMUSG00000066324	ENSMUSG00000033726	ENSMUSG00000031558	ENSMUSG00000038115	ENSMUSG00000009376				ENSMUSG00000021991	ENSMUSG00000022763		ENSMUSG00000040888	ENSMUSG00000108738
																ENSMUSG00000029462	ENSMUSG00000040964	ENSMUSG00000047881	ENSMUSG00000028245	ENSMUSG00000029999	ENSMUSG00000029088	ENSMUSG00000030352	ENSMUSG00000010797				ENSMUSG00000041471	ENSMUSG00000038127		ENSMUSG00000023067	ENSMUSG00000030657
																ENSMUSG00000029463	ENSMUSG00000028927	ENSMUSG00000105835	ENSMUSG00000040536	ENSMUSG00000029994	ENSMUSG00000105530	ENSMUSG00000047228	ENSMUSG00000060882				ENSMUSG00000023064	ENSMUSG00000052133		ENSMUSG00000086534	ENSMUSG00000030889
																ENSMUSG00000029465	ENSMUSG00000087698	ENSMUSG00000000560	ENSMUSG00000043252	ENSMUSG00000033174	ENSMUSG00000106244	ENSMUSG00000100876	ENSMUSG00000029684				ENSMUSG00000021835	ENSMUSG00000022665		ENSMUSG00000037649	ENSMUSG00000046321
																ENSMUSG00000029402	ENSMUSG00000073733	ENSMUSG00000029154	ENSMUSG00000028222	ENSMUSG00000064080	ENSMUSG00000105983	ENSMUSG00000030226	ENSMUSG00000039904				ENSMUSG00000021846	ENSMUSG00000022636		ENSMUSG00000007038	ENSMUSG00000066189
																ENSMUSG00000029480	ENSMUSG00000040659	ENSMUSG00000005672	ENSMUSG00000028228	ENSMUSG00000034203	ENSMUSG00000029090	ENSMUSG00000089957	ENSMUSG00000024211				ENSMUSG00000036242	ENSMUSG00000051989		ENSMUSG00000013766	ENSMUSG00000046182
																ENSMUSG00000029482	ENSMUSG00000051435	ENSMUSG00000037605	ENSMUSG00000055761	ENSMUSG00000030020	ENSMUSG00000061461	ENSMUSG00000107553	ENSMUSG00000020440				ENSMUSG00000097431	ENSMUSG00000022951		ENSMUSG00000016206	ENSMUSG00000045757
																ENSMUSG00000034324	ENSMUSG00000040606	ENSMUSG00000029245	ENSMUSG00000040387	ENSMUSG00000107856	ENSMUSG00000039191	ENSMUSG00000030263	ENSMUSG00000029769				ENSMUSG00000000958	ENSMUSG00000023800		ENSMUSG00000097971	ENSMUSG00000042055
																ENSMUSG00000029420	ENSMUSG00000066026	ENSMUSG00000029366	ENSMUSG00000055373	ENSMUSG00000059187	ENSMUSG00000107182	ENSMUSG00000016487	ENSMUSG00000001763				ENSMUSG00000022178	ENSMUSG00000085705		ENSMUSG00000067148	ENSMUSG00000110027
																ENSMUSG00000029436	ENSMUSG00000029009	ENSMUSG00000029385	ENSMUSG00000028289	ENSMUSG00000035357	ENSMUSG00000039156	ENSMUSG00000053395	ENSMUSG00000039629				ENSMUSG00000044461	ENSMUSG00000048826		ENSMUSG00000039316	ENSMUSG00000060260
																ENSMUSG00000029432	ENSMUSG00000029001	ENSMUSG00000055725	ENSMUSG00000046593	ENSMUSG00000030077	ENSMUSG00000037999	ENSMUSG00000107585	ENSMUSG00000029790				ENSMUSG00000035184	ENSMUSG00000024158		ENSMUSG00000019579	ENSMUSG00000110104
																ENSMUSG00000085957	ENSMUSG00000028971	ENSMUSG00000029338	ENSMUSG00000028443	ENSMUSG00000034648	ENSMUSG00000047881	ENSMUSG00000107985	ENSMUSG00000086804				ENSMUSG00000097545	ENSMUSG00000093593		ENSMUSG00000047123	ENSMUSG00000060240
																ENSMUSG00000029675	ENSMUSG00000039911	ENSMUSG00000029334	ENSMUSG00000073888	ENSMUSG00000030270	ENSMUSG00000029174	ENSMUSG00000035596	ENSMUSG00000029765				ENSMUSG00000021975	ENSMUSG00000048602		ENSMUSG00000048915	ENSMUSG00000048200
																ENSMUSG00000040557	ENSMUSG00000102813	ENSMUSG00000043410	ENSMUSG00000028464	ENSMUSG00000079426	ENSMUSG00000029178	ENSMUSG00000053550	ENSMUSG00000038759				ENSMUSG00000022037	ENSMUSG00000013766		ENSMUSG00000052105	ENSMUSG00000025510
																ENSMUSG00000004415	ENSMUSG00000039838	ENSMUSG00000029521	ENSMUSG00000028465	ENSMUSG00000045009	ENSMUSG00000000560	ENSMUSG00000051527	ENSMUSG00000038665				ENSMUSG00000034248	ENSMUSG00000039316		ENSMUSG00000024063	ENSMUSG00000008206
																ENSMUSG00000029716	ENSMUSG00000108391	ENSMUSG00000050017	ENSMUSG00000035649	ENSMUSG00000034023	ENSMUSG00000046808	ENSMUSG00000006024	ENSMUSG00000042599				ENSMUSG00000091722	ENSMUSG00000048915		ENSMUSG00000054901	ENSMUSG00000031511
																ENSMUSG00000029727	ENSMUSG00000042804	ENSMUSG00000029345	ENSMUSG00000048232	ENSMUSG00000030302	ENSMUSG00000107272	ENSMUSG00000030376	ENSMUSG00000002413				ENSMUSG00000022026	ENSMUSG00000052105		ENSMUSG00000024109	ENSMUSG00000031543
																ENSMUSG00000056966	ENSMUSG00000005045	ENSMUSG00000051339	ENSMUSG00000044813	ENSMUSG00000024104	ENSMUSG00000049907	ENSMUSG00000019370	ENSMUSG00000053297				ENSMUSG00000055639	ENSMUSG00000032796		ENSMUSG00000042942	ENSMUSG00000037406
																ENSMUSG00000025855	ENSMUSG00000028931	ENSMUSG00000004530	ENSMUSG00000035561	ENSMUSG00000004902	ENSMUSG00000005672	ENSMUSG00000074358	ENSMUSG00000029816				ENSMUSG00000005148	ENSMUSG00000055817		ENSMUSG00000054321	ENSMUSG00000031570
																ENSMUSG00000029554	ENSMUSG00000057751	ENSMUSG00000041930	ENSMUSG00000028328	ENSMUSG00000040649	ENSMUSG00000055923	ENSMUSG00000057101	ENSMUSG00000047115				ENSMUSG00000022136	ENSMUSG00000063889		ENSMUSG00000059898	ENSMUSG00000037260
																ENSMUSG00000050022	ENSMUSG00000029050	ENSMUSG00000041870	ENSMUSG00000028329	ENSMUSG00000003153	ENSMUSG00000029246	ENSMUSG00000005447	ENSMUSG00000086040				ENSMUSG00000042104	ENSMUSG00000024238		ENSMUSG00000045215	ENSMUSG00000063626
																ENSMUSG00000039533	ENSMUSG00000073680	ENSMUSG00000060152	ENSMUSG00000066191	ENSMUSG00000030120	ENSMUSG00000029245	ENSMUSG00000043843	ENSMUSG00000038058				ENSMUSG00000085615	ENSMUSG00000042942		ENSMUSG00000024376	ENSMUSG00000039661
																ENSMUSG00000039206	ENSMUSG00000103183	ENSMUSG00000029528	ENSMUSG00000007613	ENSMUSG00000030342	ENSMUSG00000034981	ENSMUSG00000063160	ENSMUSG00000003477				ENSMUSG00000022150	ENSMUSG00000024421		ENSMUSG00000060275	ENSMUSG00000009628
																ENSMUSG00000079109	ENSMUSG00000087381	ENSMUSG00000029518	ENSMUSG00000039579	ENSMUSG00000049107	ENSMUSG00000058013	ENSMUSG00000004056	ENSMUSG00000029778				ENSMUSG00000042961	ENSMUSG00000039616		ENSMUSG00000058152	ENSMUSG00000031626
																ENSMUSG00000104633	ENSMUSG00000095567	ENSMUSG00000032898	ENSMUSG00000028312	ENSMUSG00000030352	ENSMUSG00000029385	ENSMUSG00000030595	ENSMUSG00000055430				ENSMUSG00000048424	ENSMUSG00000024376		ENSMUSG00000036412	ENSMUSG00000031636
																ENSMUSG00000087484	ENSMUSG00000044674	ENSMUSG00000107286	ENSMUSG00000028412	ENSMUSG00000087150	ENSMUSG00000029486	ENSMUSG00000015149	ENSMUSG00000025889				ENSMUSG00000022206	ENSMUSG00000038555		ENSMUSG00000032735	ENSMUSG00000031613
																ENSMUSG00000059991	ENSMUSG00000028970	ENSMUSG00000029598	ENSMUSG00000003032	ENSMUSG00000097496	ENSMUSG00000029310	ENSMUSG00000074227	ENSMUSG00000097924				ENSMUSG00000022272	ENSMUSG00000102232		ENSMUSG00000042439	ENSMUSG00000031644
																ENSMUSG00000042817	ENSMUSG00000028883	ENSMUSG00000029602	ENSMUSG00000055296	ENSMUSG00000030226	ENSMUSG00000029279	ENSMUSG00000030579	ENSMUSG00000050732				ENSMUSG00000022324	ENSMUSG00000033319		ENSMUSG00000025885	ENSMUSG00000058056
																ENSMUSG00000001687	ENSMUSG00000028780	ENSMUSG00000029608	ENSMUSG00000028434	ENSMUSG00000107553	ENSMUSG00000111375	ENSMUSG00000034957	ENSMUSG00000030036				ENSMUSG00000022419	ENSMUSG00000024528		ENSMUSG00000046982	ENSMUSG00000034472
																ENSMUSG00000029657	ENSMUSG00000040003	ENSMUSG00000043733	ENSMUSG00000028382	ENSMUSG00000046717	ENSMUSG00000044060	ENSMUSG00000021217	ENSMUSG00000034930				ENSMUSG00000005124	ENSMUSG00000024534		ENSMUSG00000024725	ENSMUSG00000031683
																ENSMUSG00000016128	ENSMUSG00000028771	ENSMUSG00000042726	ENSMUSG00000028394	ENSMUSG00000030263	ENSMUSG00000106631	ENSMUSG00000104454	ENSMUSG00000030032				ENSMUSG00000022575	ENSMUSG00000034320		ENSMUSG00000040929	ENSMUSG00000071064
																ENSMUSG00000015189	ENSMUSG00000042453	ENSMUSG00000038593	ENSMUSG00000059810	ENSMUSG00000053395	ENSMUSG00000029267	ENSMUSG00000108621	ENSMUSG00000063415				ENSMUSG00000044933	ENSMUSG00000024516		ENSMUSG00000052942	ENSMUSG00000031712
																ENSMUSG00000032667	ENSMUSG00000106379	ENSMUSG00000029462	ENSMUSG00000045672	ENSMUSG00000107985	ENSMUSG00000029500	ENSMUSG00000100600	ENSMUSG00000030060				ENSMUSG00000068220	ENSMUSG00000046415		ENSMUSG00000025154	ENSMUSG00000052837
																ENSMUSG00000015112	ENSMUSG00000029004	ENSMUSG00000029465	ENSMUSG00000028364	ENSMUSG00000035596	ENSMUSG00000042249	ENSMUSG00000039257	ENSMUSG00000033174				ENSMUSG00000000489	ENSMUSG00000024526		ENSMUSG00000025178	ENSMUSG00000060038
																ENSMUSG00000032625	ENSMUSG00000028949	ENSMUSG00000029434	ENSMUSG00000051675	ENSMUSG00000052296	ENSMUSG00000051339	ENSMUSG00000074165	ENSMUSG00000030020				ENSMUSG00000042109	ENSMUSG00000025885		ENSMUSG00000055523	ENSMUSG00000097248
																ENSMUSG00000017978	ENSMUSG00000062372	ENSMUSG00000029401	ENSMUSG00000049122	ENSMUSG00000093536	ENSMUSG00000004530	ENSMUSG00000030693	ENSMUSG00000030029				ENSMUSG00000061740	ENSMUSG00000056214		ENSMUSG00000025089	ENSMUSG00000031654
																ENSMUSG00000029684	ENSMUSG00000029168	ENSMUSG00000029478	ENSMUSG00000028402	ENSMUSG00000041571	ENSMUSG00000029592	ENSMUSG00000030713	ENSMUSG00000107747				ENSMUSG00000041736	ENSMUSG00000058881		ENSMUSG00000053117	ENSMUSG00000045333
																ENSMUSG00000039904	ENSMUSG00000107201	ENSMUSG00000037936	ENSMUSG00000028495	ENSMUSG00000006024	ENSMUSG00000011884	ENSMUSG00000050063	ENSMUSG00000059187				ENSMUSG00000064210	ENSMUSG00000046982		ENSMUSG00000039278	ENSMUSG00000043668
																ENSMUSG00000092090	ENSMUSG00000029161	ENSMUSG00000029482	ENSMUSG00000038007	ENSMUSG00000030376	ENSMUSG00000086368	ENSMUSG00000110206	ENSMUSG00000072875				ENSMUSG00000059213	ENSMUSG00000049090		ENSMUSG00000031170	ENSMUSG00000014786
																ENSMUSG00000029701	ENSMUSG00000054252	ENSMUSG00000034324	ENSMUSG00000028497	ENSMUSG00000019370	ENSMUSG00000029518	ENSMUSG00000094152	ENSMUSG00000030077				ENSMUSG00000053559	ENSMUSG00000006457		ENSMUSG00000083307	ENSMUSG00000014846
																ENSMUSG00000001763	ENSMUSG00000048142	ENSMUSG00000029420	ENSMUSG00000006386	ENSMUSG00000043843	ENSMUSG00000063919	ENSMUSG00000038260	ENSMUSG00000030092				ENSMUSG00000023050	ENSMUSG00000056185		ENSMUSG00000031112	ENSMUSG00000035237
																ENSMUSG00000001761	ENSMUSG00000079555	ENSMUSG00000034040	ENSMUSG00000052914	ENSMUSG00000063160	ENSMUSG00000107021	ENSMUSG00000003872	ENSMUSG00000034648				ENSMUSG00000022488	ENSMUSG00000024966		ENSMUSG00000062184	ENSMUSG00000046691
																ENSMUSG00000025608	ENSMUSG00000029101	ENSMUSG00000106710	ENSMUSG00000061859	ENSMUSG00000008384	ENSMUSG00000029364	ENSMUSG00000042918	ENSMUSG00000049112				ENSMUSG00000022766	ENSMUSG00000063796		ENSMUSG00000051851	ENSMUSG00000003657
																ENSMUSG00000085058	ENSMUSG00000045318	ENSMUSG00000015942	ENSMUSG00000035407	ENSMUSG00000037463	ENSMUSG00000029361	ENSMUSG00000110020	ENSMUSG00000030270				ENSMUSG00000022721	ENSMUSG00000024663		ENSMUSG00000031200	ENSMUSG00000031958
																ENSMUSG00000037172	ENSMUSG00000050248	ENSMUSG00000040557	ENSMUSG00000028550	ENSMUSG00000015149	ENSMUSG00000046607	ENSMUSG00000040136	ENSMUSG00000079426				ENSMUSG00000041378	ENSMUSG00000024697		ENSMUSG00000052372	ENSMUSG00000034330
																ENSMUSG00000107606	ENSMUSG00000029123	ENSMUSG00000007207	ENSMUSG00000035305	ENSMUSG00000037337	ENSMUSG00000029599	ENSMUSG00000030471	ENSMUSG00000051169				ENSMUSG00000022847	ENSMUSG00000038843		ENSMUSG00000047797	ENSMUSG00000031841
																ENSMUSG00000029810	ENSMUSG00000029126	ENSMUSG00000039917	ENSMUSG00000028527	ENSMUSG00000074227	ENSMUSG00000029608	ENSMUSG00000055078	ENSMUSG00000034023				ENSMUSG00000038127	ENSMUSG00000047368		ENSMUSG00000031266	ENSMUSG00000031835
																ENSMUSG00000029816	ENSMUSG00000039358	ENSMUSG00000005057	ENSMUSG00000057722	ENSMUSG00000036570	ENSMUSG00000043733	ENSMUSG00000109394	ENSMUSG00000060477				ENSMUSG00000022548	ENSMUSG00000041731		ENSMUSG00000031283	ENSMUSG00000031832
																ENSMUSG00000029822	ENSMUSG00000005107	ENSMUSG00000029716	ENSMUSG00000028519	ENSMUSG00000036560	ENSMUSG00000004455	ENSMUSG00000109321	ENSMUSG00000108137				ENSMUSG00000022811	ENSMUSG00000048138		ENSMUSG00000045180	ENSMUSG00000023336
																ENSMUSG00000063568	ENSMUSG00000051022	ENSMUSG00000079165	ENSMUSG00000028514	ENSMUSG00000019194	ENSMUSG00000064267	ENSMUSG00000030513	ENSMUSG00000030302				ENSMUSG00000022817	ENSMUSG00000052942		ENSMUSG00000031380	ENSMUSG00000000738
																ENSMUSG00000058446	ENSMUSG00000015806	ENSMUSG00000029727	ENSMUSG00000028607	ENSMUSG00000021217	ENSMUSG00000038593	ENSMUSG00000030555	ENSMUSG00000030307				ENSMUSG00000022827	ENSMUSG00000024935			ENSMUSG00000062380
																ENSMUSG00000029778	ENSMUSG00000015882	ENSMUSG00000056966	ENSMUSG00000028601	ENSMUSG00000100600	ENSMUSG00000029465	ENSMUSG00000030553	ENSMUSG00000053004				ENSMUSG00000036208	ENSMUSG00000097855			ENSMUSG00000032006
																ENSMUSG00000037826	ENSMUSG00000031558	ENSMUSG00000029554	ENSMUSG00000034401	ENSMUSG00000039257	ENSMUSG00000105970	ENSMUSG00000030551	ENSMUSG00000024104				ENSMUSG00000055447	ENSMUSG00000074896			ENSMUSG00000050912
																ENSMUSG00000062190	ENSMUSG00000029169	ENSMUSG00000050022	ENSMUSG00000070867	ENSMUSG00000030739	ENSMUSG00000029471	ENSMUSG00000025789	ENSMUSG00000004902				ENSMUSG00000022636	ENSMUSG00000061132			ENSMUSG00000031997
																ENSMUSG00000037788	ENSMUSG00000039252	ENSMUSG00000039533	ENSMUSG00000033985	ENSMUSG00000038260	ENSMUSG00000049327	ENSMUSG00000039236	ENSMUSG00000040649				ENSMUSG00000035258	ENSMUSG00000074818			ENSMUSG00000111212
																ENSMUSG00000029804	ENSMUSG00000039191	ENSMUSG00000046658	ENSMUSG00000046861	ENSMUSG00000003863	ENSMUSG00000029386	ENSMUSG00000030607	ENSMUSG00000003153				ENSMUSG00000022912	ENSMUSG00000025089			ENSMUSG00000031932
																ENSMUSG00000025889	ENSMUSG00000039156	ENSMUSG00000039206	ENSMUSG00000033191	ENSMUSG00000003872	ENSMUSG00000037936	ENSMUSG00000039194	ENSMUSG00000107868				ENSMUSG00000022867	ENSMUSG00000053117			ENSMUSG00000058173
																ENSMUSG00000108168	ENSMUSG00000097216	ENSMUSG00000059991	ENSMUSG00000050854	ENSMUSG00000040364	ENSMUSG00000029420	ENSMUSG00000039043	ENSMUSG00000038390				ENSMUSG00000022893	ENSMUSG00000031093			ENSMUSG00000045087
																ENSMUSG00000049001	ENSMUSG00000104868	ENSMUSG00000007812	ENSMUSG00000087385	ENSMUSG00000051504	ENSMUSG00000029447	ENSMUSG00000030539	ENSMUSG00000063870				ENSMUSG00000022967	ENSMUSG00000031112			ENSMUSG00000031963
																ENSMUSG00000029913	ENSMUSG00000090061	ENSMUSG00000066554	ENSMUSG00000052135	ENSMUSG00000055078	ENSMUSG00000025537	ENSMUSG00000057706	ENSMUSG00000030339				ENSMUSG00000039456	ENSMUSG00000033361			ENSMUSG00000045994
																ENSMUSG00000036390	ENSMUSG00000047881	ENSMUSG00000001687	ENSMUSG00000028626	ENSMUSG00000109554	ENSMUSG00000034040	ENSMUSG00000001741	ENSMUSG00000030342				ENSMUSG00000022895	ENSMUSG00000031387			ENSMUSG00000034275
																ENSMUSG00000087231	ENSMUSG00000000560	ENSMUSG00000056602	ENSMUSG00000028655	ENSMUSG00000109394	ENSMUSG00000015942	ENSMUSG00000070462	ENSMUSG00000081113				ENSMUSG00000052397	ENSMUSG00000009995			ENSMUSG00000062257
																ENSMUSG00000052852	ENSMUSG00000029155	ENSMUSG00000016128	ENSMUSG00000090125	ENSMUSG00000030521	ENSMUSG00000015950	ENSMUSG00000041343	ENSMUSG00000030352				ENSMUSG00000034681	ENSMUSG00000031226			ENSMUSG00000033453
																ENSMUSG00000060780	ENSMUSG00000029228	ENSMUSG00000032667	ENSMUSG00000032643	ENSMUSG00000030557	ENSMUSG00000039747	ENSMUSG00000048078	ENSMUSG00000047228				ENSMUSG00000042644	ENSMUSG00000025529			ENSMUSG00000050471
																ENSMUSG00000108005	ENSMUSG00000029231	ENSMUSG00000032625	ENSMUSG00000028876	ENSMUSG00000042659	ENSMUSG00000005057	ENSMUSG00000035713	ENSMUSG00000032718				ENSMUSG00000046711	ENSMUSG00000034480			ENSMUSG00000053310
																ENSMUSG00000034930	ENSMUSG00000005672	ENSMUSG00000068748	ENSMUSG00000042616	ENSMUSG00000030551	ENSMUSG00000097908	ENSMUSG00000035401	ENSMUSG00000030226				ENSMUSG00000051390	ENSMUSG00000031274			ENSMUSG00000049281
																ENSMUSG00000029999	ENSMUSG00000059325	ENSMUSG00000017978	ENSMUSG00000073755	ENSMUSG00000030607	ENSMUSG00000094840	ENSMUSG00000030753	ENSMUSG00000030232				ENSMUSG00000036594	ENSMUSG00000085982			ENSMUSG00000032020
																ENSMUSG00000029994	ENSMUSG00000037605	ENSMUSG00000029684	ENSMUSG00000028833	ENSMUSG00000039043	ENSMUSG00000105736	ENSMUSG00000096606	ENSMUSG00000030263				ENSMUSG00000060586	ENSMUSG00000041633			ENSMUSG00000048503
																ENSMUSG00000030062	ENSMUSG00000106746	ENSMUSG00000039904	ENSMUSG00000042408	ENSMUSG00000038886	ENSMUSG00000029712	ENSMUSG00000097974	ENSMUSG00000107815				ENSMUSG00000073418	ENSMUSG00000044150			ENSMUSG00000032135
																ENSMUSG00000033174	ENSMUSG00000029245	ENSMUSG00000092090	ENSMUSG00000050234	ENSMUSG00000001741	ENSMUSG00000029716	ENSMUSG00000030701	ENSMUSG00000053395				ENSMUSG00000013766	ENSMUSG00000040990			ENSMUSG00000032126
																ENSMUSG00000030088	ENSMUSG00000029366	ENSMUSG00000029701	ENSMUSG00000028785	ENSMUSG00000070462	ENSMUSG00000056966	ENSMUSG00000032875	ENSMUSG00000107985				ENSMUSG00000023918	ENSMUSG00000059493			ENSMUSG00000060380
																ENSMUSG00000034203	ENSMUSG00000102644	ENSMUSG00000001763	ENSMUSG00000001334	ENSMUSG00000015709	ENSMUSG00000029554	ENSMUSG00000032812	ENSMUSG00000035596				ENSMUSG00000056492	ENSMUSG00000064357			ENSMUSG00000032086
																ENSMUSG00000034192	ENSMUSG00000050050	ENSMUSG00000001761	ENSMUSG00000040928	ENSMUSG00000030643	ENSMUSG00000000149	ENSMUSG00000032737	ENSMUSG00000004961				ENSMUSG00000096140				ENSMUSG00000032085
																ENSMUSG00000108584	ENSMUSG00000029385	ENSMUSG00000103220	ENSMUSG00000050390	ENSMUSG00000048078	ENSMUSG00000093910	ENSMUSG00000073975	ENSMUSG00000052296				ENSMUSG00000024083				ENSMUSG00000035594
																ENSMUSG00000030022	ENSMUSG00000029338	ENSMUSG00000038648	ENSMUSG00000048485	ENSMUSG00000025133	ENSMUSG00000079109	ENSMUSG00000062542	ENSMUSG00000108477				ENSMUSG00000024085				ENSMUSG00000057818
																ENSMUSG00000097462	ENSMUSG00000029334	ENSMUSG00000081670	ENSMUSG00000040859	ENSMUSG00000035314	ENSMUSG00000066621	ENSMUSG00000035901	ENSMUSG00000059851				ENSMUSG00000045036				ENSMUSG00000111147
																ENSMUSG00000107655	ENSMUSG00000029307	ENSMUSG00000085058	ENSMUSG00000040690	ENSMUSG00000030701	ENSMUSG00000059991	ENSMUSG00000031015	ENSMUSG00000053550				ENSMUSG00000033278				ENSMUSG00000004936
																ENSMUSG00000030031	ENSMUSG00000111375	ENSMUSG00000029861	ENSMUSG00000028776	ENSMUSG00000032875	ENSMUSG00000029621	ENSMUSG00000055116	ENSMUSG00000035279				ENSMUSG00000024066				ENSMUSG00000036466
																ENSMUSG00000035158	ENSMUSG00000044060	ENSMUSG00000036667	ENSMUSG00000023232	ENSMUSG00000032737	ENSMUSG00000106547	ENSMUSG00000058420	ENSMUSG00000030443				ENSMUSG00000024079				ENSMUSG00000032816
																ENSMUSG00000030067	ENSMUSG00000106631	ENSMUSG00000052763	ENSMUSG00000025743	ENSMUSG00000064307	ENSMUSG00000029634	ENSMUSG00000008734	ENSMUSG00000051527				ENSMUSG00000112121				ENSMUSG00000032373
																ENSMUSG00000030074	ENSMUSG00000029267	ENSMUSG00000009281	ENSMUSG00000102796	ENSMUSG00000062542	ENSMUSG00000041468	ENSMUSG00000030917	ENSMUSG00000041560				ENSMUSG00000045053				ENSMUSG00000032366
																ENSMUSG00000035357	ENSMUSG00000029521	ENSMUSG00000108084	ENSMUSG00000050511	ENSMUSG00000036528	ENSMUSG00000001687	ENSMUSG00000030905	ENSMUSG00000006024				ENSMUSG00000033960				ENSMUSG00000032224
																ENSMUSG00000030075	ENSMUSG00000050017	ENSMUSG00000029822	ENSMUSG00000037752	ENSMUSG00000007279	ENSMUSG00000029659	ENSMUSG00000042978	ENSMUSG00000030376				ENSMUSG00000042834				ENSMUSG00000032228
																ENSMUSG00000085067	ENSMUSG00000097767	ENSMUSG00000029832	ENSMUSG00000028885	ENSMUSG00000035901	ENSMUSG00000056602	ENSMUSG00000052301	ENSMUSG00000019370				ENSMUSG00000037815				ENSMUSG00000092622
																ENSMUSG00000034648	ENSMUSG00000042249	ENSMUSG00000053007	ENSMUSG00000083816	ENSMUSG00000055116	ENSMUSG00000041132	ENSMUSG00000107068	ENSMUSG00000051965				ENSMUSG00000090264				ENSMUSG00000007656
																ENSMUSG00000030102	ENSMUSG00000051339	ENSMUSG00000086040	ENSMUSG00000003644	ENSMUSG00000030654	ENSMUSG00000106692	ENSMUSG00000045114	ENSMUSG00000057101				ENSMUSG00000039954				ENSMUSG00000032261
																ENSMUSG00000030104	ENSMUSG00000042216	ENSMUSG00000058446	ENSMUSG00000028843	ENSMUSG00000058420	ENSMUSG00000092035	ENSMUSG00000030814	ENSMUSG00000055305				ENSMUSG00000062210				ENSMUSG00000032262
																ENSMUSG00000057604	ENSMUSG00000004530	ENSMUSG00000029778	ENSMUSG00000028803	ENSMUSG00000066197	ENSMUSG00000107705	ENSMUSG00000040268	ENSMUSG00000043843				ENSMUSG00000024610				ENSMUSG00000035274
																ENSMUSG00000049112	ENSMUSG00000011884	ENSMUSG00000037826	ENSMUSG00000028664	ENSMUSG00000030917	ENSMUSG00000000058	ENSMUSG00000030956	ENSMUSG00000061702				ENSMUSG00000024900				ENSMUSG00000032452
																ENSMUSG00000030264	ENSMUSG00000041870	ENSMUSG00000025889	ENSMUSG00000036896	ENSMUSG00000030905	ENSMUSG00000015733	ENSMUSG00000030970	ENSMUSG00000061479				ENSMUSG00000024824				ENSMUSG00000050397
																ENSMUSG00000033933	ENSMUSG00000029528	ENSMUSG00000097924	ENSMUSG00000036887	ENSMUSG00000030878	ENSMUSG00000010797	ENSMUSG00000041836	ENSMUSG00000003762				ENSMUSG00000024909				ENSMUSG00000032463
																ENSMUSG00000030310	ENSMUSG00000029361	ENSMUSG00000039578	ENSMUSG00000036856	ENSMUSG00000063065	ENSMUSG00000060882	ENSMUSG00000091002	ENSMUSG00000004056				ENSMUSG00000032946				ENSMUSG00000032470
																ENSMUSG00000009394	ENSMUSG00000032898	ENSMUSG00000029913	ENSMUSG00000041351	ENSMUSG00000052301	ENSMUSG00000106826	ENSMUSG00000060260	ENSMUSG00000074218				ENSMUSG00000024965				ENSMUSG00000032475
																ENSMUSG00000030317	ENSMUSG00000029598	ENSMUSG00000052852	ENSMUSG00000028766	ENSMUSG00000107068	ENSMUSG00000029684	ENSMUSG00000025475	ENSMUSG00000019737				ENSMUSG00000060675				ENSMUSG00000032548
																ENSMUSG00000030319	ENSMUSG00000029602	ENSMUSG00000063884	ENSMUSG00000045349	ENSMUSG00000045114	ENSMUSG00000039904	ENSMUSG00000066129	ENSMUSG00000036882				ENSMUSG00000010097				ENSMUSG00000091735
																ENSMUSG00000030322	ENSMUSG00000029608	ENSMUSG00000079523	ENSMUSG00000028758	ENSMUSG00000051457	ENSMUSG00000001763	ENSMUSG00000060314	ENSMUSG00000034957				ENSMUSG00000071647				ENSMUSG00000037977
																ENSMUSG00000024104	ENSMUSG00000044134	ENSMUSG00000052861	ENSMUSG00000028749	ENSMUSG00000057176	ENSMUSG00000001761	ENSMUSG00000025509	ENSMUSG00000021217				ENSMUSG00000069833				ENSMUSG00000032580
																ENSMUSG00000030110	ENSMUSG00000004455	ENSMUSG00000060780	ENSMUSG00000094439	ENSMUSG00000044139	ENSMUSG00000039629	ENSMUSG00000048965	ENSMUSG00000104420				ENSMUSG00000024664				ENSMUSG00000032606
																ENSMUSG00000051331	ENSMUSG00000038593	ENSMUSG00000000628	ENSMUSG00000028737	ENSMUSG00000030844	ENSMUSG00000051855	ENSMUSG00000031078	ENSMUSG00000104454				ENSMUSG00000039982				ENSMUSG00000032609
																ENSMUSG00000071226	ENSMUSG00000029462	ENSMUSG00000034930	ENSMUSG00000040945	ENSMUSG00000040268	ENSMUSG00000086804	ENSMUSG00000008206	ENSMUSG00000100600				ENSMUSG00000024725				ENSMUSG00000105230
																ENSMUSG00000040649	ENSMUSG00000029465	ENSMUSG00000034744	ENSMUSG00000060572	ENSMUSG00000030956	ENSMUSG00000053768	ENSMUSG00000001300	ENSMUSG00000039257				ENSMUSG00000024810				ENSMUSG00000054792
																ENSMUSG00000003153	ENSMUSG00000029470	ENSMUSG00000071341	ENSMUSG00000006219	ENSMUSG00000030970	ENSMUSG00000038665	ENSMUSG00000109359	ENSMUSG00000069727				ENSMUSG00000097558				ENSMUSG00000032517
																ENSMUSG00000004267	ENSMUSG00000054434	ENSMUSG00000034203	ENSMUSG00000051435	ENSMUSG00000041836	ENSMUSG00000056832	ENSMUSG00000109473	ENSMUSG00000030693				ENSMUSG00000062488				ENSMUSG00000111219
																ENSMUSG00000030340	ENSMUSG00000061882	ENSMUSG00000014551	ENSMUSG00000040606	ENSMUSG00000091002	ENSMUSG00000042599	ENSMUSG00000051978	ENSMUSG00000030713				ENSMUSG00000024998				ENSMUSG00000104494
																ENSMUSG00000038115	ENSMUSG00000029402	ENSMUSG00000030022	ENSMUSG00000046862	ENSMUSG00000060260	ENSMUSG00000002413	ENSMUSG00000031538	ENSMUSG00000038644				ENSMUSG00000025016				ENSMUSG00000032551
																ENSMUSG00000097596	ENSMUSG00000029478	ENSMUSG00000097462	ENSMUSG00000066026	ENSMUSG00000025475	ENSMUSG00000029863	ENSMUSG00000037492	ENSMUSG00000030739				ENSMUSG00000074873				ENSMUSG00000025241
																ENSMUSG00000038028	ENSMUSG00000037936	ENSMUSG00000030031	ENSMUSG00000028599	ENSMUSG00000060314	ENSMUSG00000108070	ENSMUSG00000031557	ENSMUSG00000038539				ENSMUSG00000100417				ENSMUSG00000019762
																ENSMUSG00000000184	ENSMUSG00000008348	ENSMUSG00000035158	ENSMUSG00000029020	ENSMUSG00000025505	ENSMUSG00000029822	ENSMUSG00000063626	ENSMUSG00000110206				ENSMUSG00000044948				ENSMUSG00000040675
																ENSMUSG00000061414	ENSMUSG00000037905	ENSMUSG00000030067	ENSMUSG00000029007	ENSMUSG00000025503	ENSMUSG00000107667	ENSMUSG00000109874	ENSMUSG00000003872				ENSMUSG00000055523				ENSMUSG00000040006
																ENSMUSG00000047228	ENSMUSG00000029482	ENSMUSG00000072872	ENSMUSG00000029001	ENSMUSG00000025511	ENSMUSG00000053007	ENSMUSG00000062991	ENSMUSG00000040364				ENSMUSG00000031155				ENSMUSG00000047712
																ENSMUSG00000033082	ENSMUSG00000029420	ENSMUSG00000035357	ENSMUSG00000028992	ENSMUSG00000010751	ENSMUSG00000004633	ENSMUSG00000031530	ENSMUSG00000002771				ENSMUSG00000031161				ENSMUSG00000019790
																ENSMUSG00000107728	ENSMUSG00000029436	ENSMUSG00000030092	ENSMUSG00000028982	ENSMUSG00000048965	ENSMUSG00000086040	ENSMUSG00000031628	ENSMUSG00000040136				ENSMUSG00000017057				ENSMUSG00000019817
																ENSMUSG00000032718	ENSMUSG00000025533	ENSMUSG00000085067	ENSMUSG00000039911	ENSMUSG00000031078	ENSMUSG00000019124	ENSMUSG00000109927	ENSMUSG00000055078				ENSMUSG00000071753				ENSMUSG00000019990
																ENSMUSG00000030207	ENSMUSG00000060371	ENSMUSG00000030102	ENSMUSG00000014592	ENSMUSG00000019470	ENSMUSG00000038022	ENSMUSG00000054162	ENSMUSG00000108917				ENSMUSG00000059401				ENSMUSG00000019970
																ENSMUSG00000043298	ENSMUSG00000034040	ENSMUSG00000057604	ENSMUSG00000042804	ENSMUSG00000001300	ENSMUSG00000029778	ENSMUSG00000036356	ENSMUSG00000109006				ENSMUSG00000031351				ENSMUSG00000019899
																ENSMUSG00000015766	ENSMUSG00000105289	ENSMUSG00000049112	ENSMUSG00000028931	ENSMUSG00000109359	ENSMUSG00000097656	ENSMUSG00000036306	ENSMUSG00000109554				ENSMUSG00000031217				ENSMUSG00000039697
																ENSMUSG00000046717	ENSMUSG00000023079	ENSMUSG00000045009	ENSMUSG00000057751	ENSMUSG00000045969	ENSMUSG00000029804	ENSMUSG00000036180	ENSMUSG00000109394				ENSMUSG00000086370				ENSMUSG00000000296
																ENSMUSG00000030230	ENSMUSG00000040557	ENSMUSG00000030302	ENSMUSG00000085069	ENSMUSG00000031453	ENSMUSG00000025889	ENSMUSG00000031833	ENSMUSG00000033585				ENSMUSG00000031232				ENSMUSG00000069670
																ENSMUSG00000030283	ENSMUSG00000007207	ENSMUSG00000030307	ENSMUSG00000086810	ENSMUSG00000026317	ENSMUSG00000097924	ENSMUSG00000034472	ENSMUSG00000030521				ENSMUSG00000048355				ENSMUSG00000112280
																ENSMUSG00000030265	ENSMUSG00000039917	ENSMUSG00000030310	ENSMUSG00000029059	ENSMUSG00000071176	ENSMUSG00000029919	ENSMUSG00000031618	ENSMUSG00000030557				ENSMUSG00000031285				ENSMUSG00000063428
																ENSMUSG00000016487	ENSMUSG00000039747	ENSMUSG00000009394	ENSMUSG00000029053	ENSMUSG00000060924	ENSMUSG00000063884	ENSMUSG00000071064	ENSMUSG00000030551				ENSMUSG00000047238				ENSMUSG00000047139
																ENSMUSG00000030313	ENSMUSG00000007987	ENSMUSG00000030319	ENSMUSG00000073680	ENSMUSG00000031478	ENSMUSG00000056666	ENSMUSG00000047986	ENSMUSG00000030607				ENSMUSG00000071665				ENSMUSG00000038822
																ENSMUSG00000035279	ENSMUSG00000029716	ENSMUSG00000024104	ENSMUSG00000029070	ENSMUSG00000037492	ENSMUSG00000034930	ENSMUSG00000036686	ENSMUSG00000030605				ENSMUSG00000025658				ENSMUSG00000038602
																ENSMUSG00000041560	ENSMUSG00000053647	ENSMUSG00000030110	ENSMUSG00000029076	ENSMUSG00000031555	ENSMUSG00000063415	ENSMUSG00000034656	ENSMUSG00000039202				ENSMUSG00000040990				ENSMUSG00000058298
																ENSMUSG00000006024	ENSMUSG00000029554	ENSMUSG00000051331	ENSMUSG00000095567	ENSMUSG00000031565	ENSMUSG00000033769	ENSMUSG00000048617	ENSMUSG00000047084				ENSMUSG00000000402				ENSMUSG00000019856
																ENSMUSG00000041420	ENSMUSG00000039533	ENSMUSG00000004446	ENSMUSG00000044674	ENSMUSG00000063626	ENSMUSG00000030047	ENSMUSG00000031698	ENSMUSG00000038943				ENSMUSG00000044583				ENSMUSG00000020100
																ENSMUSG00000108348	ENSMUSG00000093910	ENSMUSG00000040649	ENSMUSG00000040584	ENSMUSG00000031577	ENSMUSG00000033174	ENSMUSG00000031700	ENSMUSG00000038886				ENSMUSG00000069045				ENSMUSG00000020092
																ENSMUSG00000030406	ENSMUSG00000039206	ENSMUSG00000003153	ENSMUSG00000003623	ENSMUSG00000031530	ENSMUSG00000048794	ENSMUSG00000045333	ENSMUSG00000030638								ENSMUSG00000037031
																ENSMUSG00000002985	ENSMUSG00000018001	ENSMUSG00000004267	ENSMUSG00000040254	ENSMUSG00000109606	ENSMUSG00000064080	ENSMUSG00000033009	ENSMUSG00000001741								ENSMUSG00000020080
																ENSMUSG00000057101	ENSMUSG00000066621	ENSMUSG00000030340	ENSMUSG00000028780	ENSMUSG00000031613	ENSMUSG00000030020	ENSMUSG00000034361	ENSMUSG00000015709								ENSMUSG00000020067
																ENSMUSG00000089832	ENSMUSG00000087484	ENSMUSG00000038115	ENSMUSG00000040003	ENSMUSG00000054162	ENSMUSG00000030029	ENSMUSG00000031776	ENSMUSG00000048078								ENSMUSG00000042846
																ENSMUSG00000003436	ENSMUSG00000059991	ENSMUSG00000038028	ENSMUSG00000039934	ENSMUSG00000031604	ENSMUSG00000059187	ENSMUSG00000031778	ENSMUSG00000004508								ENSMUSG00000090622
																ENSMUSG00000030590	ENSMUSG00000043388	ENSMUSG00000000184	ENSMUSG00000039899	ENSMUSG00000036437	ENSMUSG00000030077	ENSMUSG00000036510	ENSMUSG00000035713								ENSMUSG00000020329
																ENSMUSG00000049421	ENSMUSG00000029625	ENSMUSG00000030352	ENSMUSG00000042453	ENSMUSG00000036246	ENSMUSG00000034648	ENSMUSG00000096188	ENSMUSG00000030753								ENSMUSG00000020327
																ENSMUSG00000036634	ENSMUSG00000029641	ENSMUSG00000079304	ENSMUSG00000106379	ENSMUSG00000035559	ENSMUSG00000030270	ENSMUSG00000031883	ENSMUSG00000030726								ENSMUSG00000004665
																ENSMUSG00000036578	ENSMUSG00000042817	ENSMUSG00000047228	ENSMUSG00000028978	ENSMUSG00000000792	ENSMUSG00000030272	ENSMUSG00000014786	ENSMUSG00000032875								ENSMUSG00000035397
																ENSMUSG00000019194	ENSMUSG00000085565	ENSMUSG00000033082	ENSMUSG00000073102	ENSMUSG00000034799	ENSMUSG00000079426	ENSMUSG00000013150	ENSMUSG00000032737								ENSMUSG00000015312
																ENSMUSG00000034867	ENSMUSG00000001687	ENSMUSG00000079293	ENSMUSG00000062372	ENSMUSG00000031805	ENSMUSG00000045009	ENSMUSG00000031906	ENSMUSG00000110234								ENSMUSG00000020032
																ENSMUSG00000002068	ENSMUSG00000041264	ENSMUSG00000030189	ENSMUSG00000053214	ENSMUSG00000110529	ENSMUSG00000030302	ENSMUSG00000003657	ENSMUSG00000030882								ENSMUSG00000036478
																ENSMUSG00000100600	ENSMUSG00000029657	ENSMUSG00000032718	ENSMUSG00000029175	ENSMUSG00000005413	ENSMUSG00000009394	ENSMUSG00000053399	ENSMUSG00000062542								ENSMUSG00000006764
																ENSMUSG00000013367	ENSMUSG00000051950	ENSMUSG00000043298	ENSMUSG00000029168	ENSMUSG00000034472	ENSMUSG00000024104	ENSMUSG00000031841	ENSMUSG00000055116								ENSMUSG00000112627
																ENSMUSG00000030469	ENSMUSG00000106692	ENSMUSG00000107553	ENSMUSG00000029165	ENSMUSG00000031618	ENSMUSG00000072623	ENSMUSG00000031837	ENSMUSG00000045659								ENSMUSG00000020169
																ENSMUSG00000050063	ENSMUSG00000090063	ENSMUSG00000030230	ENSMUSG00000107201	ENSMUSG00000071064	ENSMUSG00000051331	ENSMUSG00000045246	ENSMUSG00000030657								ENSMUSG00000052302
																ENSMUSG00000038695	ENSMUSG00000061762	ENSMUSG00000030283	ENSMUSG00000029163	ENSMUSG00000109782	ENSMUSG00000045962	ENSMUSG00000031827	ENSMUSG00000058420								ENSMUSG00000020102
																ENSMUSG00000040364	ENSMUSG00000089862	ENSMUSG00000040234	ENSMUSG00000054252	ENSMUSG00000034656	ENSMUSG00000004902	ENSMUSG00000031812	ENSMUSG00000008734								ENSMUSG00000025400
																ENSMUSG00000003273	ENSMUSG00000062995	ENSMUSG00000048776	ENSMUSG00000048142	ENSMUSG00000031698	ENSMUSG00000007458	ENSMUSG00000025318	ENSMUSG00000030917								ENSMUSG00000044005
																ENSMUSG00000096146	ENSMUSG00000046178	ENSMUSG00000063171	ENSMUSG00000036553	ENSMUSG00000031700	ENSMUSG00000040649	ENSMUSG00000049577	ENSMUSG00000030905								ENSMUSG00000018166
																ENSMUSG00000040136	ENSMUSG00000000416	ENSMUSG00000030313	ENSMUSG00000029192	ENSMUSG00000045333	ENSMUSG00000040613	ENSMUSG00000048478	ENSMUSG00000046321								ENSMUSG00000020439
																ENSMUSG00000030839	ENSMUSG00000060882	ENSMUSG00000107985	ENSMUSG00000029119	ENSMUSG00000033009	ENSMUSG00000003153	ENSMUSG00000031980	ENSMUSG00000042759								ENSMUSG00000047205
																ENSMUSG00000110316	ENSMUSG00000029684	ENSMUSG00000035596	ENSMUSG00000050248	ENSMUSG00000032939	ENSMUSG00000043832	ENSMUSG00000031983	ENSMUSG00000063065								ENSMUSG00000048807
																ENSMUSG00000030854	ENSMUSG00000039904	ENSMUSG00000035585	ENSMUSG00000029123	ENSMUSG00000034361	ENSMUSG00000008845	ENSMUSG00000033998	ENSMUSG00000052301								ENSMUSG00000003585
																ENSMUSG00000055078	ENSMUSG00000039841	ENSMUSG00000062861	ENSMUSG00000048450	ENSMUSG00000031775	ENSMUSG00000030342	ENSMUSG00000057060	ENSMUSG00000107068								ENSMUSG00000041961
																ENSMUSG00000033676	ENSMUSG00000092090	ENSMUSG00000070822	ENSMUSG00000039358	ENSMUSG00000031778	ENSMUSG00000081113	ENSMUSG00000025892	ENSMUSG00000045114								ENSMUSG00000020407
																ENSMUSG00000109121	ENSMUSG00000029701	ENSMUSG00000041560	ENSMUSG00000005107	ENSMUSG00000036510	ENSMUSG00000030350	ENSMUSG00000025888	ENSMUSG00000051457								ENSMUSG00000020176
																ENSMUSG00000108917	ENSMUSG00000001763	ENSMUSG00000006024	ENSMUSG00000061535	ENSMUSG00000096188	ENSMUSG00000030352	ENSMUSG00000039488	ENSMUSG00000030793								ENSMUSG00000020173
																ENSMUSG00000056972	ENSMUSG00000001761	ENSMUSG00000041420	ENSMUSG00000039765	ENSMUSG00000031883	ENSMUSG00000107997	ENSMUSG00000074505	ENSMUSG00000030844								ENSMUSG00000020134
																ENSMUSG00000042659	ENSMUSG00000051855	ENSMUSG00000003545	ENSMUSG00000015879	ENSMUSG00000110611	ENSMUSG00000030226	ENSMUSG00000032172	ENSMUSG00000030849								ENSMUSG00000000861
																ENSMUSG00000030551	ENSMUSG00000063455	ENSMUSG00000051403	ENSMUSG00000015882	ENSMUSG00000031906	ENSMUSG00000107553	ENSMUSG00000045087	ENSMUSG00000030956								ENSMUSG00000032878
																ENSMUSG00000030607	ENSMUSG00000085058	ENSMUSG00000002985	ENSMUSG00000031558	ENSMUSG00000003657	ENSMUSG00000030263	ENSMUSG00000036611	ENSMUSG00000030970								ENSMUSG00000044072
																ENSMUSG00000030605	ENSMUSG00000107643	ENSMUSG00000057101	ENSMUSG00000039156	ENSMUSG00000046441	ENSMUSG00000016487	ENSMUSG00000032036	ENSMUSG00000041836								ENSMUSG00000020303
																ENSMUSG00000039202	ENSMUSG00000107454	ENSMUSG00000063439	ENSMUSG00000097216	ENSMUSG00000031951	ENSMUSG00000053395	ENSMUSG00000032128	ENSMUSG00000091002								ENSMUSG00000042032
																ENSMUSG00000108350	ENSMUSG00000039347	ENSMUSG00000089832	ENSMUSG00000029108	ENSMUSG00000078908	ENSMUSG00000107985	ENSMUSG00000053310	ENSMUSG00000025478								ENSMUSG00000044707
																ENSMUSG00000039043	ENSMUSG00000029822	ENSMUSG00000003436	ENSMUSG00000104868	ENSMUSG00000046844	ENSMUSG00000019734	ENSMUSG00000001942	ENSMUSG00000060260								ENSMUSG00000020411
																ENSMUSG00000025584	ENSMUSG00000053007	ENSMUSG00000030598	ENSMUSG00000090061	ENSMUSG00000031841	ENSMUSG00000055541	ENSMUSG00000038112	ENSMUSG00000025477								ENSMUSG00000020340
																ENSMUSG00000025813	ENSMUSG00000043496	ENSMUSG00000030595	ENSMUSG00000097640	ENSMUSG00000031837	ENSMUSG00000064179	ENSMUSG00000049281	ENSMUSG00000025475								ENSMUSG00000086909
																ENSMUSG00000001741	ENSMUSG00000086040	ENSMUSG00000030590	ENSMUSG00000029185	ENSMUSG00000045246	ENSMUSG00000035458	ENSMUSG00000032024	ENSMUSG00000066129								ENSMUSG00000020366
																ENSMUSG00000052353	ENSMUSG00000058446	ENSMUSG00000030591	ENSMUSG00000037822	ENSMUSG00000031827	ENSMUSG00000052296	ENSMUSG00000049313	ENSMUSG00000060314								ENSMUSG00000001054
																ENSMUSG00000108993	ENSMUSG00000003477	ENSMUSG00000074227	ENSMUSG00000029207	ENSMUSG00000097783	ENSMUSG00000059851	ENSMUSG00000032017	ENSMUSG00000025495								ENSMUSG00000044352
																ENSMUSG00000030613	ENSMUSG00000029778	ENSMUSG00000030584	ENSMUSG00000037736	ENSMUSG00000025318	ENSMUSG00000053550	ENSMUSG00000032014	ENSMUSG00000058886								ENSMUSG00000018899
																ENSMUSG00000074024	ENSMUSG00000043162	ENSMUSG00000049421	ENSMUSG00000046808	ENSMUSG00000049577	ENSMUSG00000058638	ENSMUSG00000048537	ENSMUSG00000031078								ENSMUSG00000020523
																ENSMUSG00000048078	ENSMUSG00000037788	ENSMUSG00000042831	ENSMUSG00000051674	ENSMUSG00000031980	ENSMUSG00000041571	ENSMUSG00000046480	ENSMUSG00000001300								ENSMUSG00000043448
																ENSMUSG00000035686	ENSMUSG00000029804	ENSMUSG00000030579	ENSMUSG00000029231	ENSMUSG00000031983	ENSMUSG00000030376	ENSMUSG00000032089	ENSMUSG00000031458								ENSMUSG00000018509
																ENSMUSG00000025439	ENSMUSG00000055430	ENSMUSG00000036854	ENSMUSG00000059325	ENSMUSG00000057060	ENSMUSG00000019370	ENSMUSG00000066705	ENSMUSG00000055675								ENSMUSG00000048070
																ENSMUSG00000042797	ENSMUSG00000045441	ENSMUSG00000036634	ENSMUSG00000037605	ENSMUSG00000025888	ENSMUSG00000070802	ENSMUSG00000099696	ENSMUSG00000060924								ENSMUSG00000052921
																ENSMUSG00000035547	ENSMUSG00000025889	ENSMUSG00000036427	ENSMUSG00000106746	ENSMUSG00000053070	ENSMUSG00000057101	ENSMUSG00000032076	ENSMUSG00000037492								ENSMUSG00000018470
																ENSMUSG00000055407	ENSMUSG00000097924	ENSMUSG00000030499	ENSMUSG00000029245	ENSMUSG00000032009	ENSMUSG00000043843	ENSMUSG00000044229	ENSMUSG00000031555								ENSMUSG00000045377
																ENSMUSG00000035314	ENSMUSG00000036390	ENSMUSG00000002068	ENSMUSG00000063015	ENSMUSG00000074505	ENSMUSG00000063160	ENSMUSG00000039542	ENSMUSG00000037406								ENSMUSG00000003934
																ENSMUSG00000096606	ENSMUSG00000056091	ENSMUSG00000108621	ENSMUSG00000029385	ENSMUSG00000032172	ENSMUSG00000063047	ENSMUSG00000039217	ENSMUSG00000031557								ENSMUSG00000020847
																ENSMUSG00000097974	ENSMUSG00000055239	ENSMUSG00000100600	ENSMUSG00000029486	ENSMUSG00000001014	ENSMUSG00000060791	ENSMUSG00000032060	ENSMUSG00000063626								ENSMUSG00000020846
																ENSMUSG00000035227	ENSMUSG00000079523	ENSMUSG00000039257	ENSMUSG00000055725	ENSMUSG00000097535	ENSMUSG00000045948	ENSMUSG00000078307	ENSMUSG00000109874								ENSMUSG00000010392
																ENSMUSG00000030729	ENSMUSG00000063063	ENSMUSG00000092335	ENSMUSG00000029338	ENSMUSG00000045087	ENSMUSG00000015149	ENSMUSG00000037493	ENSMUSG00000109648								ENSMUSG00000018334
																ENSMUSG00000030708	ENSMUSG00000060780	ENSMUSG00000013367	ENSMUSG00000029334	ENSMUSG00000043067	ENSMUSG00000030590	ENSMUSG00000032285	ENSMUSG00000039661								ENSMUSG00000017692
																ENSMUSG00000029461	ENSMUSG00000030043	ENSMUSG00000030469	ENSMUSG00000035187	ENSMUSG00000036611	ENSMUSG00000074227	ENSMUSG00000032320	ENSMUSG00000062991								ENSMUSG00000020701
																ENSMUSG00000030688	ENSMUSG00000000628	ENSMUSG00000038695	ENSMUSG00000029307	ENSMUSG00000045994	ENSMUSG00000047473	ENSMUSG00000039714	ENSMUSG00000031530								ENSMUSG00000018698
																ENSMUSG00000073975	ENSMUSG00000034930	ENSMUSG00000108607	ENSMUSG00000029304	ENSMUSG00000035024	ENSMUSG00000098146	ENSMUSG00000038264	ENSMUSG00000050271								ENSMUSG00000034297
																ENSMUSG00000057143	ENSMUSG00000034744	ENSMUSG00000030739	ENSMUSG00000029298	ENSMUSG00000111390	ENSMUSG00000046056	ENSMUSG00000032297	ENSMUSG00000039620								ENSMUSG00000018378
																ENSMUSG00000031024	ENSMUSG00000033726	ENSMUSG00000040435	ENSMUSG00000029283	ENSMUSG00000033453	ENSMUSG00000036634	ENSMUSG00000074259	ENSMUSG00000050914								ENSMUSG00000020866
																ENSMUSG00000035901	ENSMUSG00000057497	ENSMUSG00000042918	ENSMUSG00000029287	ENSMUSG00000032036	ENSMUSG00000036560	ENSMUSG00000032397	ENSMUSG00000110249								ENSMUSG00000039096
																ENSMUSG00000030770	ENSMUSG00000108079	ENSMUSG00000040364	ENSMUSG00000072769	ENSMUSG00000039048	ENSMUSG00000019194	ENSMUSG00000032396	ENSMUSG00000031644								ENSMUSG00000018381
																ENSMUSG00000038156	ENSMUSG00000033174	ENSMUSG00000059824	ENSMUSG00000033540	ENSMUSG00000032128	ENSMUSG00000063931	ENSMUSG00000036466	ENSMUSG00000054162								ENSMUSG00000017417
																ENSMUSG00000033904	ENSMUSG00000000811	ENSMUSG00000059070	ENSMUSG00000029499	ENSMUSG00000053310	ENSMUSG00000056216	ENSMUSG00000032384	ENSMUSG00000036437								ENSMUSG00000019312
																ENSMUSG00000008734	ENSMUSG00000030087	ENSMUSG00000096146	ENSMUSG00000029521	ENSMUSG00000038112	ENSMUSG00000034957	ENSMUSG00000035284	ENSMUSG00000036356								ENSMUSG00000084890
																ENSMUSG00000030917	ENSMUSG00000030089	ENSMUSG00000030839	ENSMUSG00000051339	ENSMUSG00000049281	ENSMUSG00000021217	ENSMUSG00000032224	ENSMUSG00000031864								ENSMUSG00000051617
																ENSMUSG00000030905	ENSMUSG00000034312	ENSMUSG00000110316	ENSMUSG00000004530	ENSMUSG00000032024	ENSMUSG00000100600	ENSMUSG00000032199	ENSMUSG00000006273								ENSMUSG00000006920
																ENSMUSG00000046096	ENSMUSG00000034245	ENSMUSG00000109118	ENSMUSG00000044339	ENSMUSG00000049313	ENSMUSG00000039257	ENSMUSG00000034910	ENSMUSG00000036306								ENSMUSG00000052373
																ENSMUSG00000108752	ENSMUSG00000030095	ENSMUSG00000030854	ENSMUSG00000001098	ENSMUSG00000032014	ENSMUSG00000091864	ENSMUSG00000032202	ENSMUSG00000071078								ENSMUSG00000020932
																ENSMUSG00000066189	ENSMUSG00000108584	ENSMUSG00000055078	ENSMUSG00000041870	ENSMUSG00000053128	ENSMUSG00000074158	ENSMUSG00000062151	ENSMUSG00000056204								ENSMUSG00000055805
																ENSMUSG00000063065	ENSMUSG00000030022	ENSMUSG00000102627	ENSMUSG00000029561	ENSMUSG00000048537	ENSMUSG00000030693	ENSMUSG00000035274	ENSMUSG00000034799								ENSMUSG00000046215
																ENSMUSG00000030682	ENSMUSG00000097462	ENSMUSG00000109121	ENSMUSG00000029536	ENSMUSG00000046480	ENSMUSG00000064023	ENSMUSG00000032872	ENSMUSG00000034472								ENSMUSG00000020689
																ENSMUSG00000030680	ENSMUSG00000030029	ENSMUSG00000108917	ENSMUSG00000041548	ENSMUSG00000066705	ENSMUSG00000030713	ENSMUSG00000045414	ENSMUSG00000031618								ENSMUSG00000040699
																ENSMUSG00000107068	ENSMUSG00000035357	ENSMUSG00000109554	ENSMUSG00000066894	ENSMUSG00000032076	ENSMUSG00000030739	ENSMUSG00000015354	ENSMUSG00000071064								ENSMUSG00000020708
																ENSMUSG00000045114	ENSMUSG00000030092	ENSMUSG00000109394	ENSMUSG00000029364	ENSMUSG00000039542	ENSMUSG00000110206	ENSMUSG00000032411	ENSMUSG00000035671								ENSMUSG00000020717
																ENSMUSG00000051457	ENSMUSG00000085067	ENSMUSG00000052040	ENSMUSG00000029359	ENSMUSG00000078307	ENSMUSG00000094152	ENSMUSG00000044244	ENSMUSG00000034656								ENSMUSG00000056687
																ENSMUSG00000101225	ENSMUSG00000064293	ENSMUSG00000108393	ENSMUSG00000029598	ENSMUSG00000032030	ENSMUSG00000038260	ENSMUSG00000032537	ENSMUSG00000053693								ENSMUSG00000041598
																ENSMUSG00000042105	ENSMUSG00000030102	ENSMUSG00000070520	ENSMUSG00000029602	ENSMUSG00000032306	ENSMUSG00000003872	ENSMUSG00000032558	ENSMUSG00000031698								ENSMUSG00000025572
																ENSMUSG00000070366	ENSMUSG00000030104	ENSMUSG00000042659	ENSMUSG00000029608	ENSMUSG00000039714	ENSMUSG00000040364	ENSMUSG00000032564	ENSMUSG00000031700								ENSMUSG00000048277
																ENSMUSG00000042055	ENSMUSG00000057604	ENSMUSG00000030551	ENSMUSG00000029452	ENSMUSG00000038264	ENSMUSG00000110020	ENSMUSG00000032570	ENSMUSG00000036712								ENSMUSG00000025384
																ENSMUSG00000040268	ENSMUSG00000049112	ENSMUSG00000052629	ENSMUSG00000029455	ENSMUSG00000032327	ENSMUSG00000010307	ENSMUSG00000023262	ENSMUSG00000033009								ENSMUSG00000025132
																ENSMUSG00000006205	ENSMUSG00000030302	ENSMUSG00000030607	ENSMUSG00000029458	ENSMUSG00000032297	ENSMUSG00000108325	ENSMUSG00000104399	ENSMUSG00000034361								ENSMUSG00000000056
																ENSMUSG00000040177	ENSMUSG00000030310	ENSMUSG00000030605	ENSMUSG00000042594	ENSMUSG00000074259	ENSMUSG00000055078	ENSMUSG00000066357	ENSMUSG00000031778								ENSMUSG00000020668
																ENSMUSG00000030946	ENSMUSG00000009394	ENSMUSG00000108616	ENSMUSG00000004455	ENSMUSG00000036466	ENSMUSG00000102627	ENSMUSG00000032500	ENSMUSG00000036510								ENSMUSG00000020657
																ENSMUSG00000030970	ENSMUSG00000030319	ENSMUSG00000030545	ENSMUSG00000038593	ENSMUSG00000032394	ENSMUSG00000109554	ENSMUSG00000032502	ENSMUSG00000052479								ENSMUSG00000020654
																ENSMUSG00000110027	ENSMUSG00000024104	ENSMUSG00000108350	ENSMUSG00000029462	ENSMUSG00000032384	ENSMUSG00000109394	ENSMUSG00000032503	ENSMUSG00000096188								ENSMUSG00000113167
																ENSMUSG00000091002	ENSMUSG00000051331	ENSMUSG00000039043	ENSMUSG00000029465	ENSMUSG00000032373	ENSMUSG00000109321	ENSMUSG00000035769	ENSMUSG00000033249								ENSMUSG00000020601
																ENSMUSG00000056856	ENSMUSG00000004902	ENSMUSG00000030539	ENSMUSG00000029472	ENSMUSG00000055125	ENSMUSG00000030557	ENSMUSG00000041794	ENSMUSG00000003657								ENSMUSG00000071379
																ENSMUSG00000041309	ENSMUSG00000040649	ENSMUSG00000025584	ENSMUSG00000029438	ENSMUSG00000035284	ENSMUSG00000042659	ENSMUSG00000006932	ENSMUSG00000031772								ENSMUSG00000036613
																ENSMUSG00000025475	ENSMUSG00000003153	ENSMUSG00000025813	ENSMUSG00000029402	ENSMUSG00000032224	ENSMUSG00000030551	ENSMUSG00000013419	ENSMUSG00000031841								ENSMUSG00000090946
																ENSMUSG00000060314	ENSMUSG00000038252	ENSMUSG00000030638	ENSMUSG00000029482	ENSMUSG00000032199	ENSMUSG00000100005	ENSMUSG00000032523	ENSMUSG00000031837								ENSMUSG00000052125
																ENSMUSG00000025491	ENSMUSG00000038115	ENSMUSG00000001741	ENSMUSG00000034324	ENSMUSG00000034910	ENSMUSG00000030607	ENSMUSG00000019762	ENSMUSG00000031827								ENSMUSG00000020598
																ENSMUSG00000025512	ENSMUSG00000038028	ENSMUSG00000049583	ENSMUSG00000029420	ENSMUSG00000062151	ENSMUSG00000039043	ENSMUSG00000040624	ENSMUSG00000031822								ENSMUSG00000048285
																ENSMUSG00000018819	ENSMUSG00000000184	ENSMUSG00000048078	ENSMUSG00000029436	ENSMUSG00000034252	ENSMUSG00000025813	ENSMUSG00000019763	ENSMUSG00000025318								ENSMUSG00000029878
																ENSMUSG00000059277	ENSMUSG00000061414	ENSMUSG00000035686	ENSMUSG00000029432	ENSMUSG00000033577	ENSMUSG00000070462	ENSMUSG00000019775	ENSMUSG00000025316								ENSMUSG00000059970
																ENSMUSG00000070348	ENSMUSG00000107219	ENSMUSG00000025439	ENSMUSG00000025533	ENSMUSG00000035274	ENSMUSG00000038503	ENSMUSG00000064065	ENSMUSG00000049577								ENSMUSG00000052609
																ENSMUSG00000008206	ENSMUSG00000030352	ENSMUSG00000042797	ENSMUSG00000034040	ENSMUSG00000032872	ENSMUSG00000052353	ENSMUSG00000019820	ENSMUSG00000031980								ENSMUSG00000112030
																ENSMUSG00000058748	ENSMUSG00000047228	ENSMUSG00000035547	ENSMUSG00000029675	ENSMUSG00000033350	ENSMUSG00000097789	ENSMUSG00000019817	ENSMUSG00000031983								ENSMUSG00000060716
																ENSMUSG00000001300	ENSMUSG00000033082	ENSMUSG00000035314	ENSMUSG00000039917	ENSMUSG00000032411	ENSMUSG00000109005	ENSMUSG00000078453	ENSMUSG00000033998								ENSMUSG00000015143
																ENSMUSG00000031503	ENSMUSG00000032718	ENSMUSG00000096606	ENSMUSG00000039771	ENSMUSG00000032468	ENSMUSG00000048078	ENSMUSG00000019996	ENSMUSG00000025892								ENSMUSG00000032705
																ENSMUSG00000056228	ENSMUSG00000043298	ENSMUSG00000097974	ENSMUSG00000039747	ENSMUSG00000032537	ENSMUSG00000035686	ENSMUSG00000019986	ENSMUSG00000050912								ENSMUSG00000042734
																ENSMUSG00000071176	ENSMUSG00000107734	ENSMUSG00000035227	ENSMUSG00000004415	ENSMUSG00000035606	ENSMUSG00000035642	ENSMUSG00000010461	ENSMUSG00000031870								ENSMUSG00000113184
																ENSMUSG00000037656	ENSMUSG00000015766	ENSMUSG00000030729	ENSMUSG00000094840	ENSMUSG00000032564	ENSMUSG00000030753	ENSMUSG00000039089	ENSMUSG00000039488								ENSMUSG00000021219
																ENSMUSG00000031538	ENSMUSG00000030230	ENSMUSG00000030688	ENSMUSG00000029710	ENSMUSG00000032570	ENSMUSG00000035314	ENSMUSG00000019889	ENSMUSG00000032009								ENSMUSG00000021250
																ENSMUSG00000031543	ENSMUSG00000030283	ENSMUSG00000073982	ENSMUSG00000029716	ENSMUSG00000042106	ENSMUSG00000097974	ENSMUSG00000019880	ENSMUSG00000074505								ENSMUSG00000021194
																ENSMUSG00000031565	ENSMUSG00000030259	ENSMUSG00000073975	ENSMUSG00000029718	ENSMUSG00000032607	ENSMUSG00000030726	ENSMUSG00000000295	ENSMUSG00000032172								ENSMUSG00000021203
																ENSMUSG00000085795	ENSMUSG00000016487	ENSMUSG00000037060	ENSMUSG00000029510	ENSMUSG00000066357	ENSMUSG00000030725	ENSMUSG00000063760	ENSMUSG00000003299								ENSMUSG00000041645
																ENSMUSG00000063626	ENSMUSG00000002266	ENSMUSG00000063286	ENSMUSG00000025855	ENSMUSG00000032479	ENSMUSG00000030704	ENSMUSG00000051736	ENSMUSG00000048429								ENSMUSG00000040856
																ENSMUSG00000009628	ENSMUSG00000070822	ENSMUSG00000035901	ENSMUSG00000039683	ENSMUSG00000049555	ENSMUSG00000030701	ENSMUSG00000063428	ENSMUSG00000036611								ENSMUSG00000049036
																ENSMUSG00000031584	ENSMUSG00000041560	ENSMUSG00000005610	ENSMUSG00000039533	ENSMUSG00000032497	ENSMUSG00000032875	ENSMUSG00000045555	ENSMUSG00000110901								ENSMUSG00000021196
																ENSMUSG00000039633	ENSMUSG00000006024	ENSMUSG00000110424	ENSMUSG00000093910	ENSMUSG00000032500	ENSMUSG00000032737	ENSMUSG00000038446	ENSMUSG00000045994								ENSMUSG00000021313
																ENSMUSG00000031523	ENSMUSG00000030376	ENSMUSG00000030770	ENSMUSG00000039206	ENSMUSG00000032503	ENSMUSG00000073975	ENSMUSG00000038417	ENSMUSG00000033453								ENSMUSG00000019726
																ENSMUSG00000070047	ENSMUSG00000041420	ENSMUSG00000038156	ENSMUSG00000083012	ENSMUSG00000079259	ENSMUSG00000030882	ENSMUSG00000019826	ENSMUSG00000032036								ENSMUSG00000097838
																ENSMUSG00000031628	ENSMUSG00000001918	ENSMUSG00000030671	ENSMUSG00000066621	ENSMUSG00000041012	ENSMUSG00000062542	ENSMUSG00000047139	ENSMUSG00000035934								ENSMUSG00000035910
																ENSMUSG00000031562	ENSMUSG00000002985	ENSMUSG00000058420	ENSMUSG00000059991	ENSMUSG00000036737	ENSMUSG00000051041	ENSMUSG00000058297	ENSMUSG00000032128								ENSMUSG00000113216
																ENSMUSG00000036469	ENSMUSG00000040511	ENSMUSG00000033904	ENSMUSG00000001687	ENSMUSG00000032517	ENSMUSG00000030770	ENSMUSG00000059901	ENSMUSG00000053310								ENSMUSG00000086363
																ENSMUSG00000054648	ENSMUSG00000045252	ENSMUSG00000109517	ENSMUSG00000041298	ENSMUSG00000041794	ENSMUSG00000055320	ENSMUSG00000037151	ENSMUSG00000038112								ENSMUSG00000021400
																ENSMUSG00000002346	ENSMUSG00000003436	ENSMUSG00000008734	ENSMUSG00000029657	ENSMUSG00000006941	ENSMUSG00000055116	ENSMUSG00000020078	ENSMUSG00000049281								ENSMUSG00000044566
																ENSMUSG00000000792	ENSMUSG00000109336	ENSMUSG00000030917	ENSMUSG00000016128	ENSMUSG00000025794	ENSMUSG00000058420	ENSMUSG00000042846	ENSMUSG00000032024								ENSMUSG00000086693
																ENSMUSG00000031808	ENSMUSG00000030583	ENSMUSG00000030905	ENSMUSG00000047735	ENSMUSG00000111844	ENSMUSG00000030917	ENSMUSG00000019873	ENSMUSG00000049313								ENSMUSG00000091264
																ENSMUSG00000070000	ENSMUSG00000058402	ENSMUSG00000066189	ENSMUSG00000029661	ENSMUSG00000032523	ENSMUSG00000030905	ENSMUSG00000019923	ENSMUSG00000037287								ENSMUSG00000113186
																ENSMUSG00000031618	ENSMUSG00000058447	ENSMUSG00000030707	ENSMUSG00000032667	ENSMUSG00000054871	ENSMUSG00000046096	ENSMUSG00000111994	ENSMUSG00000046480								ENSMUSG00000038132
																ENSMUSG00000071064	ENSMUSG00000036931	ENSMUSG00000063065	ENSMUSG00000019577	ENSMUSG00000091661	ENSMUSG00000030889	ENSMUSG00000052613	ENSMUSG00000066705								ENSMUSG00000038014
																ENSMUSG00000036977	ENSMUSG00000036634	ENSMUSG00000092534	ENSMUSG00000089862	ENSMUSG00000019762	ENSMUSG00000046182	ENSMUSG00000020175	ENSMUSG00000099696								ENSMUSG00000043631
																ENSMUSG00000064325	ENSMUSG00000019194	ENSMUSG00000030680	ENSMUSG00000062995	ENSMUSG00000040624	ENSMUSG00000042978	ENSMUSG00000020241	ENSMUSG00000032076								ENSMUSG00000021388
																ENSMUSG00000057672	ENSMUSG00000052997	ENSMUSG00000107068	ENSMUSG00000032625	ENSMUSG00000019775	ENSMUSG00000030714	ENSMUSG00000001119	ENSMUSG00000039542								ENSMUSG00000047842
																ENSMUSG00000013033	ENSMUSG00000036427	ENSMUSG00000045114	ENSMUSG00000007655	ENSMUSG00000064065	ENSMUSG00000063065	ENSMUSG00000020284	ENSMUSG00000078307								ENSMUSG00000021478
																ENSMUSG00000047986	ENSMUSG00000060402	ENSMUSG00000057176	ENSMUSG00000000416	ENSMUSG00000019817	ENSMUSG00000052301	ENSMUSG00000045912	ENSMUSG00000037493								ENSMUSG00000112941
																ENSMUSG00000034656	ENSMUSG00000002068	ENSMUSG00000030805	ENSMUSG00000062980	ENSMUSG00000019865	ENSMUSG00000051457	ENSMUSG00000111977	ENSMUSG00000032285								ENSMUSG00000021486
																ENSMUSG00000003813	ENSMUSG00000108621	ENSMUSG00000030780	ENSMUSG00000017978	ENSMUSG00000039879	ENSMUSG00000030814	ENSMUSG00000035835	ENSMUSG00000032320								ENSMUSG00000052087
																ENSMUSG00000045333	ENSMUSG00000100600	ENSMUSG00000030847	ENSMUSG00000029684	ENSMUSG00000078453	ENSMUSG00000030844	ENSMUSG00000013833	ENSMUSG00000039714								ENSMUSG00000034686
																ENSMUSG00000043668	ENSMUSG00000039257	ENSMUSG00000030849	ENSMUSG00000039904	ENSMUSG00000019996	ENSMUSG00000040268	ENSMUSG00000035773	ENSMUSG00000038264								ENSMUSG00000021493
																ENSMUSG00000032939	ENSMUSG00000013367	ENSMUSG00000040268	ENSMUSG00000092090	ENSMUSG00000020000	ENSMUSG00000030956	ENSMUSG00000035697	ENSMUSG00000032297								ENSMUSG00000005312
																ENSMUSG00000110710	ENSMUSG00000030469	ENSMUSG00000030946	ENSMUSG00000029767	ENSMUSG00000019997	ENSMUSG00000030970	ENSMUSG00000004667	ENSMUSG00000074259								ENSMUSG00000113836
																ENSMUSG00000036510	ENSMUSG00000030693	ENSMUSG00000030956	ENSMUSG00000068699	ENSMUSG00000039089	ENSMUSG00000041836	ENSMUSG00000003068	ENSMUSG00000036466								ENSMUSG00000021476
																ENSMUSG00000031875	ENSMUSG00000050063	ENSMUSG00000110027	ENSMUSG00000001763	ENSMUSG00000019880	ENSMUSG00000091002	ENSMUSG00000003345	ENSMUSG00000032392								ENSMUSG00000033102
																ENSMUSG00000096188	ENSMUSG00000051113	ENSMUSG00000091002	ENSMUSG00000001761	ENSMUSG00000063760	ENSMUSG00000025478	ENSMUSG00000051067	ENSMUSG00000055125								ENSMUSG00000030446
																ENSMUSG00000014786	ENSMUSG00000062785	ENSMUSG00000056856	ENSMUSG00000025608	ENSMUSG00000051736	ENSMUSG00000060260	ENSMUSG00000054708	ENSMUSG00000035284								ENSMUSG00000021583
																ENSMUSG00000014846	ENSMUSG00000011096	ENSMUSG00000025478	ENSMUSG00000029843	ENSMUSG00000038481	ENSMUSG00000025477	ENSMUSG00000034591	ENSMUSG00000032224								ENSMUSG00000021585
																ENSMUSG00000013155	ENSMUSG00000060279	ENSMUSG00000015980	ENSMUSG00000029838	ENSMUSG00000038446	ENSMUSG00000025475	ENSMUSG00000019979	ENSMUSG00000032199								ENSMUSG00000001542
																ENSMUSG00000031906	ENSMUSG00000040435	ENSMUSG00000041309	ENSMUSG00000085058	ENSMUSG00000019802	ENSMUSG00000066129	ENSMUSG00000015889	ENSMUSG00000092137								ENSMUSG00000034488
																ENSMUSG00000003657	ENSMUSG00000040364	ENSMUSG00000025475	ENSMUSG00000002413	ENSMUSG00000044770	ENSMUSG00000060314	ENSMUSG00000020023	ENSMUSG00000034910								ENSMUSG00000074782
																ENSMUSG00000033763	ENSMUSG00000059824	ENSMUSG00000060314	ENSMUSG00000103331	ENSMUSG00000071317	ENSMUSG00000045777	ENSMUSG00000074785	ENSMUSG00000062151								ENSMUSG00000045034
																ENSMUSG00000033579	ENSMUSG00000096146	ENSMUSG00000086844	ENSMUSG00000037172	ENSMUSG00000038122	ENSMUSG00000048965	ENSMUSG00000019929	ENSMUSG00000034858								ENSMUSG00000045312
																ENSMUSG00000053399	ENSMUSG00000040136	ENSMUSG00000025512	ENSMUSG00000033542	ENSMUSG00000058297	ENSMUSG00000031078	ENSMUSG00000019943	ENSMUSG00000111348								ENSMUSG00000051111
																ENSMUSG00000034330	ENSMUSG00000030839	ENSMUSG00000045777	ENSMUSG00000068551	ENSMUSG00000057337	ENSMUSG00000064125	ENSMUSG00000019966	ENSMUSG00000032349								ENSMUSG00000021670
																ENSMUSG00000031841	ENSMUSG00000110316	ENSMUSG00000108955	ENSMUSG00000029810	ENSMUSG00000059901	ENSMUSG00000001300	ENSMUSG00000056888	ENSMUSG00000046186								ENSMUSG00000041773
																ENSMUSG00000031837	ENSMUSG00000030854	ENSMUSG00000001300	ENSMUSG00000023367	ENSMUSG00000037151	ENSMUSG00000031453	ENSMUSG00000020183	ENSMUSG00000032263								ENSMUSG00000021639
																ENSMUSG00000045246	ENSMUSG00000055409	ENSMUSG00000056228	ENSMUSG00000029816	ENSMUSG00000020085	ENSMUSG00000047710	ENSMUSG00000034813	ENSMUSG00000035274								ENSMUSG00000021638
																ENSMUSG00000031827	ENSMUSG00000055078	ENSMUSG00000031458	ENSMUSG00000029821	ENSMUSG00000020070	ENSMUSG00000047495	ENSMUSG00000020102	ENSMUSG00000047897								ENSMUSG00000041417
																ENSMUSG00000034796	ENSMUSG00000109121	ENSMUSG00000074461	ENSMUSG00000029822	ENSMUSG00000062561	ENSMUSG00000071176	ENSMUSG00000078429	ENSMUSG00000033350								ENSMUSG00000042743
																ENSMUSG00000031974	ENSMUSG00000108917	ENSMUSG00000031539	ENSMUSG00000029832	ENSMUSG00000042846	ENSMUSG00000060924	ENSMUSG00000040441	ENSMUSG00000103755								ENSMUSG00000021721
																ENSMUSG00000031980	ENSMUSG00000109394	ENSMUSG00000031543	ENSMUSG00000086040	ENSMUSG00000019947	ENSMUSG00000096401	ENSMUSG00000019467	ENSMUSG00000015354								ENSMUSG00000021765
																ENSMUSG00000033998	ENSMUSG00000056972	ENSMUSG00000037492	ENSMUSG00000058446	ENSMUSG00000019923	ENSMUSG00000037492	ENSMUSG00000025350	ENSMUSG00000032411								ENSMUSG00000021725
																ENSMUSG00000057060	ENSMUSG00000052040	ENSMUSG00000031565	ENSMUSG00000029778	ENSMUSG00000052613	ENSMUSG00000031555	ENSMUSG00000090247	ENSMUSG00000032452								ENSMUSG00000021732
																ENSMUSG00000047193	ENSMUSG00000042659	ENSMUSG00000031570	ENSMUSG00000029781	ENSMUSG00000020175	ENSMUSG00000031565	ENSMUSG00000025348	ENSMUSG00000050397								ENSMUSG00000025277
																ENSMUSG00000031997	ENSMUSG00000030551	ENSMUSG00000037251	ENSMUSG00000037788	ENSMUSG00000020241	ENSMUSG00000031576	ENSMUSG00000034570	ENSMUSG00000032463								ENSMUSG00000056296
																ENSMUSG00000031932	ENSMUSG00000066406	ENSMUSG00000085795	ENSMUSG00000029804	ENSMUSG00000001119	ENSMUSG00000063626	ENSMUSG00000020435	ENSMUSG00000043154								ENSMUSG00000021775
																ENSMUSG00000074505	ENSMUSG00000030607	ENSMUSG00000009628	ENSMUSG00000037709	ENSMUSG00000001120	ENSMUSG00000046152	ENSMUSG00000054986	ENSMUSG00000032537								ENSMUSG00000058317
																ENSMUSG00000045087	ENSMUSG00000030605	ENSMUSG00000031584	ENSMUSG00000025889	ENSMUSG00000045912	ENSMUSG00000031513	ENSMUSG00000004748	ENSMUSG00000035606								ENSMUSG00000021810
																ENSMUSG00000003402	ENSMUSG00000039202	ENSMUSG00000031530	ENSMUSG00000097924	ENSMUSG00000111977	ENSMUSG00000031530	ENSMUSG00000009075	ENSMUSG00000032547								ENSMUSG00000021782
																ENSMUSG00000043067	ENSMUSG00000108350	ENSMUSG00000039633	ENSMUSG00000049001	ENSMUSG00000035835	ENSMUSG00000039470	ENSMUSG00000009073	ENSMUSG00000032564								ENSMUSG00000021903
																ENSMUSG00000031990	ENSMUSG00000025584	ENSMUSG00000045636	ENSMUSG00000029913	ENSMUSG00000013833	ENSMUSG00000031628	ENSMUSG00000020393	ENSMUSG00000032570								ENSMUSG00000021936
																ENSMUSG00000033453	ENSMUSG00000030638	ENSMUSG00000071104	ENSMUSG00000063884	ENSMUSG00000003345	ENSMUSG00000038173	ENSMUSG00000057897	ENSMUSG00000053716								ENSMUSG00000022210
																ENSMUSG00000038119	ENSMUSG00000001741	ENSMUSG00000031628	ENSMUSG00000056091	ENSMUSG00000051067	ENSMUSG00000031563	ENSMUSG00000020431	ENSMUSG00000103466								ENSMUSG00000022216
																ENSMUSG00000035934	ENSMUSG00000038503	ENSMUSG00000038173	ENSMUSG00000056305	ENSMUSG00000035215	ENSMUSG00000109927	ENSMUSG00000020427	ENSMUSG00000066357								ENSMUSG00000044461
																ENSMUSG00000032128	ENSMUSG00000030629	ENSMUSG00000031562	ENSMUSG00000073002	ENSMUSG00000034674	ENSMUSG00000038206	ENSMUSG00000020176	ENSMUSG00000049555								ENSMUSG00000060548
																ENSMUSG00000053310	ENSMUSG00000048078	ENSMUSG00000031517	ENSMUSG00000053907	ENSMUSG00000034591	ENSMUSG00000031641	ENSMUSG00000020173	ENSMUSG00000032500								ENSMUSG00000034463
																ENSMUSG00000032024	ENSMUSG00000035713	ENSMUSG00000038257	ENSMUSG00000056737	ENSMUSG00000087651	ENSMUSG00000054162	ENSMUSG00000033953	ENSMUSG00000032503								ENSMUSG00000022037
																ENSMUSG00000032020	ENSMUSG00000035686	ENSMUSG00000036469	ENSMUSG00000079523	ENSMUSG00000019935	ENSMUSG00000053626	ENSMUSG00000078970	ENSMUSG00000032446								ENSMUSG00000022054
																ENSMUSG00000049313	ENSMUSG00000042797	ENSMUSG00000031864	ENSMUSG00000060780	ENSMUSG00000019979	ENSMUSG00000036437	ENSMUSG00000045671	ENSMUSG00000032508								ENSMUSG00000022055
																ENSMUSG00000032017	ENSMUSG00000035547	ENSMUSG00000036180	ENSMUSG00000034930	ENSMUSG00000020014	ENSMUSG00000036356	ENSMUSG00000020152	ENSMUSG00000035769								ENSMUSG00000014813
																ENSMUSG00000032012	ENSMUSG00000035354	ENSMUSG00000002346	ENSMUSG00000034744	ENSMUSG00000015889	ENSMUSG00000000792	ENSMUSG00000007739	ENSMUSG00000041794								ENSMUSG00000022098
																ENSMUSG00000070306	ENSMUSG00000055407	ENSMUSG00000000792	ENSMUSG00000029994	ENSMUSG00000097164	ENSMUSG00000070000	ENSMUSG00000020464	ENSMUSG00000006941								ENSMUSG00000022100
																ENSMUSG00000048537	ENSMUSG00000035314	ENSMUSG00000034845	ENSMUSG00000108042	ENSMUSG00000074785	ENSMUSG00000034472	ENSMUSG00000020458	ENSMUSG00000013419								ENSMUSG00000022103
																ENSMUSG00000002032	ENSMUSG00000018909	ENSMUSG00000070000	ENSMUSG00000079477	ENSMUSG00000019929	ENSMUSG00000031618	ENSMUSG00000044949	ENSMUSG00000032523								ENSMUSG00000034731
																ENSMUSG00000059412	ENSMUSG00000096606	ENSMUSG00000031622	ENSMUSG00000015053	ENSMUSG00000019943	ENSMUSG00000037148	ENSMUSG00000049336	ENSMUSG00000079235								ENSMUSG00000050505
																ENSMUSG00000032064	ENSMUSG00000097974	ENSMUSG00000031618	ENSMUSG00000033174	ENSMUSG00000019966	ENSMUSG00000071064	ENSMUSG00000020340	ENSMUSG00000019762								ENSMUSG00000055639
																ENSMUSG00000032062	ENSMUSG00000030729	ENSMUSG00000071064	ENSMUSG00000034312	ENSMUSG00000020130	ENSMUSG00000036686	ENSMUSG00000063564	ENSMUSG00000040624								ENSMUSG00000033004
																ENSMUSG00000032058	ENSMUSG00000030688	ENSMUSG00000064325	ENSMUSG00000034037	ENSMUSG00000025422	ENSMUSG00000034656	ENSMUSG00000091191	ENSMUSG00000040675								ENSMUSG00000022114
																ENSMUSG00000037493	ENSMUSG00000073982	ENSMUSG00000005481	ENSMUSG00000030022	ENSMUSG00000040441	ENSMUSG00000031700	ENSMUSG00000020334	ENSMUSG00000019768								ENSMUSG00000097903
																ENSMUSG00000035594	ENSMUSG00000073975	ENSMUSG00000047986	ENSMUSG00000097462	ENSMUSG00000019467	ENSMUSG00000036712	ENSMUSG00000018339	ENSMUSG00000019775								ENSMUSG00000041594
																ENSMUSG00000032300	ENSMUSG00000030882	ENSMUSG00000034656	ENSMUSG00000107655	ENSMUSG00000044005	ENSMUSG00000031751	ENSMUSG00000018593	ENSMUSG00000064065								ENSMUSG00000039458
																ENSMUSG00000004661	ENSMUSG00000031024	ENSMUSG00000053560	ENSMUSG00000030029	ENSMUSG00000090841	ENSMUSG00000033009	ENSMUSG00000020524	ENSMUSG00000047712								ENSMUSG00000025370
																ENSMUSG00000038264	ENSMUSG00000035901	ENSMUSG00000005161	ENSMUSG00000061838	ENSMUSG00000018166	ENSMUSG00000032939	ENSMUSG00000049892	ENSMUSG00000019790								ENSMUSG00000040420
																ENSMUSG00000066607	ENSMUSG00000005610	ENSMUSG00000052837	ENSMUSG00000035245	ENSMUSG00000025348	ENSMUSG00000110710	ENSMUSG00000042650	ENSMUSG00000019817								ENSMUSG00000022270
																ENSMUSG00000111147	ENSMUSG00000038156	ENSMUSG00000052566	ENSMUSG00000035199	ENSMUSG00000020451	ENSMUSG00000034361	ENSMUSG00000018599	ENSMUSG00000019806								ENSMUSG00000022231
																ENSMUSG00000004936	ENSMUSG00000030754	ENSMUSG00000031698	ENSMUSG00000035158	ENSMUSG00000075702	ENSMUSG00000031775	ENSMUSG00000056752	ENSMUSG00000078453								ENSMUSG00000039007
																ENSMUSG00000053641	ENSMUSG00000030657	ENSMUSG00000045333	ENSMUSG00000035357	ENSMUSG00000020435	ENSMUSG00000031778	ENSMUSG00000053930	ENSMUSG00000019996								ENSMUSG00000037627
																ENSMUSG00000032816	ENSMUSG00000058420	ENSMUSG00000031661	ENSMUSG00000030092	ENSMUSG00000054986	ENSMUSG00000036510	ENSMUSG00000020892	ENSMUSG00000019986								ENSMUSG00000037465
																ENSMUSG00000041696	ENSMUSG00000109517	ENSMUSG00000043668	ENSMUSG00000085067	ENSMUSG00000004748	ENSMUSG00000052479	ENSMUSG00000043419	ENSMUSG00000019880								ENSMUSG00000022337
																ENSMUSG00000032387	ENSMUSG00000008734	ENSMUSG00000110332	ENSMUSG00000064293	ENSMUSG00000009075	ENSMUSG00000096188	ENSMUSG00000042826	ENSMUSG00000019841								ENSMUSG00000038760
																ENSMUSG00000032384	ENSMUSG00000030917	ENSMUSG00000031666	ENSMUSG00000034648	ENSMUSG00000057897	ENSMUSG00000031883	ENSMUSG00000000318	ENSMUSG00000038481								ENSMUSG00000071757
																ENSMUSG00000032373	ENSMUSG00000030905	ENSMUSG00000032939	ENSMUSG00000030102	ENSMUSG00000020431	ENSMUSG00000048371	ENSMUSG00000018293	ENSMUSG00000063428								ENSMUSG00000022365
																ENSMUSG00000036943	ENSMUSG00000066189	ENSMUSG00000110710	ENSMUSG00000108219	ENSMUSG00000020427	ENSMUSG00000039199	ENSMUSG00000060600	ENSMUSG00000038446								ENSMUSG00000022360
																ENSMUSG00000032366	ENSMUSG00000046182	ENSMUSG00000034361	ENSMUSG00000030105	ENSMUSG00000018654	ENSMUSG00000031906	ENSMUSG00000040712	ENSMUSG00000111374								ENSMUSG00000062373
																ENSMUSG00000032204	ENSMUSG00000063065	ENSMUSG00000031775	ENSMUSG00000057604	ENSMUSG00000020176	ENSMUSG00000031910	ENSMUSG00000020821	ENSMUSG00000038602								ENSMUSG00000022353
																ENSMUSG00000032221	ENSMUSG00000030699	ENSMUSG00000031796	ENSMUSG00000049112	ENSMUSG00000020173	ENSMUSG00000031730	ENSMUSG00000040620	ENSMUSG00000019874								ENSMUSG00000022351
																ENSMUSG00000090626	ENSMUSG00000052301	ENSMUSG00000036510	ENSMUSG00000079426	ENSMUSG00000033953	ENSMUSG00000031729	ENSMUSG00000018451	ENSMUSG00000019872								ENSMUSG00000022602
																ENSMUSG00000037674	ENSMUSG00000095334	ENSMUSG00000031875	ENSMUSG00000030302	ENSMUSG00000078970	ENSMUSG00000031841	ENSMUSG00000020805	ENSMUSG00000037990								ENSMUSG00000047591
																ENSMUSG00000034563	ENSMUSG00000107068	ENSMUSG00000096188	ENSMUSG00000030317	ENSMUSG00000000581	ENSMUSG00000031837	ENSMUSG00000038807	ENSMUSG00000058297								ENSMUSG00000048385
																ENSMUSG00000032202	ENSMUSG00000045114	ENSMUSG00000014846	ENSMUSG00000030319	ENSMUSG00000020152	ENSMUSG00000045246	ENSMUSG00000017631	ENSMUSG00000037151								ENSMUSG00000005716
																ENSMUSG00000062151	ENSMUSG00000030678	ENSMUSG00000031910	ENSMUSG00000030321	ENSMUSG00000020290	ENSMUSG00000031827	ENSMUSG00000011877	ENSMUSG00000020070								ENSMUSG00000071714
																ENSMUSG00000111348	ENSMUSG00000051457	ENSMUSG00000003657	ENSMUSG00000024104	ENSMUSG00000032740	ENSMUSG00000031824	ENSMUSG00000044122	ENSMUSG00000020064								ENSMUSG00000018008
																ENSMUSG00000032348	ENSMUSG00000030815	ENSMUSG00000033579	ENSMUSG00000030170	ENSMUSG00000020458	ENSMUSG00000025318	ENSMUSG00000002055	ENSMUSG00000042846								ENSMUSG00000022439
																ENSMUSG00000032332	ENSMUSG00000030814	ENSMUSG00000031772	ENSMUSG00000002897	ENSMUSG00000049336	ENSMUSG00000049577	ENSMUSG00000018334	ENSMUSG00000019873								ENSMUSG00000006369
																ENSMUSG00000032258	ENSMUSG00000030806	ENSMUSG00000034330	ENSMUSG00000030107	ENSMUSG00000044950	ENSMUSG00000109957	ENSMUSG00000017677	ENSMUSG00000019923								ENSMUSG00000016028
																ENSMUSG00000032261	ENSMUSG00000030850	ENSMUSG00000031841	ENSMUSG00000030108	ENSMUSG00000020340	ENSMUSG00000006362	ENSMUSG00000078771	ENSMUSG00000052613								ENSMUSG00000035891
																ENSMUSG00000032418	ENSMUSG00000040331	ENSMUSG00000074064	ENSMUSG00000007458	ENSMUSG00000048728	ENSMUSG00000031980	ENSMUSG00000035413	ENSMUSG00000020241								ENSMUSG00000022621
																ENSMUSG00000045414	ENSMUSG00000040268	ENSMUSG00000031837	ENSMUSG00000040649	ENSMUSG00000063564	ENSMUSG00000031983	ENSMUSG00000018651	ENSMUSG00000001119								ENSMUSG00000036218
																ENSMUSG00000032452	ENSMUSG00000030946	ENSMUSG00000045246	ENSMUSG00000049037	ENSMUSG00000020390	ENSMUSG00000031987	ENSMUSG00000018171	ENSMUSG00000112241								ENSMUSG00000059883
																ENSMUSG00000032463	ENSMUSG00000030956	ENSMUSG00000031827	ENSMUSG00000008845	ENSMUSG00000018906	ENSMUSG00000033998	ENSMUSG00000020486	ENSMUSG00000009293								ENSMUSG00000033237
																ENSMUSG00000032470	ENSMUSG00000030970	ENSMUSG00000031822	ENSMUSG00000004267	ENSMUSG00000037533	ENSMUSG00000057060	ENSMUSG00000069763	ENSMUSG00000045912								ENSMUSG00000023169
																ENSMUSG00000043154	ENSMUSG00000073805	ENSMUSG00000097783	ENSMUSG00000038213	ENSMUSG00000018339	ENSMUSG00000032000	ENSMUSG00000056158	ENSMUSG00000111977								ENSMUSG00000033065
																ENSMUSG00000035606	ENSMUSG00000041836	ENSMUSG00000049577	ENSMUSG00000030341	ENSMUSG00000018593	ENSMUSG00000053070	ENSMUSG00000020866	ENSMUSG00000035835								ENSMUSG00000003354
																ENSMUSG00000032548	ENSMUSG00000091002	ENSMUSG00000109957	ENSMUSG00000001930	ENSMUSG00000020524	ENSMUSG00000031870	ENSMUSG00000038976	ENSMUSG00000013833								ENSMUSG00000059213
																ENSMUSG00000032553	ENSMUSG00000015980	ENSMUSG00000034796	ENSMUSG00000038115	ENSMUSG00000107677	ENSMUSG00000039488	ENSMUSG00000047181	ENSMUSG00000051067								ENSMUSG00000072235
																ENSMUSG00000090639	ENSMUSG00000025475	ENSMUSG00000048478	ENSMUSG00000038028	ENSMUSG00000049892	ENSMUSG00000037419	ENSMUSG00000049807	ENSMUSG00000074862								ENSMUSG00000023017
																ENSMUSG00000032554	ENSMUSG00000066129	ENSMUSG00000031974	ENSMUSG00000000184	ENSMUSG00000056752	ENSMUSG00000074505	ENSMUSG00000018537	ENSMUSG00000054708								ENSMUSG00000046834
																ENSMUSG00000032556	ENSMUSG00000060314	ENSMUSG00000031980	ENSMUSG00000107879	ENSMUSG00000053930	ENSMUSG00000063108	ENSMUSG00000017493	ENSMUSG00000034674								ENSMUSG00000023046
																ENSMUSG00000032580	ENSMUSG00000055629	ENSMUSG00000056820	ENSMUSG00000047228	ENSMUSG00000020892	ENSMUSG00000043895	ENSMUSG00000006930	ENSMUSG00000034591								ENSMUSG00000023044
																ENSMUSG00000066357	ENSMUSG00000025495	ENSMUSG00000033998	ENSMUSG00000033082	ENSMUSG00000032782	ENSMUSG00000045087	ENSMUSG00000034936	ENSMUSG00000087651								ENSMUSG00000018830
																ENSMUSG00000032598	ENSMUSG00000025499	ENSMUSG00000025812	ENSMUSG00000097675	ENSMUSG00000042826	ENSMUSG00000036611	ENSMUSG00000052373	ENSMUSG00000020042								ENSMUSG00000041720
																ENSMUSG00000032477	ENSMUSG00000025512	ENSMUSG00000025892	ENSMUSG00000032718	ENSMUSG00000018293	ENSMUSG00000045994	ENSMUSG00000034685	ENSMUSG00000019935								ENSMUSG00000022508
																ENSMUSG00000032482	ENSMUSG00000002957	ENSMUSG00000079084	ENSMUSG00000030207	ENSMUSG00000040712	ENSMUSG00000033453	ENSMUSG00000020925	ENSMUSG00000019979								ENSMUSG00000033306
																ENSMUSG00000056724	ENSMUSG00000070348	ENSMUSG00000032009	ENSMUSG00000030208	ENSMUSG00000020821	ENSMUSG00000032036	ENSMUSG00000020926	ENSMUSG00000015889								ENSMUSG00000068428
																ENSMUSG00000032497	ENSMUSG00000001300	ENSMUSG00000031932	ENSMUSG00000043298	ENSMUSG00000040620	ENSMUSG00000032118	ENSMUSG00000020932	ENSMUSG00000036099								ENSMUSG00000022523
																ENSMUSG00000032502	ENSMUSG00000079157	ENSMUSG00000031934	ENSMUSG00000030218	ENSMUSG00000045667	ENSMUSG00000032128	ENSMUSG00000020936	ENSMUSG00000074785								ENSMUSG00000045625
																ENSMUSG00000032517	ENSMUSG00000109291	ENSMUSG00000074505	ENSMUSG00000030230	ENSMUSG00000020774	ENSMUSG00000038112	ENSMUSG00000019590	ENSMUSG00000019929								ENSMUSG00000035764
																ENSMUSG00000111219	ENSMUSG00000047935	ENSMUSG00000032171	ENSMUSG00000041741	ENSMUSG00000038807	ENSMUSG00000049281	ENSMUSG00000040699	ENSMUSG00000019943								ENSMUSG00000022808
																ENSMUSG00000006932	ENSMUSG00000031536	ENSMUSG00000038742	ENSMUSG00000030283	ENSMUSG00000017631	ENSMUSG00000032024	ENSMUSG00000040548	ENSMUSG00000019966								ENSMUSG00000022817
																ENSMUSG00000032528	ENSMUSG00000031539	ENSMUSG00000045087	ENSMUSG00000030259	ENSMUSG00000037907	ENSMUSG00000049313	ENSMUSG00000040373	ENSMUSG00000058799								ENSMUSG00000022844
																ENSMUSG00000025239	ENSMUSG00000037492	ENSMUSG00000043067	ENSMUSG00000040234	ENSMUSG00000011877	ENSMUSG00000032017	ENSMUSG00000020599	ENSMUSG00000020130								ENSMUSG00000052133
																ENSMUSG00000096054	ENSMUSG00000031565	ENSMUSG00000031990	ENSMUSG00000016487	ENSMUSG00000001103	ENSMUSG00000048537	ENSMUSG00000020612	ENSMUSG00000020183								ENSMUSG00000061080
																ENSMUSG00000047712	ENSMUSG00000085795	ENSMUSG00000031993	ENSMUSG00000063171	ENSMUSG00000001105	ENSMUSG00000046480	ENSMUSG00000051497	ENSMUSG00000020102								ENSMUSG00000022708
																ENSMUSG00000019865	ENSMUSG00000009628	ENSMUSG00000033453	ENSMUSG00000052296	ENSMUSG00000020701	ENSMUSG00000066705	ENSMUSG00000047904	ENSMUSG00000078429								ENSMUSG00000022912
																ENSMUSG00000039891	ENSMUSG00000052906	ENSMUSG00000032036	ENSMUSG00000035279	ENSMUSG00000020684	ENSMUSG00000099696	ENSMUSG00000041592	ENSMUSG00000025422								ENSMUSG00000022893
																ENSMUSG00000059554	ENSMUSG00000031584	ENSMUSG00000032038	ENSMUSG00000074364	ENSMUSG00000034449	ENSMUSG00000032076	ENSMUSG00000020734	ENSMUSG00000019467								ENSMUSG00000025613
																ENSMUSG00000019853	ENSMUSG00000031530	ENSMUSG00000039048	ENSMUSG00000006024	ENSMUSG00000020527	ENSMUSG00000039542	ENSMUSG00000044788	ENSMUSG00000040287								ENSMUSG00000022978
																ENSMUSG00000071369	ENSMUSG00000031527	ENSMUSG00000038119	ENSMUSG00000041420	ENSMUSG00000020525	ENSMUSG00000032060	ENSMUSG00000020823	ENSMUSG00000044005								ENSMUSG00000000159
																ENSMUSG00000019990	ENSMUSG00000039633	ENSMUSG00000032101	ENSMUSG00000091811	ENSMUSG00000020486	ENSMUSG00000078307	ENSMUSG00000093485	ENSMUSG00000090841								ENSMUSG00000023800
																ENSMUSG00000019970	ENSMUSG00000039620	ENSMUSG00000032128	ENSMUSG00000019370	ENSMUSG00000003949	ENSMUSG00000037493	ENSMUSG00000017718	ENSMUSG00000025355								ENSMUSG00000071984
																ENSMUSG00000019978	ENSMUSG00000031523	ENSMUSG00000053310	ENSMUSG00000108348	ENSMUSG00000056158	ENSMUSG00000032320	ENSMUSG00000017466	ENSMUSG00000025348								ENSMUSG00000069135
																ENSMUSG00000039031	ENSMUSG00000074384	ENSMUSG00000001942	ENSMUSG00000040987	ENSMUSG00000020866	ENSMUSG00000038264	ENSMUSG00000039307	ENSMUSG00000020451								ENSMUSG00000055945
																ENSMUSG00000004360	ENSMUSG00000045636	ENSMUSG00000032024	ENSMUSG00000030406	ENSMUSG00000039096	ENSMUSG00000032327	ENSMUSG00000071456	ENSMUSG00000020435								ENSMUSG00000023886
																ENSMUSG00000019789	ENSMUSG00000070044	ENSMUSG00000032020	ENSMUSG00000030403	ENSMUSG00000038976	ENSMUSG00000025235	ENSMUSG00000020654	ENSMUSG00000048807								ENSMUSG00000097566
																ENSMUSG00000000295	ENSMUSG00000031628	ENSMUSG00000049313	ENSMUSG00000003545	ENSMUSG00000047181	ENSMUSG00000032396	ENSMUSG00000020608	ENSMUSG00000054986								ENSMUSG00000071256
																ENSMUSG00000000296	ENSMUSG00000038173	ENSMUSG00000032017	ENSMUSG00000002983	ENSMUSG00000001507	ENSMUSG00000036466	ENSMUSG00000020589	ENSMUSG00000004748								ENSMUSG00000040097
																ENSMUSG00000063760	ENSMUSG00000031562	ENSMUSG00000032012	ENSMUSG00000002985	ENSMUSG00000049807	ENSMUSG00000032373	ENSMUSG00000020607	ENSMUSG00000009075								ENSMUSG00000024158
																ENSMUSG00000069670	ENSMUSG00000038257	ENSMUSG00000070306	ENSMUSG00000002980	ENSMUSG00000018537	ENSMUSG00000055125	ENSMUSG00000051726	ENSMUSG00000034285								ENSMUSG00000024186
																ENSMUSG00000112367	ENSMUSG00000031613	ENSMUSG00000049932	ENSMUSG00000053714	ENSMUSG00000038366	ENSMUSG00000035284	ENSMUSG00000071379	ENSMUSG00000020476								ENSMUSG00000002249
																ENSMUSG00000051736	ENSMUSG00000054162	ENSMUSG00000032126	ENSMUSG00000002602	ENSMUSG00000017417	ENSMUSG00000032224	ENSMUSG00000052632	ENSMUSG00000057897								ENSMUSG00000048905
																ENSMUSG00000038481	ENSMUSG00000037852	ENSMUSG00000066705	ENSMUSG00000089832	ENSMUSG00000020882	ENSMUSG00000032199	ENSMUSG00000112663	ENSMUSG00000020431								ENSMUSG00000062202
																ENSMUSG00000038417	ENSMUSG00000036469	ENSMUSG00000059412	ENSMUSG00000030604	ENSMUSG00000019312	ENSMUSG00000034910	ENSMUSG00000020674	ENSMUSG00000020427								ENSMUSG00000073422
																ENSMUSG00000048756	ENSMUSG00000031864	ENSMUSG00000032076	ENSMUSG00000030603	ENSMUSG00000037992	ENSMUSG00000032202	ENSMUSG00000035933	ENSMUSG00000020176								ENSMUSG00000013766
																ENSMUSG00000019803	ENSMUSG00000002346	ENSMUSG00000039217	ENSMUSG00000109336	ENSMUSG00000017493	ENSMUSG00000034858	ENSMUSG00000002997	ENSMUSG00000020173								ENSMUSG00000001525
																ENSMUSG00000044770	ENSMUSG00000003575	ENSMUSG00000032062	ENSMUSG00000074227	ENSMUSG00000006930	ENSMUSG00000032349	ENSMUSG00000047446	ENSMUSG00000033953								ENSMUSG00000076439
																ENSMUSG00000019848	ENSMUSG00000031833	ENSMUSG00000074345	ENSMUSG00000049421	ENSMUSG00000003518	ENSMUSG00000032332	ENSMUSG00000021027	ENSMUSG00000078970								ENSMUSG00000023912
																ENSMUSG00000038822	ENSMUSG00000000792	ENSMUSG00000037493	ENSMUSG00000042831	ENSMUSG00000034793	ENSMUSG00000033577	ENSMUSG00000035431	ENSMUSG00000020152								ENSMUSG00000023960
																ENSMUSG00000056073	ENSMUSG00000035439	ENSMUSG00000035594	ENSMUSG00000036845	ENSMUSG00000020932	ENSMUSG00000035274	ENSMUSG00000020990	ENSMUSG00000020142								ENSMUSG00000023949
																ENSMUSG00000038602	ENSMUSG00000070000	ENSMUSG00000032309	ENSMUSG00000036634	ENSMUSG00000020936	ENSMUSG00000032872	ENSMUSG00000021094	ENSMUSG00000049800								ENSMUSG00000015599
																ENSMUSG00000058298	ENSMUSG00000056019	ENSMUSG00000034007	ENSMUSG00000009687	ENSMUSG00000055805	ENSMUSG00000045414	ENSMUSG00000113425	ENSMUSG00000049659								ENSMUSG00000039316
																ENSMUSG00000019856	ENSMUSG00000031622	ENSMUSG00000032300	ENSMUSG00000019194	ENSMUSG00000001901	ENSMUSG00000033350	ENSMUSG00000021113	ENSMUSG00000001891								ENSMUSG00000054723
																ENSMUSG00000019874	ENSMUSG00000004383	ENSMUSG00000038264	ENSMUSG00000030499	ENSMUSG00000049354	ENSMUSG00000032411	ENSMUSG00000033454	ENSMUSG00000032985								ENSMUSG00000062591
																ENSMUSG00000009647	ENSMUSG00000031618	ENSMUSG00000037716	ENSMUSG00000030421	ENSMUSG00000040699	ENSMUSG00000032463	ENSMUSG00000066438	ENSMUSG00000020458								ENSMUSG00000048915
																ENSMUSG00000020111	ENSMUSG00000071064	ENSMUSG00000111147	ENSMUSG00000002068	ENSMUSG00000018363	ENSMUSG00000043154	ENSMUSG00000021133	ENSMUSG00000060923								ENSMUSG00000024098
																ENSMUSG00000020099	ENSMUSG00000013033	ENSMUSG00000004936	ENSMUSG00000030423	ENSMUSG00000040373	ENSMUSG00000032537	ENSMUSG00000072946	ENSMUSG00000020303								ENSMUSG00000024101
																ENSMUSG00000020092	ENSMUSG00000008129	ENSMUSG00000032373	ENSMUSG00000100600	ENSMUSG00000020599	ENSMUSG00000035606	ENSMUSG00000042350	ENSMUSG00000049336								ENSMUSG00000052105
																ENSMUSG00000037031	ENSMUSG00000035671	ENSMUSG00000032220	ENSMUSG00000039257	ENSMUSG00000020612	ENSMUSG00000090639	ENSMUSG00000019235	ENSMUSG00000020340								ENSMUSG00000054469
																ENSMUSG00000019873	ENSMUSG00000034656	ENSMUSG00000032221	ENSMUSG00000070604	ENSMUSG00000051497	ENSMUSG00000032554	ENSMUSG00000034271	ENSMUSG00000036545								ENSMUSG00000024068
																ENSMUSG00000069601	ENSMUSG00000001910	ENSMUSG00000090626	ENSMUSG00000013367	ENSMUSG00000047904	ENSMUSG00000032564	ENSMUSG00000048483	ENSMUSG00000063564								ENSMUSG00000024078
																ENSMUSG00000111994	ENSMUSG00000052566	ENSMUSG00000034563	ENSMUSG00000030469	ENSMUSG00000041592	ENSMUSG00000032570	ENSMUSG00000021180	ENSMUSG00000044352								ENSMUSG00000024074
																ENSMUSG00000001663	ENSMUSG00000031698	ENSMUSG00000032202	ENSMUSG00000108372	ENSMUSG00000020734	ENSMUSG00000020253	ENSMUSG00000041669	ENSMUSG00000020524								ENSMUSG00000024087
																ENSMUSG00000049422	ENSMUSG00000045333	ENSMUSG00000092622	ENSMUSG00000038704	ENSMUSG00000043857	ENSMUSG00000023277	ENSMUSG00000021091	ENSMUSG00000020523								ENSMUSG00000059898
																ENSMUSG00000020262	ENSMUSG00000043668	ENSMUSG00000062151	ENSMUSG00000011658	ENSMUSG00000020823	ENSMUSG00000032609	ENSMUSG00000048251	ENSMUSG00000048076								ENSMUSG00000045215
																ENSMUSG00000009292	ENSMUSG00000032939	ENSMUSG00000007656	ENSMUSG00000038387	ENSMUSG00000093485	ENSMUSG00000066357	ENSMUSG00000021259	ENSMUSG00000005417								ENSMUSG00000041923
																ENSMUSG00000000732	ENSMUSG00000110710	ENSMUSG00000032348	ENSMUSG00000019539	ENSMUSG00000017718	ENSMUSG00000032479	ENSMUSG00000040856	ENSMUSG00000049892								ENSMUSG00000038128
																ENSMUSG00000045912	ENSMUSG00000034361	ENSMUSG00000032332	ENSMUSG00000003420	ENSMUSG00000017713	ENSMUSG00000032500	ENSMUSG00000075707	ENSMUSG00000042650								ENSMUSG00000024376
																ENSMUSG00000111977	ENSMUSG00000031776	ENSMUSG00000032261	ENSMUSG00000030796	ENSMUSG00000017466	ENSMUSG00000032502	ENSMUSG00000049792	ENSMUSG00000010025								ENSMUSG00000043458
																ENSMUSG00000020331	ENSMUSG00000036510	ENSMUSG00000103715	ENSMUSG00000030826	ENSMUSG00000025576	ENSMUSG00000032503	ENSMUSG00000037679	ENSMUSG00000001039								ENSMUSG00000024534
																ENSMUSG00000035835	ENSMUSG00000052479	ENSMUSG00000033491	ENSMUSG00000044562	ENSMUSG00000048445	ENSMUSG00000032443	ENSMUSG00000076617	ENSMUSG00000001036								ENSMUSG00000024538
																ENSMUSG00000035754	ENSMUSG00000031872	ENSMUSG00000103891	ENSMUSG00000040364	ENSMUSG00000020654	ENSMUSG00000032446	ENSMUSG00000021215	ENSMUSG00000056752								ENSMUSG00000032735
																ENSMUSG00000003345	ENSMUSG00000035824	ENSMUSG00000042761	ENSMUSG00000003271	ENSMUSG00000020589	ENSMUSG00000036737	ENSMUSG00000033715	ENSMUSG00000053930								ENSMUSG00000024533
																ENSMUSG00000061589	ENSMUSG00000031875	ENSMUSG00000047606	ENSMUSG00000040189	ENSMUSG00000020607	ENSMUSG00000032508	ENSMUSG00000052374	ENSMUSG00000020910								ENSMUSG00000037253
																ENSMUSG00000051067	ENSMUSG00000096188	ENSMUSG00000045414	ENSMUSG00000096146	ENSMUSG00000051726	ENSMUSG00000035769	ENSMUSG00000021301	ENSMUSG00000020892								ENSMUSG00000041607
																ENSMUSG00000034994	ENSMUSG00000014786	ENSMUSG00000032411	ENSMUSG00000040136	ENSMUSG00000071379	ENSMUSG00000032517	ENSMUSG00000039182	ENSMUSG00000018293								ENSMUSG00000046982
																ENSMUSG00000034958	ENSMUSG00000003657	ENSMUSG00000032412	ENSMUSG00000030839	ENSMUSG00000112663	ENSMUSG00000041608	ENSMUSG00000041324	ENSMUSG00000060600								ENSMUSG00000049090
																ENSMUSG00000074862	ENSMUSG00000046441	ENSMUSG00000032452	ENSMUSG00000030854	ENSMUSG00000020674	ENSMUSG00000006932	ENSMUSG00000021337	ENSMUSG00000018287								ENSMUSG00000050321
																ENSMUSG00000054708	ENSMUSG00000033579	ENSMUSG00000032463	ENSMUSG00000055048	ENSMUSG00000035933	ENSMUSG00000111053	ENSMUSG00000036006	ENSMUSG00000040712								ENSMUSG00000047379
																ENSMUSG00000020032	ENSMUSG00000033545	ENSMUSG00000032470	ENSMUSG00000055078	ENSMUSG00000002997	ENSMUSG00000063488	ENSMUSG00000054889	ENSMUSG00000040620								ENSMUSG00000024772
																ENSMUSG00000069539	ENSMUSG00000031955	ENSMUSG00000032469	ENSMUSG00000033676	ENSMUSG00000036295	ENSMUSG00000054871	ENSMUSG00000021360	ENSMUSG00000020805								ENSMUSG00000056629
																ENSMUSG00000019979	ENSMUSG00000031772	ENSMUSG00000043154	ENSMUSG00000025324	ENSMUSG00000021027	ENSMUSG00000019762	ENSMUSG00000021371	ENSMUSG00000020785								ENSMUSG00000024966
																ENSMUSG00000036478	ENSMUSG00000031841	ENSMUSG00000035606	ENSMUSG00000109121	ENSMUSG00000035431	ENSMUSG00000040624	ENSMUSG00000015396	ENSMUSG00000038807								ENSMUSG00000036098
																ENSMUSG00000019966	ENSMUSG00000031839	ENSMUSG00000032548	ENSMUSG00000108917	ENSMUSG00000049751	ENSMUSG00000019775	ENSMUSG00000089815	ENSMUSG00000038224								ENSMUSG00000024867
																ENSMUSG00000019888	ENSMUSG00000031837	ENSMUSG00000090639	ENSMUSG00000052040	ENSMUSG00000034761	ENSMUSG00000064065	ENSMUSG00000113186	ENSMUSG00000020848								ENSMUSG00000048138
																ENSMUSG00000056888	ENSMUSG00000031827	ENSMUSG00000032554	ENSMUSG00000015133	ENSMUSG00000021120	ENSMUSG00000015305	ENSMUSG00000021373	ENSMUSG00000020843								ENSMUSG00000040929
																ENSMUSG00000050663	ENSMUSG00000031824	ENSMUSG00000032563	ENSMUSG00000030554	ENSMUSG00000021133	ENSMUSG00000060487	ENSMUSG00000021385	ENSMUSG00000017631								ENSMUSG00000052942
																ENSMUSG00000006764	ENSMUSG00000031822	ENSMUSG00000020258	ENSMUSG00000042659	ENSMUSG00000042700	ENSMUSG00000019817	ENSMUSG00000021478	ENSMUSG00000037907								ENSMUSG00000016496
																ENSMUSG00000020169	ENSMUSG00000031821	ENSMUSG00000010064	ENSMUSG00000030551	ENSMUSG00000072946	ENSMUSG00000019810	ENSMUSG00000025872	ENSMUSG00000011877								ENSMUSG00000024817
																ENSMUSG00000034813	ENSMUSG00000025318	ENSMUSG00000032586	ENSMUSG00000100005	ENSMUSG00000085793	ENSMUSG00000039879	ENSMUSG00000025876	ENSMUSG00000019437								ENSMUSG00000024827
																ENSMUSG00000044005	ENSMUSG00000049577	ENSMUSG00000066357	ENSMUSG00000025790	ENSMUSG00000071234	ENSMUSG00000078453	ENSMUSG00000021484	ENSMUSG00000018334								ENSMUSG00000061132
																ENSMUSG00000090841	ENSMUSG00000110523	ENSMUSG00000032482	ENSMUSG00000066406	ENSMUSG00000042350	ENSMUSG00000019996	ENSMUSG00000052087	ENSMUSG00000017677								ENSMUSG00000050121
																ENSMUSG00000018166	ENSMUSG00000034796	ENSMUSG00000032489	ENSMUSG00000097415	ENSMUSG00000019235	ENSMUSG00000019986	ENSMUSG00000035711	ENSMUSG00000070354								ENSMUSG00000025190
																ENSMUSG00000025348	ENSMUSG00000031972	ENSMUSG00000032497	ENSMUSG00000030607	ENSMUSG00000034271	ENSMUSG00000010461	ENSMUSG00000021541	ENSMUSG00000078771								ENSMUSG00000025212
																ENSMUSG00000020451	ENSMUSG00000031974	ENSMUSG00000032502	ENSMUSG00000030605	ENSMUSG00000021033	ENSMUSG00000020000	ENSMUSG00000033102	ENSMUSG00000020684								ENSMUSG00000025221
																ENSMUSG00000034570	ENSMUSG00000031980	ENSMUSG00000074039	ENSMUSG00000039062	ENSMUSG00000033854	ENSMUSG00000039031	ENSMUSG00000021567	ENSMUSG00000034297								ENSMUSG00000015176
																ENSMUSG00000075702	ENSMUSG00000031983	ENSMUSG00000040875	ENSMUSG00000108350	ENSMUSG00000021177	ENSMUSG00000019889	ENSMUSG00000057649	ENSMUSG00000018171								ENSMUSG00000034336
																ENSMUSG00000047205	ENSMUSG00000033998	ENSMUSG00000038060	ENSMUSG00000030539	ENSMUSG00000033530	ENSMUSG00000019883	ENSMUSG00000021587	ENSMUSG00000018401								ENSMUSG00000053617
																ENSMUSG00000049721	ENSMUSG00000057060	ENSMUSG00000032514	ENSMUSG00000038943	ENSMUSG00000021180	ENSMUSG00000019880	ENSMUSG00000021596	ENSMUSG00000003949								ENSMUSG00000025068
																ENSMUSG00000004748	ENSMUSG00000025812	ENSMUSG00000032515	ENSMUSG00000030528	ENSMUSG00000057963	ENSMUSG00000000295	ENSMUSG00000069171	ENSMUSG00000056158								ENSMUSG00000046585
																ENSMUSG00000003585	ENSMUSG00000025892	ENSMUSG00000032517	ENSMUSG00000030536	ENSMUSG00000021091	ENSMUSG00000063760	ENSMUSG00000035834	ENSMUSG00000020866								ENSMUSG00000063434
																ENSMUSG00000009075	ENSMUSG00000025888	ENSMUSG00000111219	ENSMUSG00000025813	ENSMUSG00000054150	ENSMUSG00000051736	ENSMUSG00000051098	ENSMUSG00000039096								ENSMUSG00000043531
																ENSMUSG00000020471	ENSMUSG00000031870	ENSMUSG00000104494	ENSMUSG00000057706	ENSMUSG00000048251	ENSMUSG00000063428	ENSMUSG00000003992	ENSMUSG00000038976								ENSMUSG00000097636
																ENSMUSG00000041073	ENSMUSG00000078117	ENSMUSG00000025794	ENSMUSG00000001741	ENSMUSG00000040856	ENSMUSG00000038446	ENSMUSG00000047419	ENSMUSG00000047181								ENSMUSG00000025089
																ENSMUSG00000041046	ENSMUSG00000039488	ENSMUSG00000006932	ENSMUSG00000030560	ENSMUSG00000075707	ENSMUSG00000038417	ENSMUSG00000021676	ENSMUSG00000075595								ENSMUSG00000053117
																ENSMUSG00000020431	ENSMUSG00000032009	ENSMUSG00000032528	ENSMUSG00000030613	ENSMUSG00000017843	ENSMUSG00000071324	ENSMUSG00000041773	ENSMUSG00000018537								ENSMUSG00000057858
																ENSMUSG00000020407	ENSMUSG00000031932	ENSMUSG00000013419	ENSMUSG00000048078	ENSMUSG00000060950	ENSMUSG00000044770	ENSMUSG00000041632	ENSMUSG00000017417								ENSMUSG00000039556
																ENSMUSG00000020122	ENSMUSG00000074505	ENSMUSG00000096054	ENSMUSG00000035686	ENSMUSG00000049792	ENSMUSG00000019848	ENSMUSG00000021709	ENSMUSG00000038255								ENSMUSG00000031007
																ENSMUSG00000020142	ENSMUSG00000043895	ENSMUSG00000047712	ENSMUSG00000042797	ENSMUSG00000037679	ENSMUSG00000111374	ENSMUSG00000021701	ENSMUSG00000061718								ENSMUSG00000037369
																ENSMUSG00000049800	ENSMUSG00000111497	ENSMUSG00000055493	ENSMUSG00000035547	ENSMUSG00000076617	ENSMUSG00000056073	ENSMUSG00000042348	ENSMUSG00000018167								ENSMUSG00000031093
																ENSMUSG00000049659	ENSMUSG00000010205	ENSMUSG00000019853	ENSMUSG00000090958	ENSMUSG00000021214	ENSMUSG00000003746	ENSMUSG00000025277	ENSMUSG00000038150								ENSMUSG00000036198
																ENSMUSG00000020134	ENSMUSG00000032177	ENSMUSG00000019990	ENSMUSG00000035354	ENSMUSG00000021193	ENSMUSG00000019874	ENSMUSG00000021745	ENSMUSG00000037992								ENSMUSG00000062184
																ENSMUSG00000000861	ENSMUSG00000043067	ENSMUSG00000019970	ENSMUSG00000055407	ENSMUSG00000052374	ENSMUSG00000058297	ENSMUSG00000017491	ENSMUSG00000017493								ENSMUSG00000031119
																ENSMUSG00000044072	ENSMUSG00000033453	ENSMUSG00000004360	ENSMUSG00000070436	ENSMUSG00000021301	ENSMUSG00000057337	ENSMUSG00000058317	ENSMUSG00000084890								ENSMUSG00000031139
																ENSMUSG00000020315	ENSMUSG00000032036	ENSMUSG00000019789	ENSMUSG00000035314	ENSMUSG00000041324	ENSMUSG00000020100	ENSMUSG00000021782	ENSMUSG00000006930								ENSMUSG00000015214
																ENSMUSG00000040850	ENSMUSG00000070315	ENSMUSG00000000296	ENSMUSG00000096606	ENSMUSG00000008859	ENSMUSG00000037151	ENSMUSG00000021866	ENSMUSG00000092509								ENSMUSG00000073130
																ENSMUSG00000020303	ENSMUSG00000032128	ENSMUSG00000063760	ENSMUSG00000097974	ENSMUSG00000009734	ENSMUSG00000020070	ENSMUSG00000021870	ENSMUSG00000035112								ENSMUSG00000033361
																ENSMUSG00000020282	ENSMUSG00000053310	ENSMUSG00000069670	ENSMUSG00000035227	ENSMUSG00000036006	ENSMUSG00000062561	ENSMUSG00000040717	ENSMUSG00000035007								ENSMUSG00000031375
																ENSMUSG00000051062	ENSMUSG00000001942	ENSMUSG00000051736	ENSMUSG00000030729	ENSMUSG00000038415	ENSMUSG00000042846	ENSMUSG00000021948	ENSMUSG00000003518								ENSMUSG00000031391
																ENSMUSG00000049336	ENSMUSG00000038112	ENSMUSG00000038481	ENSMUSG00000030691	ENSMUSG00000051029	ENSMUSG00000019873	ENSMUSG00000019027	ENSMUSG00000034793								ENSMUSG00000031328
																ENSMUSG00000042032	ENSMUSG00000032024	ENSMUSG00000048756	ENSMUSG00000030688	ENSMUSG00000054889	ENSMUSG00000057134	ENSMUSG00000021943	ENSMUSG00000020923								ENSMUSG00000031297
																ENSMUSG00000020436	ENSMUSG00000032020	ENSMUSG00000019802	ENSMUSG00000030966	ENSMUSG00000021363	ENSMUSG00000019947	ENSMUSG00000006289	ENSMUSG00000020925								ENSMUSG00000049191
																ENSMUSG00000044707	ENSMUSG00000032017	ENSMUSG00000044770	ENSMUSG00000073975	ENSMUSG00000021371	ENSMUSG00000019923	ENSMUSG00000022211	ENSMUSG00000020932								ENSMUSG00000082229
																ENSMUSG00000020411	ENSMUSG00000032012	ENSMUSG00000019848	ENSMUSG00000066258	ENSMUSG00000015396	ENSMUSG00000052613	ENSMUSG00000022216	ENSMUSG00000020936								ENSMUSG00000087620
																ENSMUSG00000020340	ENSMUSG00000032010	ENSMUSG00000038822	ENSMUSG00000057596	ENSMUSG00000021373	ENSMUSG00000020175	ENSMUSG00000022223	ENSMUSG00000049354								ENSMUSG00000025529
																ENSMUSG00000020366	ENSMUSG00000070306	ENSMUSG00000111374	ENSMUSG00000030882	ENSMUSG00000069237	ENSMUSG00000001665	ENSMUSG00000035121	ENSMUSG00000040699								ENSMUSG00000055733
																ENSMUSG00000020374	ENSMUSG00000032131	ENSMUSG00000056073	ENSMUSG00000031026	ENSMUSG00000021385	ENSMUSG00000020241	ENSMUSG00000054733	ENSMUSG00000040548								ENSMUSG00000034480
																ENSMUSG00000085564	ENSMUSG00000063382	ENSMUSG00000019856	ENSMUSG00000031024	ENSMUSG00000021460	ENSMUSG00000001119	ENSMUSG00000034463	ENSMUSG00000040373								ENSMUSG00000051323
																ENSMUSG00000049321	ENSMUSG00000048537	ENSMUSG00000019874	ENSMUSG00000035901	ENSMUSG00000021464	ENSMUSG00000001120	ENSMUSG00000059456	ENSMUSG00000020599								ENSMUSG00000033460
																ENSMUSG00000001054	ENSMUSG00000046480	ENSMUSG00000009647	ENSMUSG00000031015	ENSMUSG00000112941	ENSMUSG00000020284	ENSMUSG00000022044	ENSMUSG00000056687								ENSMUSG00000031425
																ENSMUSG00000036264	ENSMUSG00000066705	ENSMUSG00000020099	ENSMUSG00000038371	ENSMUSG00000043183	ENSMUSG00000045912	ENSMUSG00000022061	ENSMUSG00000051497								ENSMUSG00000042515
																ENSMUSG00000018387	ENSMUSG00000034135	ENSMUSG00000097134	ENSMUSG00000030787	ENSMUSG00000021484	ENSMUSG00000111977	ENSMUSG00000033595	ENSMUSG00000047904								ENSMUSG00000031274
																ENSMUSG00000044352	ENSMUSG00000099696	ENSMUSG00000019873	ENSMUSG00000005611	ENSMUSG00000052087	ENSMUSG00000035835	ENSMUSG00000022096	ENSMUSG00000041598								ENSMUSG00000041380
																ENSMUSG00000020334	ENSMUSG00000032076	ENSMUSG00000037876	ENSMUSG00000038156	ENSMUSG00000021541	ENSMUSG00000013833	ENSMUSG00000022099	ENSMUSG00000041592								ENSMUSG00000025269
																ENSMUSG00000020333	ENSMUSG00000032269	ENSMUSG00000020175	ENSMUSG00000109284	ENSMUSG00000021556	ENSMUSG00000003346	ENSMUSG00000022105	ENSMUSG00000010021								ENSMUSG00000045180
																ENSMUSG00000020515	ENSMUSG00000032067	ENSMUSG00000049422	ENSMUSG00000109517	ENSMUSG00000113244	ENSMUSG00000003345	ENSMUSG00000022108	ENSMUSG00000020734								ENSMUSG00000067194
																ENSMUSG00000107677	ENSMUSG00000032064	ENSMUSG00000049764	ENSMUSG00000008734	ENSMUSG00000033063	ENSMUSG00000051067	ENSMUSG00000022013	ENSMUSG00000057286								ENSMUSG00000040990
																ENSMUSG00000020534	ENSMUSG00000032062	ENSMUSG00000033126	ENSMUSG00000030917	ENSMUSG00000113505	ENSMUSG00000034949	ENSMUSG00000022021	ENSMUSG00000020814								ENSMUSG00000031299
																ENSMUSG00000010025	ENSMUSG00000078307	ENSMUSG00000009292	ENSMUSG00000030905	ENSMUSG00000057649	ENSMUSG00000034932	ENSMUSG00000033060	ENSMUSG00000043857								ENSMUSG00000000402
																ENSMUSG00000033389	ENSMUSG00000074345	ENSMUSG00000045912	ENSMUSG00000046096	ENSMUSG00000021587	ENSMUSG00000054708	ENSMUSG00000022124	ENSMUSG00000020823
																ENSMUSG00000020900	ENSMUSG00000037493	ENSMUSG00000111977	ENSMUSG00000030889	ENSMUSG00000069171	ENSMUSG00000034674	ENSMUSG00000022114	ENSMUSG00000017466
																ENSMUSG00000052921	ENSMUSG00000035594	ENSMUSG00000020307	ENSMUSG00000030865	ENSMUSG00000087143	ENSMUSG00000020251	ENSMUSG00000042104	ENSMUSG00000025576
																ENSMUSG00000020892	ENSMUSG00000032307	ENSMUSG00000020331	ENSMUSG00000066189	ENSMUSG00000035834	ENSMUSG00000034591	ENSMUSG00000097903	ENSMUSG00000025372
																ENSMUSG00000018470	ENSMUSG00000032309	ENSMUSG00000035835	ENSMUSG00000030757	ENSMUSG00000051098	ENSMUSG00000001785	ENSMUSG00000030662	ENSMUSG00000018012
																ENSMUSG00000045377	ENSMUSG00000032320	ENSMUSG00000013833	ENSMUSG00000030748	ENSMUSG00000021614	ENSMUSG00000059602	ENSMUSG00000041594	ENSMUSG00000039307
																ENSMUSG00000003934	ENSMUSG00000004661	ENSMUSG00000035754	ENSMUSG00000046182	ENSMUSG00000003992	ENSMUSG00000019979	ENSMUSG00000054263	ENSMUSG00000071456
																ENSMUSG00000043602	ENSMUSG00000055720	ENSMUSG00000043822	ENSMUSG00000030717	ENSMUSG00000021690	ENSMUSG00000015889	ENSMUSG00000022246	ENSMUSG00000020654
																ENSMUSG00000093858	ENSMUSG00000038264	ENSMUSG00000061589	ENSMUSG00000030711	ENSMUSG00000021676	ENSMUSG00000097164	ENSMUSG00000097452	ENSMUSG00000020589
																ENSMUSG00000045667	ENSMUSG00000051243	ENSMUSG00000051067	ENSMUSG00000107068	ENSMUSG00000041773	ENSMUSG00000074785	ENSMUSG00000022262	ENSMUSG00000020607
																ENSMUSG00000038807	ENSMUSG00000066607	ENSMUSG00000015312	ENSMUSG00000045114	ENSMUSG00000021701	ENSMUSG00000019929	ENSMUSG00000022235	ENSMUSG00000051726
																ENSMUSG00000069814	ENSMUSG00000032336	ENSMUSG00000034958	ENSMUSG00000045757	ENSMUSG00000049985	ENSMUSG00000036446	ENSMUSG00000022231	ENSMUSG00000071379
																ENSMUSG00000038178	ENSMUSG00000032816	ENSMUSG00000054708	ENSMUSG00000030806	ENSMUSG00000025277	ENSMUSG00000019943	ENSMUSG00000022329	ENSMUSG00000036613
																ENSMUSG00000020848	ENSMUSG00000066510	ENSMUSG00000020032	ENSMUSG00000030782	ENSMUSG00000021745	ENSMUSG00000019966	ENSMUSG00000022305	ENSMUSG00000112663
																ENSMUSG00000020847	ENSMUSG00000032384	ENSMUSG00000059602	ENSMUSG00000042105	ENSMUSG00000045201	ENSMUSG00000052291	ENSMUSG00000038760	ENSMUSG00000020651
																ENSMUSG00000053783	ENSMUSG00000032373	ENSMUSG00000019979	ENSMUSG00000070366	ENSMUSG00000071567	ENSMUSG00000020169	ENSMUSG00000038736	ENSMUSG00000035933
																ENSMUSG00000020846	ENSMUSG00000036943	ENSMUSG00000019961	ENSMUSG00000042055	ENSMUSG00000021866	ENSMUSG00000020183	ENSMUSG00000022358	ENSMUSG00000002997
																ENSMUSG00000011877	ENSMUSG00000052698	ENSMUSG00000074785	ENSMUSG00000040268	ENSMUSG00000021870	ENSMUSG00000034602	ENSMUSG00000022353	ENSMUSG00000004151
																ENSMUSG00000037593	ENSMUSG00000032221	ENSMUSG00000020029	ENSMUSG00000040177	ENSMUSG00000021991	ENSMUSG00000020102	ENSMUSG00000022351	ENSMUSG00000047446
																ENSMUSG00000002055	ENSMUSG00000090626	ENSMUSG00000036478	ENSMUSG00000030862	ENSMUSG00000021948	ENSMUSG00000019467	ENSMUSG00000032501	ENSMUSG00000035431
																ENSMUSG00000017390	ENSMUSG00000089865	ENSMUSG00000019966	ENSMUSG00000030934	ENSMUSG00000058351	ENSMUSG00000044005	ENSMUSG00000072568	ENSMUSG00000034761
																ENSMUSG00000002058	ENSMUSG00000034563	ENSMUSG00000019888	ENSMUSG00000030946	ENSMUSG00000019027	ENSMUSG00000002578	ENSMUSG00000097493	ENSMUSG00000021113
																ENSMUSG00000017376	ENSMUSG00000032202	ENSMUSG00000111990	ENSMUSG00000030956	ENSMUSG00000021892	ENSMUSG00000025348	ENSMUSG00000056258	ENSMUSG00000052609
																ENSMUSG00000018334	ENSMUSG00000092622	ENSMUSG00000056888	ENSMUSG00000054555	ENSMUSG00000021911	ENSMUSG00000070601	ENSMUSG00000022372	ENSMUSG00000021061
																ENSMUSG00000078771	ENSMUSG00000062151	ENSMUSG00000006764	ENSMUSG00000110027	ENSMUSG00000049092	ENSMUSG00000020451	ENSMUSG00000013846	ENSMUSG00000021133
																ENSMUSG00000017639	ENSMUSG00000007656	ENSMUSG00000020130	ENSMUSG00000091002	ENSMUSG00000088769	ENSMUSG00000034587	ENSMUSG00000059895	ENSMUSG00000021221
																ENSMUSG00000017692	ENSMUSG00000111348	ENSMUSG00000052291	ENSMUSG00000025477	ENSMUSG00000037580	ENSMUSG00000020435	ENSMUSG00000056665	ENSMUSG00000072949
																ENSMUSG00000020701	ENSMUSG00000032360	ENSMUSG00000020183	ENSMUSG00000041309	ENSMUSG00000022180	ENSMUSG00000047205	ENSMUSG00000022577	ENSMUSG00000072946
																ENSMUSG00000000805	ENSMUSG00000032348	ENSMUSG00000052681	ENSMUSG00000025475	ENSMUSG00000022219	ENSMUSG00000054986	ENSMUSG00000098176	ENSMUSG00000019235
																ENSMUSG00000018427	ENSMUSG00000032332	ENSMUSG00000034813	ENSMUSG00000060314	ENSMUSG00000103869	ENSMUSG00000004748	ENSMUSG00000033697	ENSMUSG00000034271
																ENSMUSG00000009356	ENSMUSG00000034252	ENSMUSG00000025795	ENSMUSG00000110104	ENSMUSG00000054733	ENSMUSG00000009075	ENSMUSG00000042535	ENSMUSG00000021256
																ENSMUSG00000000276	ENSMUSG00000032258	ENSMUSG00000044005	ENSMUSG00000060591	ENSMUSG00000022037	ENSMUSG00000034164	ENSMUSG00000022421	ENSMUSG00000048483
																ENSMUSG00000069763	ENSMUSG00000032261	ENSMUSG00000018166	ENSMUSG00000025491	ENSMUSG00000022098	ENSMUSG00000020475	ENSMUSG00000089837	ENSMUSG00000021033
																ENSMUSG00000110344	ENSMUSG00000032418	ENSMUSG00000002578	ENSMUSG00000025492	ENSMUSG00000033595	ENSMUSG00000020431	ENSMUSG00000097613	ENSMUSG00000079036
																ENSMUSG00000003949	ENSMUSG00000032872	ENSMUSG00000025348	ENSMUSG00000025504	ENSMUSG00000022096	ENSMUSG00000020427	ENSMUSG00000068114	ENSMUSG00000033854
																ENSMUSG00000056158	ENSMUSG00000032356	ENSMUSG00000020451	ENSMUSG00000019082	ENSMUSG00000022105	ENSMUSG00000020176	ENSMUSG00000022456	ENSMUSG00000033530
																ENSMUSG00000020866	ENSMUSG00000032452	ENSMUSG00000034570	ENSMUSG00000048200	ENSMUSG00000033446	ENSMUSG00000020173	ENSMUSG00000061740	ENSMUSG00000057963
																ENSMUSG00000047181	ENSMUSG00000032463	ENSMUSG00000075702	ENSMUSG00000025510	ENSMUSG00000022108	ENSMUSG00000048834	ENSMUSG00000022442	ENSMUSG00000021091
																ENSMUSG00000050860	ENSMUSG00000056267	ENSMUSG00000047205	ENSMUSG00000018819	ENSMUSG00000060126	ENSMUSG00000033953	ENSMUSG00000022382	ENSMUSG00000048251
																ENSMUSG00000038756	ENSMUSG00000103857	ENSMUSG00000004748	ENSMUSG00000048583	ENSMUSG00000035566	ENSMUSG00000078970	ENSMUSG00000036529	ENSMUSG00000040856
																ENSMUSG00000018672	ENSMUSG00000046242	ENSMUSG00000003585	ENSMUSG00000010755	ENSMUSG00000033060	ENSMUSG00000020152	ENSMUSG00000022617	ENSMUSG00000075707
																ENSMUSG00000038485	ENSMUSG00000043154	ENSMUSG00000009075	ENSMUSG00000070348	ENSMUSG00000022124	ENSMUSG00000049800	ENSMUSG00000086602	ENSMUSG00000017843
																ENSMUSG00000038255	ENSMUSG00000032537	ENSMUSG00000041961	ENSMUSG00000008206	ENSMUSG00000022114	ENSMUSG00000001891	ENSMUSG00000055782	ENSMUSG00000113029
																ENSMUSG00000084890	ENSMUSG00000035606	ENSMUSG00000083844	ENSMUSG00000001300	ENSMUSG00000041594	ENSMUSG00000042302	ENSMUSG00000022994	ENSMUSG00000049792
																ENSMUSG00000051617	ENSMUSG00000032548	ENSMUSG00000020474	ENSMUSG00000079157	ENSMUSG00000022246	ENSMUSG00000020275	ENSMUSG00000051853	ENSMUSG00000037679
																ENSMUSG00000006930	ENSMUSG00000032553	ENSMUSG00000020407	ENSMUSG00000031502	ENSMUSG00000097452	ENSMUSG00000032985	ENSMUSG00000059213	ENSMUSG00000076617
																ENSMUSG00000006782	ENSMUSG00000090639	ENSMUSG00000020120	ENSMUSG00000031503	ENSMUSG00000022235	ENSMUSG00000004018	ENSMUSG00000100599	ENSMUSG00000025321
																ENSMUSG00000035355	ENSMUSG00000032554	ENSMUSG00000033953	ENSMUSG00000037725	ENSMUSG00000022231	ENSMUSG00000020458	ENSMUSG00000037353	ENSMUSG00000021215
																ENSMUSG00000004040	ENSMUSG00000035032	ENSMUSG00000078970	ENSMUSG00000037656	ENSMUSG00000022324	ENSMUSG00000040850	ENSMUSG00000009733	ENSMUSG00000021214
																ENSMUSG00000019303	ENSMUSG00000091735	ENSMUSG00000020142	ENSMUSG00000031538	ENSMUSG00000050963	ENSMUSG00000049336	ENSMUSG00000023033	ENSMUSG00000021147
																ENSMUSG00000001313	ENSMUSG00000010064	ENSMUSG00000049800	ENSMUSG00000031543	ENSMUSG00000022329	ENSMUSG00000020340	ENSMUSG00000064201	ENSMUSG00000021313
																ENSMUSG00000034936	ENSMUSG00000066357	ENSMUSG00000020288	ENSMUSG00000037492	ENSMUSG00000038760	ENSMUSG00000086909	ENSMUSG00000067594	ENSMUSG00000021301
																ENSMUSG00000017724	ENSMUSG00000032598	ENSMUSG00000085167	ENSMUSG00000056313	ENSMUSG00000022358	ENSMUSG00000036620	ENSMUSG00000022490	ENSMUSG00000041324
																ENSMUSG00000052373	ENSMUSG00000032482	ENSMUSG00000000861	ENSMUSG00000031565	ENSMUSG00000072568	ENSMUSG00000063564	ENSMUSG00000022519	ENSMUSG00000008859
																ENSMUSG00000020936	ENSMUSG00000032497	ENSMUSG00000020315	ENSMUSG00000037260	ENSMUSG00000097493	ENSMUSG00000018593	ENSMUSG00000039637	ENSMUSG00000036006
																ENSMUSG00000055805	ENSMUSG00000032502	ENSMUSG00000040850	ENSMUSG00000031483	ENSMUSG00000097039	ENSMUSG00000020524	ENSMUSG00000008658	ENSMUSG00000021340
																ENSMUSG00000046215	ENSMUSG00000032507	ENSMUSG00000040594	ENSMUSG00000063626	ENSMUSG00000022378	ENSMUSG00000013646	ENSMUSG00000059003	ENSMUSG00000016477
																ENSMUSG00000000125	ENSMUSG00000074039	ENSMUSG00000049336	ENSMUSG00000039328	ENSMUSG00000056258	ENSMUSG00000107677	ENSMUSG00000022494	ENSMUSG00000038732
																ENSMUSG00000020689	ENSMUSG00000039607	ENSMUSG00000042032	ENSMUSG00000009628	ENSMUSG00000022372	ENSMUSG00000048076	ENSMUSG00000068617	ENSMUSG00000054889
																ENSMUSG00000049354	ENSMUSG00000032517	ENSMUSG00000020436	ENSMUSG00000031584	ENSMUSG00000013846	ENSMUSG00000049892	ENSMUSG00000071637	ENSMUSG00000021360
																ENSMUSG00000040430	ENSMUSG00000006932	ENSMUSG00000044707	ENSMUSG00000094500	ENSMUSG00000079020	ENSMUSG00000020534	ENSMUSG00000041957	ENSMUSG00000086693
																ENSMUSG00000041828	ENSMUSG00000032528	ENSMUSG00000020411	ENSMUSG00000031586	ENSMUSG00000056665	ENSMUSG00000033389	ENSMUSG00000022783	ENSMUSG00000021371
																ENSMUSG00000051497	ENSMUSG00000013419	ENSMUSG00000020340	ENSMUSG00000031527	ENSMUSG00000022577	ENSMUSG00000056752	ENSMUSG00000022768	ENSMUSG00000113186
																ENSMUSG00000041654	ENSMUSG00000032523	ENSMUSG00000020363	ENSMUSG00000039633	ENSMUSG00000075590	ENSMUSG00000053930	ENSMUSG00000022763	ENSMUSG00000046876
																ENSMUSG00000034714	ENSMUSG00000025241	ENSMUSG00000063564	ENSMUSG00000031523	ENSMUSG00000048385	ENSMUSG00000020895	ENSMUSG00000041205	ENSMUSG00000038132
																ENSMUSG00000010021	ENSMUSG00000019768	ENSMUSG00000001054	ENSMUSG00000070047	ENSMUSG00000033697	ENSMUSG00000020892	ENSMUSG00000046613	ENSMUSG00000021373
																ENSMUSG00000020778	ENSMUSG00000096054	ENSMUSG00000036264	ENSMUSG00000070044	ENSMUSG00000022400	ENSMUSG00000032782	ENSMUSG00000022842	ENSMUSG00000021385
																ENSMUSG00000043857	ENSMUSG00000047712	ENSMUSG00000018239	ENSMUSG00000031636	ENSMUSG00000097613	ENSMUSG00000018470	ENSMUSG00000051146	ENSMUSG00000021478
																ENSMUSG00000059248	ENSMUSG00000019790	ENSMUSG00000018387	ENSMUSG00000031628	ENSMUSG00000022472	ENSMUSG00000018474	ENSMUSG00000050821	ENSMUSG00000112941
																ENSMUSG00000025572	ENSMUSG00000019817	ENSMUSG00000091191	ENSMUSG00000038173	ENSMUSG00000097301	ENSMUSG00000018554	ENSMUSG00000043391	ENSMUSG00000034891
																ENSMUSG00000017466	ENSMUSG00000019806	ENSMUSG00000081769	ENSMUSG00000031562	ENSMUSG00000022382	ENSMUSG00000040938	ENSMUSG00000022508	ENSMUSG00000021484
																ENSMUSG00000033880	ENSMUSG00000039910	ENSMUSG00000107677	ENSMUSG00000038257	ENSMUSG00000036529	ENSMUSG00000018293	ENSMUSG00000049076	ENSMUSG00000052087
																ENSMUSG00000005043	ENSMUSG00000071369	ENSMUSG00000078851	ENSMUSG00000031613	ENSMUSG00000022454	ENSMUSG00000060600	ENSMUSG00000022770	ENSMUSG00000021541
																ENSMUSG00000025132	ENSMUSG00000019970	ENSMUSG00000018599	ENSMUSG00000038005	ENSMUSG00000022483	ENSMUSG00000040712	ENSMUSG00000052384	ENSMUSG00000021550
																ENSMUSG00000039208	ENSMUSG00000004360	ENSMUSG00000020534	ENSMUSG00000058056	ENSMUSG00000090129	ENSMUSG00000020821	ENSMUSG00000061751	ENSMUSG00000021556
																ENSMUSG00000020668	ENSMUSG00000019789	ENSMUSG00000010025	ENSMUSG00000054162	ENSMUSG00000022994	ENSMUSG00000040620	ENSMUSG00000052133	ENSMUSG00000021559
																ENSMUSG00000020647	ENSMUSG00000000296	ENSMUSG00000018507	ENSMUSG00000031605	ENSMUSG00000003354	ENSMUSG00000045667	ENSMUSG00000022816	ENSMUSG00000074865
																ENSMUSG00000020640	ENSMUSG00000063760	ENSMUSG00000046417	ENSMUSG00000036469	ENSMUSG00000051853	ENSMUSG00000020774	ENSMUSG00000022708	ENSMUSG00000113244
																ENSMUSG00000020634	ENSMUSG00000069670	ENSMUSG00000047759	ENSMUSG00000091764	ENSMUSG00000059213	ENSMUSG00000038807	ENSMUSG00000022687	ENSMUSG00000021536
																ENSMUSG00000020601	ENSMUSG00000019782	ENSMUSG00000020892	ENSMUSG00000002346	ENSMUSG00000037280	ENSMUSG00000020847	ENSMUSG00000022661	ENSMUSG00000021587
																ENSMUSG00000020571	ENSMUSG00000045555	ENSMUSG00000018470	ENSMUSG00000019139	ENSMUSG00000023033	ENSMUSG00000017631	ENSMUSG00000022724	ENSMUSG00000071252
																ENSMUSG00000071379	ENSMUSG00000038446	ENSMUSG00000003934	ENSMUSG00000000792	ENSMUSG00000064201	ENSMUSG00000037926	ENSMUSG00000022722	ENSMUSG00000087143
																ENSMUSG00000090370	ENSMUSG00000048756	ENSMUSG00000069835	ENSMUSG00000031808	ENSMUSG00000067594	ENSMUSG00000037907	ENSMUSG00000055540	ENSMUSG00000005583
																ENSMUSG00000062054	ENSMUSG00000044770	ENSMUSG00000018554	ENSMUSG00000005413	ENSMUSG00000023046	ENSMUSG00000011877	ENSMUSG00000091243	ENSMUSG00000098087
																ENSMUSG00000020656	ENSMUSG00000019848	ENSMUSG00000040938	ENSMUSG00000031618	ENSMUSG00000022490	ENSMUSG00000037593	ENSMUSG00000064115	ENSMUSG00000003992
																ENSMUSG00000020642	ENSMUSG00000038822	ENSMUSG00000020794	ENSMUSG00000031617	ENSMUSG00000022519	ENSMUSG00000002055	ENSMUSG00000022707	ENSMUSG00000074782
																ENSMUSG00000094002	ENSMUSG00000110841	ENSMUSG00000020774	ENSMUSG00000031616	ENSMUSG00000063445	ENSMUSG00000018334	ENSMUSG00000052516	ENSMUSG00000021702
																ENSMUSG00000061911	ENSMUSG00000058298	ENSMUSG00000038807	ENSMUSG00000031683	ENSMUSG00000022543	ENSMUSG00000017677	ENSMUSG00000022867	ENSMUSG00000113070
																ENSMUSG00000020651	ENSMUSG00000019856	ENSMUSG00000069814	ENSMUSG00000071064	ENSMUSG00000008658	ENSMUSG00000070354	ENSMUSG00000102344	ENSMUSG00000021676
																ENSMUSG00000090946	ENSMUSG00000038122	ENSMUSG00000000282	ENSMUSG00000031712	ENSMUSG00000059003	ENSMUSG00000078771	ENSMUSG00000022865	ENSMUSG00000021670
																ENSMUSG00000052125	ENSMUSG00000019874	ENSMUSG00000109715	ENSMUSG00000002885	ENSMUSG00000022494	ENSMUSG00000017561	ENSMUSG00000022893	ENSMUSG00000041773
																ENSMUSG00000035799	ENSMUSG00000009647	ENSMUSG00000038178	ENSMUSG00000013033	ENSMUSG00000109857	ENSMUSG00000035441	ENSMUSG00000053414	ENSMUSG00000021647
																ENSMUSG00000047446	ENSMUSG00000058297	ENSMUSG00000020848	ENSMUSG00000005469	ENSMUSG00000022678	ENSMUSG00000020701	ENSMUSG00000022978	ENSMUSG00000034751
																ENSMUSG00000021010	ENSMUSG00000020099	ENSMUSG00000020847	ENSMUSG00000034656	ENSMUSG00000068617	ENSMUSG00000069793	ENSMUSG00000089774	ENSMUSG00000021721
																ENSMUSG00000035105	ENSMUSG00000020098	ENSMUSG00000087322	ENSMUSG00000034041	ENSMUSG00000071637	ENSMUSG00000018171	ENSMUSG00000043301	ENSMUSG00000021701
																ENSMUSG00000021027	ENSMUSG00000020096	ENSMUSG00000053783	ENSMUSG00000003813	ENSMUSG00000041957	ENSMUSG00000046442	ENSMUSG00000040605	ENSMUSG00000049985
																ENSMUSG00000035431	ENSMUSG00000037151	ENSMUSG00000020846	ENSMUSG00000060038	ENSMUSG00000022763	ENSMUSG00000020486	ENSMUSG00000023809	ENSMUSG00000021758
																ENSMUSG00000045930	ENSMUSG00000020090	ENSMUSG00000011877	ENSMUSG00000031698	ENSMUSG00000041205	ENSMUSG00000009356	ENSMUSG00000090069	ENSMUSG00000042348
																ENSMUSG00000020990	ENSMUSG00000020085	ENSMUSG00000000631	ENSMUSG00000045333	ENSMUSG00000046613	ENSMUSG00000069763	ENSMUSG00000089941	ENSMUSG00000025277
																ENSMUSG00000021094	ENSMUSG00000037031	ENSMUSG00000037593	ENSMUSG00000031659	ENSMUSG00000051146	ENSMUSG00000003949	ENSMUSG00000068037	ENSMUSG00000021745
																ENSMUSG00000021098	ENSMUSG00000019873	ENSMUSG00000002055	ENSMUSG00000043668	ENSMUSG00000050821	ENSMUSG00000056158	ENSMUSG00000079657	ENSMUSG00000017491
																ENSMUSG00000034460	ENSMUSG00000037876	ENSMUSG00000017390	ENSMUSG00000031740	ENSMUSG00000097401	ENSMUSG00000020866	ENSMUSG00000015127	ENSMUSG00000058317
																ENSMUSG00000021113	ENSMUSG00000001663	ENSMUSG00000002058	ENSMUSG00000031762	ENSMUSG00000068428	ENSMUSG00000039096	ENSMUSG00000047507	ENSMUSG00000093561
																ENSMUSG00000044912	ENSMUSG00000001119	ENSMUSG00000018334	ENSMUSG00000110710	ENSMUSG00000049076	ENSMUSG00000038976	ENSMUSG00000025739	ENSMUSG00000021820
																ENSMUSG00000029878	ENSMUSG00000020262	ENSMUSG00000017677	ENSMUSG00000031775	ENSMUSG00000022770	ENSMUSG00000047181	ENSMUSG00000025738	ENSMUSG00000071567
																ENSMUSG00000021057	ENSMUSG00000009292	ENSMUSG00000017561	ENSMUSG00000031796	ENSMUSG00000035790	ENSMUSG00000018672	ENSMUSG00000037098	ENSMUSG00000021782
																ENSMUSG00000059970	ENSMUSG00000000732	ENSMUSG00000020701	ENSMUSG00000036510	ENSMUSG00000022814	ENSMUSG00000049807	ENSMUSG00000024180	ENSMUSG00000021866
																ENSMUSG00000060716	ENSMUSG00000045912	ENSMUSG00000018845	ENSMUSG00000031871	ENSMUSG00000061751	ENSMUSG00000018537	ENSMUSG00000048905	ENSMUSG00000021870
																ENSMUSG00000015143	ENSMUSG00000111977	ENSMUSG00000034940	ENSMUSG00000096188	ENSMUSG00000052133	ENSMUSG00000058756	ENSMUSG00000042345	ENSMUSG00000021948
																ENSMUSG00000032705	ENSMUSG00000020331	ENSMUSG00000000805	ENSMUSG00000014786	ENSMUSG00000022816	ENSMUSG00000037992	ENSMUSG00000041119	ENSMUSG00000006522
																ENSMUSG00000066438	ENSMUSG00000035835	ENSMUSG00000018427	ENSMUSG00000014846	ENSMUSG00000022790	ENSMUSG00000017493	ENSMUSG00000055202	ENSMUSG00000021892
																ENSMUSG00000021136	ENSMUSG00000013833	ENSMUSG00000020485	ENSMUSG00000031906	ENSMUSG00000022708	ENSMUSG00000006930	ENSMUSG00000095325	ENSMUSG00000041408
																ENSMUSG00000042734	ENSMUSG00000035773	ENSMUSG00000018378	ENSMUSG00000000303	ENSMUSG00000052459	ENSMUSG00000006782	ENSMUSG00000092412	ENSMUSG00000037824
																ENSMUSG00000113184	ENSMUSG00000035621	ENSMUSG00000048616	ENSMUSG00000003657	ENSMUSG00000022687	ENSMUSG00000035007	ENSMUSG00000041354	ENSMUSG00000048379
																ENSMUSG00000021219	ENSMUSG00000043822	ENSMUSG00000056158	ENSMUSG00000033763	ENSMUSG00000075033	ENSMUSG00000003518	ENSMUSG00000024330	ENSMUSG00000037536
																ENSMUSG00000021226	ENSMUSG00000051067	ENSMUSG00000047181	ENSMUSG00000033579	ENSMUSG00000022751	ENSMUSG00000034793	ENSMUSG00000038838	ENSMUSG00000035896
																ENSMUSG00000034271	ENSMUSG00000035041	ENSMUSG00000038967	ENSMUSG00000031772	ENSMUSG00000035107	ENSMUSG00000020925	ENSMUSG00000001525	ENSMUSG00000010406
																ENSMUSG00000021256	ENSMUSG00000034949	ENSMUSG00000038756	ENSMUSG00000055435	ENSMUSG00000022722	ENSMUSG00000020926	ENSMUSG00000024459	ENSMUSG00000022211
																ENSMUSG00000048483	ENSMUSG00000034902	ENSMUSG00000018672	ENSMUSG00000034330	ENSMUSG00000055540	ENSMUSG00000020930	ENSMUSG00000036036	ENSMUSG00000040618
																ENSMUSG00000090812	ENSMUSG00000055053	ENSMUSG00000049807	ENSMUSG00000031841	ENSMUSG00000052504	ENSMUSG00000020932	ENSMUSG00000024462	ENSMUSG00000021990
																ENSMUSG00000114153	ENSMUSG00000034758	ENSMUSG00000038255	ENSMUSG00000031837	ENSMUSG00000091243	ENSMUSG00000020936	ENSMUSG00000073394	ENSMUSG00000048279
																ENSMUSG00000047414	ENSMUSG00000074862	ENSMUSG00000017493	ENSMUSG00000045246	ENSMUSG00000064115	ENSMUSG00000049354	ENSMUSG00000096847	ENSMUSG00000048281
																ENSMUSG00000033854	ENSMUSG00000054708	ENSMUSG00000006930	ENSMUSG00000031827	ENSMUSG00000052516	ENSMUSG00000040699	ENSMUSG00000023966	ENSMUSG00000022037
																ENSMUSG00000021179	ENSMUSG00000020032	ENSMUSG00000017176	ENSMUSG00000031825	ENSMUSG00000022867	ENSMUSG00000040548	ENSMUSG00000090115	ENSMUSG00000059456
																ENSMUSG00000047415	ENSMUSG00000020038	ENSMUSG00000006782	ENSMUSG00000031812	ENSMUSG00000103932	ENSMUSG00000040373	ENSMUSG00000040260	ENSMUSG00000022075
																ENSMUSG00000021194	ENSMUSG00000059602	ENSMUSG00000020919	ENSMUSG00000014444	ENSMUSG00000022865	ENSMUSG00000020599	ENSMUSG00000039316	ENSMUSG00000022094
																ENSMUSG00000057963	ENSMUSG00000069539	ENSMUSG00000004040	ENSMUSG00000034796	ENSMUSG00000053414	ENSMUSG00000020604	ENSMUSG00000048915	ENSMUSG00000022096
																ENSMUSG00000021203	ENSMUSG00000019979	ENSMUSG00000035172	ENSMUSG00000001472	ENSMUSG00000022978	ENSMUSG00000051497	ENSMUSG00000091636	ENSMUSG00000022105
																ENSMUSG00000040867	ENSMUSG00000019961	ENSMUSG00000035112	ENSMUSG00000031974	ENSMUSG00000089774	ENSMUSG00000047904	ENSMUSG00000024064	ENSMUSG00000033446
																ENSMUSG00000037904	ENSMUSG00000097164	ENSMUSG00000078651	ENSMUSG00000031980	ENSMUSG00000022951	ENSMUSG00000034714	ENSMUSG00000033966	ENSMUSG00000022108
																ENSMUSG00000001270	ENSMUSG00000074785	ENSMUSG00000001313	ENSMUSG00000036913	ENSMUSG00000043301	ENSMUSG00000010021	ENSMUSG00000024150	ENSMUSG00000060126
																ENSMUSG00000049792	ENSMUSG00000045867	ENSMUSG00000034936	ENSMUSG00000033998	ENSMUSG00000040666	ENSMUSG00000020776	ENSMUSG00000034998	ENSMUSG00000044350
																ENSMUSG00000037679	ENSMUSG00000036478	ENSMUSG00000052373	ENSMUSG00000057060	ENSMUSG00000023809	ENSMUSG00000020810	ENSMUSG00000066057	ENSMUSG00000050505
																ENSMUSG00000021143	ENSMUSG00000019966	ENSMUSG00000020936	ENSMUSG00000090290	ENSMUSG00000090069	ENSMUSG00000043857	ENSMUSG00000041225	ENSMUSG00000055639
																ENSMUSG00000076617	ENSMUSG00000019888	ENSMUSG00000046215	ENSMUSG00000025809	ENSMUSG00000069135	ENSMUSG00000020823	ENSMUSG00000042942	ENSMUSG00000005148
																ENSMUSG00000048562	ENSMUSG00000111990	ENSMUSG00000049354	ENSMUSG00000025887	ENSMUSG00000068037	ENSMUSG00000017718	ENSMUSG00000097440	ENSMUSG00000033060
																ENSMUSG00000097709	ENSMUSG00000091455	ENSMUSG00000040373	ENSMUSG00000032006	ENSMUSG00000079657	ENSMUSG00000017466	ENSMUSG00000024413	ENSMUSG00000022125
																ENSMUSG00000041324	ENSMUSG00000056888	ENSMUSG00000018800	ENSMUSG00000057367	ENSMUSG00000024170	ENSMUSG00000033857	ENSMUSG00000024423	ENSMUSG00000032925
																ENSMUSG00000113216	ENSMUSG00000035681	ENSMUSG00000051497	ENSMUSG00000053110	ENSMUSG00000036636	ENSMUSG00000005043	ENSMUSG00000036225	ENSMUSG00000054263
																ENSMUSG00000076431	ENSMUSG00000006764	ENSMUSG00000041592	ENSMUSG00000031932	ENSMUSG00000047507	ENSMUSG00000018012	ENSMUSG00000059898	ENSMUSG00000022246
																ENSMUSG00000086363	ENSMUSG00000020130	ENSMUSG00000034714	ENSMUSG00000031934	ENSMUSG00000091475	ENSMUSG00000020654	ENSMUSG00000044393	ENSMUSG00000039458
																ENSMUSG00000016477	ENSMUSG00000069520	ENSMUSG00000010021	ENSMUSG00000074505	ENSMUSG00000025738	ENSMUSG00000020608	ENSMUSG00000024268	ENSMUSG00000097452
																ENSMUSG00000049115	ENSMUSG00000034813	ENSMUSG00000020758	ENSMUSG00000037405	ENSMUSG00000036775	ENSMUSG00000020589	ENSMUSG00000057455	ENSMUSG00000022235
																ENSMUSG00000045827	ENSMUSG00000025795	ENSMUSG00000020778	ENSMUSG00000032177	ENSMUSG00000024213	ENSMUSG00000020607	ENSMUSG00000024378	ENSMUSG00000022231
																ENSMUSG00000060147	ENSMUSG00000034667	ENSMUSG00000034227	ENSMUSG00000045087	ENSMUSG00000041119	ENSMUSG00000020591	ENSMUSG00000042834	ENSMUSG00000022324
																ENSMUSG00000021360	ENSMUSG00000078429	ENSMUSG00000043857	ENSMUSG00000032194	ENSMUSG00000053390	ENSMUSG00000051726	ENSMUSG00000024376	ENSMUSG00000050963
																ENSMUSG00000038518	ENSMUSG00000025422	ENSMUSG00000020823	ENSMUSG00000032198	ENSMUSG00000024319	ENSMUSG00000071379	ENSMUSG00000060275	ENSMUSG00000038760
																ENSMUSG00000038175	ENSMUSG00000019467	ENSMUSG00000017466	ENSMUSG00000066839	ENSMUSG00000024330	ENSMUSG00000052632	ENSMUSG00000024486	ENSMUSG00000022312
																ENSMUSG00000043631	ENSMUSG00000040415	ENSMUSG00000025132	ENSMUSG00000001349	ENSMUSG00000007039	ENSMUSG00000076432	ENSMUSG00000042660	ENSMUSG00000022425
																ENSMUSG00000047842	ENSMUSG00000074657	ENSMUSG00000039208	ENSMUSG00000043067	ENSMUSG00000036036	ENSMUSG00000061911	ENSMUSG00000046387	ENSMUSG00000022358
																ENSMUSG00000021478	ENSMUSG00000040354	ENSMUSG00000043673	ENSMUSG00000062257	ENSMUSG00000024462	ENSMUSG00000112663	ENSMUSG00000051401	ENSMUSG00000022351
																ENSMUSG00000069227	ENSMUSG00000044005	ENSMUSG00000020601	ENSMUSG00000087531	ENSMUSG00000023960	ENSMUSG00000020674	ENSMUSG00000024501	ENSMUSG00000072568
																ENSMUSG00000034891	ENSMUSG00000025366	ENSMUSG00000071398	ENSMUSG00000033453	ENSMUSG00000038545	ENSMUSG00000020651	ENSMUSG00000046886	ENSMUSG00000097493
																ENSMUSG00000074886	ENSMUSG00000025355	ENSMUSG00000051726	ENSMUSG00000032035	ENSMUSG00000023990	ENSMUSG00000035933	ENSMUSG00000050875	ENSMUSG00000056258
																ENSMUSG00000021493	ENSMUSG00000025348	ENSMUSG00000071379	ENSMUSG00000032038	ENSMUSG00000040260	ENSMUSG00000002997	ENSMUSG00000038059	ENSMUSG00000005124
																ENSMUSG00000021501	ENSMUSG00000020451	ENSMUSG00000090370	ENSMUSG00000032128	ENSMUSG00000039316	ENSMUSG00000097494	ENSMUSG00000024617	ENSMUSG00000013846
																ENSMUSG00000021496	ENSMUSG00000034587	ENSMUSG00000062054	ENSMUSG00000053310	ENSMUSG00000024201	ENSMUSG00000020561	ENSMUSG00000045629	ENSMUSG00000059895
																ENSMUSG00000021541	ENSMUSG00000034570	ENSMUSG00000113670	ENSMUSG00000001942	ENSMUSG00000048915	ENSMUSG00000035799	ENSMUSG00000045730	ENSMUSG00000056665
																ENSMUSG00000050002	ENSMUSG00000075702	ENSMUSG00000073164	ENSMUSG00000023186	ENSMUSG00000091636	ENSMUSG00000047446	ENSMUSG00000045991	ENSMUSG00000022577
																ENSMUSG00000005312	ENSMUSG00000020435	ENSMUSG00000020656	ENSMUSG00000032024	ENSMUSG00000024067	ENSMUSG00000035954	ENSMUSG00000024517	ENSMUSG00000022580
																ENSMUSG00000035248	ENSMUSG00000054986	ENSMUSG00000020642	ENSMUSG00000032020	ENSMUSG00000033966	ENSMUSG00000020954	ENSMUSG00000053477	ENSMUSG00000075590
																ENSMUSG00000021476	ENSMUSG00000004748	ENSMUSG00000094002	ENSMUSG00000049313	ENSMUSG00000036918	ENSMUSG00000021027	ENSMUSG00000025885	ENSMUSG00000053929
																ENSMUSG00000033102	ENSMUSG00000003585	ENSMUSG00000020674	ENSMUSG00000032017	ENSMUSG00000034709	ENSMUSG00000021028	ENSMUSG00000041607	ENSMUSG00000033697
																ENSMUSG00000097360	ENSMUSG00000009075	ENSMUSG00000020651	ENSMUSG00000032135	ENSMUSG00000041225	ENSMUSG00000035431	ENSMUSG00000058881	ENSMUSG00000022443
																ENSMUSG00000021536	ENSMUSG00000009073	ENSMUSG00000090946	ENSMUSG00000032085	ENSMUSG00000042942	ENSMUSG00000020986	ENSMUSG00000035372	ENSMUSG00000033039
																ENSMUSG00000017756	ENSMUSG00000020476	ENSMUSG00000052125	ENSMUSG00000032026	ENSMUSG00000024294	ENSMUSG00000034761	ENSMUSG00000024851	ENSMUSG00000068114
																ENSMUSG00000021567	ENSMUSG00000041164	ENSMUSG00000035799	ENSMUSG00000032268	ENSMUSG00000040957	ENSMUSG00000044548	ENSMUSG00000034616	ENSMUSG00000022456
																ENSMUSG00000069171	ENSMUSG00000041073	ENSMUSG00000036095	ENSMUSG00000000168	ENSMUSG00000024423	ENSMUSG00000021094	ENSMUSG00000067889	ENSMUSG00000016624
																ENSMUSG00000087143	ENSMUSG00000041046	ENSMUSG00000047446	ENSMUSG00000032064	ENSMUSG00000036225	ENSMUSG00000021048	ENSMUSG00000024873	ENSMUSG00000022382
																ENSMUSG00000034488	ENSMUSG00000020431	ENSMUSG00000112112	ENSMUSG00000032062	ENSMUSG00000057455	ENSMUSG00000052609	ENSMUSG00000047810	ENSMUSG00000103674
																ENSMUSG00000021613	ENSMUSG00000020427	ENSMUSG00000112054	ENSMUSG00000078307	ENSMUSG00000042834	ENSMUSG00000112030	ENSMUSG00000024955	ENSMUSG00000054863
																ENSMUSG00000047419	ENSMUSG00000020413	ENSMUSG00000020950	ENSMUSG00000074345	ENSMUSG00000024376	ENSMUSG00000047454	ENSMUSG00000032773	ENSMUSG00000035828
																ENSMUSG00000087334	ENSMUSG00000020407	ENSMUSG00000020956	ENSMUSG00000037493	ENSMUSG00000024486	ENSMUSG00000060716	ENSMUSG00000071655	ENSMUSG00000015363
																ENSMUSG00000051111	ENSMUSG00000033953	ENSMUSG00000021010	ENSMUSG00000035594	ENSMUSG00000047307	ENSMUSG00000021125	ENSMUSG00000071646	ENSMUSG00000036529
																ENSMUSG00000021670	ENSMUSG00000078970	ENSMUSG00000035105	ENSMUSG00000032320	ENSMUSG00000024454	ENSMUSG00000021133	ENSMUSG00000024661	ENSMUSG00000003354
																ENSMUSG00000041817	ENSMUSG00000045671	ENSMUSG00000035431	ENSMUSG00000032316	ENSMUSG00000024501	ENSMUSG00000002679	ENSMUSG00000024665	ENSMUSG00000051853
																ENSMUSG00000021662	ENSMUSG00000020142	ENSMUSG00000020986	ENSMUSG00000038264	ENSMUSG00000033319	ENSMUSG00000042700	ENSMUSG00000035735	ENSMUSG00000059213
																ENSMUSG00000021638	ENSMUSG00000049800	ENSMUSG00000113429	ENSMUSG00000051243	ENSMUSG00000062210	ENSMUSG00000021219	ENSMUSG00000024743	ENSMUSG00000023017
																ENSMUSG00000069089	ENSMUSG00000049659	ENSMUSG00000020978	ENSMUSG00000057818	ENSMUSG00000086600	ENSMUSG00000042540	ENSMUSG00000090291	ENSMUSG00000023021
																ENSMUSG00000041417	ENSMUSG00000049811	ENSMUSG00000020990	ENSMUSG00000032334	ENSMUSG00000073565	ENSMUSG00000042350	ENSMUSG00000046805	ENSMUSG00000023033
																ENSMUSG00000034751	ENSMUSG00000000861	ENSMUSG00000021068	ENSMUSG00000032340	ENSMUSG00000024594	ENSMUSG00000019235	ENSMUSG00000039982	ENSMUSG00000000532
																ENSMUSG00000042743	ENSMUSG00000044072	ENSMUSG00000021094	ENSMUSG00000032289	ENSMUSG00000058152	ENSMUSG00000034271	ENSMUSG00000024695	ENSMUSG00000064201
																ENSMUSG00000021714	ENSMUSG00000020315	ENSMUSG00000034460	ENSMUSG00000034485	ENSMUSG00000024617	ENSMUSG00000048483	ENSMUSG00000024640	ENSMUSG00000046834
																ENSMUSG00000021719	ENSMUSG00000040850	ENSMUSG00000021113	ENSMUSG00000032816	ENSMUSG00000045991	ENSMUSG00000066392	ENSMUSG00000024639	ENSMUSG00000067594
																ENSMUSG00000021721	ENSMUSG00000020311	ENSMUSG00000021057	ENSMUSG00000041696	ENSMUSG00000024517	ENSMUSG00000047414	ENSMUSG00000053279	ENSMUSG00000023046
																ENSMUSG00000021701	ENSMUSG00000049336	ENSMUSG00000059970	ENSMUSG00000032387	ENSMUSG00000046318	ENSMUSG00000033854	ENSMUSG00000058624	ENSMUSG00000023055
																ENSMUSG00000032727	ENSMUSG00000042032	ENSMUSG00000021062	ENSMUSG00000032373	ENSMUSG00000062526	ENSMUSG00000045404	ENSMUSG00000048612	ENSMUSG00000022490
																ENSMUSG00000049985	ENSMUSG00000020436	ENSMUSG00000060716	ENSMUSG00000053040	ENSMUSG00000046415	ENSMUSG00000033530	ENSMUSG00000067199	ENSMUSG00000093575
																ENSMUSG00000021765	ENSMUSG00000020411	ENSMUSG00000032705	ENSMUSG00000036943	ENSMUSG00000025885	ENSMUSG00000021180	ENSMUSG00000042401	ENSMUSG00000022519
																ENSMUSG00000021725	ENSMUSG00000020340	ENSMUSG00000066438	ENSMUSG00000032366	ENSMUSG00000035765	ENSMUSG00000021182	ENSMUSG00000025207	ENSMUSG00000039637
																ENSMUSG00000091423	ENSMUSG00000063564	ENSMUSG00000042734	ENSMUSG00000032231	ENSMUSG00000078963	ENSMUSG00000057963	ENSMUSG00000037126	ENSMUSG00000022544
																ENSMUSG00000021732	ENSMUSG00000001054	ENSMUSG00000113184	ENSMUSG00000013584	ENSMUSG00000041607	ENSMUSG00000041716	ENSMUSG00000071528	ENSMUSG00000008658
																ENSMUSG00000021752	ENSMUSG00000020334	ENSMUSG00000021219	ENSMUSG00000032232	ENSMUSG00000043498	ENSMUSG00000021091	ENSMUSG00000033717	ENSMUSG00000059003
																ENSMUSG00000056296	ENSMUSG00000018906	ENSMUSG00000034271	ENSMUSG00000104273	ENSMUSG00000024829	ENSMUSG00000048251	ENSMUSG00000025089	ENSMUSG00000039179
																ENSMUSG00000045201	ENSMUSG00000107677	ENSMUSG00000021256	ENSMUSG00000089865	ENSMUSG00000024851	ENSMUSG00000040856	ENSMUSG00000087095	ENSMUSG00000022494
																ENSMUSG00000017491	ENSMUSG00000049892	ENSMUSG00000021257	ENSMUSG00000034563	ENSMUSG00000034616	ENSMUSG00000075707	ENSMUSG00000046269	ENSMUSG00000044117
																ENSMUSG00000095280	ENSMUSG00000042650	ENSMUSG00000048483	ENSMUSG00000032202	ENSMUSG00000049303	ENSMUSG00000017843	ENSMUSG00000031161	ENSMUSG00000041957
																ENSMUSG00000039081	ENSMUSG00000020534	ENSMUSG00000021033	ENSMUSG00000092622	ENSMUSG00000067889	ENSMUSG00000021278	ENSMUSG00000039231	ENSMUSG00000022769
																ENSMUSG00000021782	ENSMUSG00000010025	ENSMUSG00000033854	ENSMUSG00000062151	ENSMUSG00000024873	ENSMUSG00000001270	ENSMUSG00000040363	ENSMUSG00000022768
																ENSMUSG00000021870	ENSMUSG00000046417	ENSMUSG00000033731	ENSMUSG00000007656	ENSMUSG00000039148	ENSMUSG00000049792	ENSMUSG00000097497	ENSMUSG00000071636
																ENSMUSG00000040717	ENSMUSG00000033389	ENSMUSG00000021180	ENSMUSG00000111348	ENSMUSG00000092341	ENSMUSG00000037679	ENSMUSG00000036699	ENSMUSG00000022763
																ENSMUSG00000021895	ENSMUSG00000020910	ENSMUSG00000047415	ENSMUSG00000032179	ENSMUSG00000092274	ENSMUSG00000011148	ENSMUSG00000091556	ENSMUSG00000043008
																ENSMUSG00000040640	ENSMUSG00000052921	ENSMUSG00000057963	ENSMUSG00000032348	ENSMUSG00000024816	ENSMUSG00000037594	ENSMUSG00000006373	ENSMUSG00000041205
																ENSMUSG00000006527	ENSMUSG00000020895	ENSMUSG00000094910	ENSMUSG00000032332	ENSMUSG00000032648	ENSMUSG00000021143	ENSMUSG00000050379	ENSMUSG00000046613
																ENSMUSG00000071547	ENSMUSG00000097386	ENSMUSG00000041323	ENSMUSG00000032261	ENSMUSG00000056629	ENSMUSG00000076617	ENSMUSG00000036502	ENSMUSG00000051146
																ENSMUSG00000021913	ENSMUSG00000020892	ENSMUSG00000021260	ENSMUSG00000032872	ENSMUSG00000024968	ENSMUSG00000021214	ENSMUSG00000105993	ENSMUSG00000050821
																ENSMUSG00000021943	ENSMUSG00000018470	ENSMUSG00000001270	ENSMUSG00000032419	ENSMUSG00000053080	ENSMUSG00000021313	ENSMUSG00000016150	ENSMUSG00000022843
																ENSMUSG00000041078	ENSMUSG00000043419	ENSMUSG00000037679	ENSMUSG00000047606	ENSMUSG00000032773	ENSMUSG00000021311	ENSMUSG00000045284	ENSMUSG00000043391
																ENSMUSG00000021803	ENSMUSG00000003934	ENSMUSG00000021143	ENSMUSG00000032356	ENSMUSG00000024661	ENSMUSG00000052374	ENSMUSG00000031099	ENSMUSG00000022508
																ENSMUSG00000037824	ENSMUSG00000042826	ENSMUSG00000049036	ENSMUSG00000037410	ENSMUSG00000024665	ENSMUSG00000021301	ENSMUSG00000001173	ENSMUSG00000022537
																ENSMUSG00000021792	ENSMUSG00000040746	ENSMUSG00000076617	ENSMUSG00000046402	ENSMUSG00000035735	ENSMUSG00000113309	ENSMUSG00000037010	ENSMUSG00000049076
																ENSMUSG00000000957	ENSMUSG00000040712	ENSMUSG00000042029	ENSMUSG00000032463	ENSMUSG00000024743	ENSMUSG00000041324	ENSMUSG00000036198	ENSMUSG00000022770
																ENSMUSG00000022208	ENSMUSG00000020821	ENSMUSG00000021215	ENSMUSG00000032462	ENSMUSG00000090291	ENSMUSG00000008859	ENSMUSG00000055653	ENSMUSG00000022814
																ENSMUSG00000022212	ENSMUSG00000040620	ENSMUSG00000021147	ENSMUSG00000043154	ENSMUSG00000024736	ENSMUSG00000009734	ENSMUSG00000051851	ENSMUSG00000061751
																ENSMUSG00000022216	ENSMUSG00000018451	ENSMUSG00000041324	ENSMUSG00000035606	ENSMUSG00000024695	ENSMUSG00000016477	ENSMUSG00000054850	ENSMUSG00000022840
																ENSMUSG00000002325	ENSMUSG00000020794	ENSMUSG00000021319	ENSMUSG00000032531	ENSMUSG00000024640	ENSMUSG00000044734	ENSMUSG00000023092	ENSMUSG00000052133
																ENSMUSG00000021974	ENSMUSG00000020774	ENSMUSG00000019132	ENSMUSG00000032548	ENSMUSG00000024639	ENSMUSG00000021411	ENSMUSG00000035847	ENSMUSG00000022827
																ENSMUSG00000044461	ENSMUSG00000038807	ENSMUSG00000021340	ENSMUSG00000032553	ENSMUSG00000039126	ENSMUSG00000039087	ENSMUSG00000002012	ENSMUSG00000022790
																ENSMUSG00000048279	ENSMUSG00000069814	ENSMUSG00000048978	ENSMUSG00000035032	ENSMUSG00000024713	ENSMUSG00000021360	ENSMUSG00000002006	ENSMUSG00000022708
																ENSMUSG00000022044	ENSMUSG00000045374	ENSMUSG00000113216	ENSMUSG00000032570	ENSMUSG00000053279	ENSMUSG00000015396	ENSMUSG00000031398	ENSMUSG00000052459
																ENSMUSG00000022054	ENSMUSG00000038178	ENSMUSG00000076431	ENSMUSG00000023249	ENSMUSG00000058624	ENSMUSG00000057531	ENSMUSG00000031402	ENSMUSG00000022661
																ENSMUSG00000022055	ENSMUSG00000020848	ENSMUSG00000086363	ENSMUSG00000037977	ENSMUSG00000041360	ENSMUSG00000000253	ENSMUSG00000082208	ENSMUSG00000035107
																ENSMUSG00000014813	ENSMUSG00000020847	ENSMUSG00000016477	ENSMUSG00000010051	ENSMUSG00000041180	ENSMUSG00000021373	ENSMUSG00000084904	ENSMUSG00000055540
																ENSMUSG00000022061	ENSMUSG00000053783	ENSMUSG00000038732	ENSMUSG00000079334	ENSMUSG00000024998	ENSMUSG00000021464	ENSMUSG00000071723	ENSMUSG00000089685
																ENSMUSG00000034248	ENSMUSG00000020846	ENSMUSG00000049115	ENSMUSG00000057969	ENSMUSG00000050121	ENSMUSG00000021478	ENSMUSG00000025656	ENSMUSG00000052504
																ENSMUSG00000033730	ENSMUSG00000020843	ENSMUSG00000039087	ENSMUSG00000032562	ENSMUSG00000025016	ENSMUSG00000043183	ENSMUSG00000031297	ENSMUSG00000091243
																ENSMUSG00000022097	ENSMUSG00000011877	ENSMUSG00000021360	ENSMUSG00000032596	ENSMUSG00000042401	ENSMUSG00000034891	ENSMUSG00000031310	ENSMUSG00000064115
																ENSMUSG00000022096	ENSMUSG00000037750	ENSMUSG00000038518	ENSMUSG00000052911	ENSMUSG00000025207	ENSMUSG00000025876	ENSMUSG00000046449	ENSMUSG00000052516
																ENSMUSG00000022103	ENSMUSG00000037593	ENSMUSG00000038042	ENSMUSG00000066357	ENSMUSG00000100417	ENSMUSG00000021484	ENSMUSG00000031224	ENSMUSG00000048490
																ENSMUSG00000060126	ENSMUSG00000002055	ENSMUSG00000113255	ENSMUSG00000053646	ENSMUSG00000037126	ENSMUSG00000052087	ENSMUSG00000031230	ENSMUSG00000022867
																ENSMUSG00000034795	ENSMUSG00000017390	ENSMUSG00000043631	ENSMUSG00000104674	ENSMUSG00000043639	ENSMUSG00000035367	ENSMUSG00000025665	ENSMUSG00000103851
																ENSMUSG00000035566	ENSMUSG00000002058	ENSMUSG00000047842	ENSMUSG00000105230	ENSMUSG00000033717	ENSMUSG00000021555	ENSMUSG00000034755	ENSMUSG00000022865
																ENSMUSG00000050505	ENSMUSG00000018334	ENSMUSG00000021478	ENSMUSG00000032482	ENSMUSG00000025089	ENSMUSG00000113244	ENSMUSG00000051323	ENSMUSG00000022893
																ENSMUSG00000055639	ENSMUSG00000017677	ENSMUSG00000034891	ENSMUSG00000054792	ENSMUSG00000087095	ENSMUSG00000021536	ENSMUSG00000031256	ENSMUSG00000022960
																ENSMUSG00000033083	ENSMUSG00000070354	ENSMUSG00000021493	ENSMUSG00000032497	ENSMUSG00000072437	ENSMUSG00000021598	ENSMUSG00000033578	ENSMUSG00000089774
																ENSMUSG00000022124	ENSMUSG00000078771	ENSMUSG00000021541	ENSMUSG00000032502	ENSMUSG00000024997	ENSMUSG00000021567	ENSMUSG00000033436	ENSMUSG00000022951
																ENSMUSG00000055717	ENSMUSG00000020707	ENSMUSG00000005312	ENSMUSG00000086596	ENSMUSG00000046269	ENSMUSG00000057649	ENSMUSG00000052676	ENSMUSG00000043301
																ENSMUSG00000022114	ENSMUSG00000017686	ENSMUSG00000055254	ENSMUSG00000032431	ENSMUSG00000009731	ENSMUSG00000001542	ENSMUSG00000043384	ENSMUSG00000074892
																ENSMUSG00000022112	ENSMUSG00000035441	ENSMUSG00000033102	ENSMUSG00000032434	ENSMUSG00000040363	ENSMUSG00000021596	ENSMUSG00000072966	ENSMUSG00000040605
																ENSMUSG00000022139	ENSMUSG00000035413	ENSMUSG00000021536	ENSMUSG00000039607	ENSMUSG00000044148	ENSMUSG00000069171	ENSMUSG00000048040	ENSMUSG00000052397
																ENSMUSG00000051212	ENSMUSG00000020701	ENSMUSG00000021567	ENSMUSG00000032517	ENSMUSG00000031066	ENSMUSG00000087143	ENSMUSG00000031284	ENSMUSG00000023809
																ENSMUSG00000041594	ENSMUSG00000018405	ENSMUSG00000021591	ENSMUSG00000111219	ENSMUSG00000097824	ENSMUSG00000074794	ENSMUSG00000031285	ENSMUSG00000090069
																ENSMUSG00000041849	ENSMUSG00000000805	ENSMUSG00000069171	ENSMUSG00000104494	ENSMUSG00000036699	ENSMUSG00000051098	ENSMUSG00000025268	ENSMUSG00000037196
																ENSMUSG00000054263	ENSMUSG00000034297	ENSMUSG00000087143	ENSMUSG00000006932	ENSMUSG00000091556	ENSMUSG00000021614	ENSMUSG00000025266	ENSMUSG00000038347
																ENSMUSG00000005360	ENSMUSG00000020513	ENSMUSG00000074794	ENSMUSG00000032528	ENSMUSG00000006373	ENSMUSG00000003992	ENSMUSG00000025264	ENSMUSG00000044501
																ENSMUSG00000022253	ENSMUSG00000018427	ENSMUSG00000035840	ENSMUSG00000032523	ENSMUSG00000036502	ENSMUSG00000021702	ENSMUSG00000087403	ENSMUSG00000023909
																ENSMUSG00000022206	ENSMUSG00000061666	ENSMUSG00000034488	ENSMUSG00000066235	ENSMUSG00000016150	ENSMUSG00000047419	ENSMUSG00000041633	ENSMUSG00000024130
																ENSMUSG00000025370	ENSMUSG00000018378	ENSMUSG00000050919	ENSMUSG00000111605	ENSMUSG00000050926	ENSMUSG00000021676	ENSMUSG00000025658	ENSMUSG00000079657
																ENSMUSG00000022321	ENSMUSG00000048616	ENSMUSG00000041417	ENSMUSG00000036814	ENSMUSG00000045284	ENSMUSG00000021671	ENSMUSG00000031303	ENSMUSG00000045316
																ENSMUSG00000040420	ENSMUSG00000056158	ENSMUSG00000034751	ENSMUSG00000025241	ENSMUSG00000037010	ENSMUSG00000041773	ENSMUSG00000031360	ENSMUSG00000036636
																ENSMUSG00000097452	ENSMUSG00000020864	ENSMUSG00000021709	ENSMUSG00000110834	ENSMUSG00000063785	ENSMUSG00000021709	ENSMUSG00000031380	ENSMUSG00000047507
																ENSMUSG00000022270	ENSMUSG00000047181	ENSMUSG00000021710	ENSMUSG00000040653	ENSMUSG00000036198	ENSMUSG00000021721	ENSMUSG00000031382	ENSMUSG00000025738
																ENSMUSG00000022237	ENSMUSG00000050860	ENSMUSG00000042743	ENSMUSG00000038587	ENSMUSG00000055653	ENSMUSG00000071181	ENSMUSG00000031355	ENSMUSG00000036775
																ENSMUSG00000022235	ENSMUSG00000018678	ENSMUSG00000021721	ENSMUSG00000096054	ENSMUSG00000073207	ENSMUSG00000021701		ENSMUSG00000024213
																ENSMUSG00000022261	ENSMUSG00000049807	ENSMUSG00000021701	ENSMUSG00000019772	ENSMUSG00000054850	ENSMUSG00000021759		ENSMUSG00000063952
																ENSMUSG00000022255	ENSMUSG00000018537	ENSMUSG00000021765	ENSMUSG00000040006	ENSMUSG00000023092	ENSMUSG00000042426		ENSMUSG00000048905
																ENSMUSG00000022257	ENSMUSG00000038255	ENSMUSG00000021725	ENSMUSG00000047712	ENSMUSG00000062949	ENSMUSG00000042348		ENSMUSG00000062202
																ENSMUSG00000022329	ENSMUSG00000037992	ENSMUSG00000021732	ENSMUSG00000019820	ENSMUSG00000057615	ENSMUSG00000021732		ENSMUSG00000024026
																ENSMUSG00000022292	ENSMUSG00000020914	ENSMUSG00000091275	ENSMUSG00000062866	ENSMUSG00000036790	ENSMUSG00000025277		ENSMUSG00000024030
																ENSMUSG00000037465	ENSMUSG00000017493	ENSMUSG00000021752	ENSMUSG00000019806	ENSMUSG00000073139	ENSMUSG00000021745		ENSMUSG00000042345
																ENSMUSG00000038760	ENSMUSG00000006930	ENSMUSG00000056296	ENSMUSG00000039116	ENSMUSG00000031351	ENSMUSG00000021816		ENSMUSG00000041119
																ENSMUSG00000022342	ENSMUSG00000017176	ENSMUSG00000045201	ENSMUSG00000019851	ENSMUSG00000046287	ENSMUSG00000034235		ENSMUSG00000048602
																ENSMUSG00000022311	ENSMUSG00000004040	ENSMUSG00000021782	ENSMUSG00000020009	ENSMUSG00000002012	ENSMUSG00000071567		ENSMUSG00000024330
																ENSMUSG00000022358	ENSMUSG00000019303	ENSMUSG00000021866	ENSMUSG00000019990	ENSMUSG00000031398	ENSMUSG00000055538		ENSMUSG00000024446
																ENSMUSG00000062373	ENSMUSG00000045007	ENSMUSG00000021870	ENSMUSG00000019970	ENSMUSG00000084904	ENSMUSG00000021866		ENSMUSG00000036036
																ENSMUSG00000022346	ENSMUSG00000035112	ENSMUSG00000040717	ENSMUSG00000019997	ENSMUSG00000025656	ENSMUSG00000021870		ENSMUSG00000023918
																ENSMUSG00000022378	ENSMUSG00000078653	ENSMUSG00000021895	ENSMUSG00000037370	ENSMUSG00000019359	ENSMUSG00000040717		ENSMUSG00000023960
																ENSMUSG00000022376	ENSMUSG00000001313	ENSMUSG00000040640	ENSMUSG00000019978	ENSMUSG00000000881	ENSMUSG00000021991		ENSMUSG00000039153
																ENSMUSG00000013846	ENSMUSG00000034936	ENSMUSG00000021890	ENSMUSG00000112630	ENSMUSG00000031297	ENSMUSG00000015968		ENSMUSG00000096847
																ENSMUSG00000022607	ENSMUSG00000017724	ENSMUSG00000021913	ENSMUSG00000039031	ENSMUSG00000042903	ENSMUSG00000021948		ENSMUSG00000047428
																ENSMUSG00000022602	ENSMUSG00000052373	ENSMUSG00000041078	ENSMUSG00000019899	ENSMUSG00000031310	ENSMUSG00000042354		ENSMUSG00000090115
																ENSMUSG00000022577	ENSMUSG00000034793	ENSMUSG00000021803	ENSMUSG00000019889	ENSMUSG00000085715	ENSMUSG00000021911		ENSMUSG00000040260
																ENSMUSG00000047591	ENSMUSG00000008855	ENSMUSG00000037824	ENSMUSG00000004360	ENSMUSG00000033965	ENSMUSG00000021913		ENSMUSG00000039316
																ENSMUSG00000022575	ENSMUSG00000084375	ENSMUSG00000021792	ENSMUSG00000019880	ENSMUSG00000033906	ENSMUSG00000021798		ENSMUSG00000048915
																ENSMUSG00000075590	ENSMUSG00000020935	ENSMUSG00000037712	ENSMUSG00000019789	ENSMUSG00000034755	ENSMUSG00000021803		ENSMUSG00000091636
																ENSMUSG00000109179	ENSMUSG00000020936	ENSMUSG00000021846	ENSMUSG00000000296	ENSMUSG00000051323	ENSMUSG00000049092		ENSMUSG00000054469
																ENSMUSG00000033697	ENSMUSG00000020940	ENSMUSG00000006281	ENSMUSG00000063760	ENSMUSG00000031256	ENSMUSG00000037536		ENSMUSG00000024064
																ENSMUSG00000005716	ENSMUSG00000046215	ENSMUSG00000022211	ENSMUSG00000069670	ENSMUSG00000033578	ENSMUSG00000049295		ENSMUSG00000058704
																ENSMUSG00000071714	ENSMUSG00000018634	ENSMUSG00000022212	ENSMUSG00000047514	ENSMUSG00000089759	ENSMUSG00000022159		ENSMUSG00000024077
																ENSMUSG00000033287	ENSMUSG00000019590	ENSMUSG00000022216	ENSMUSG00000019846	ENSMUSG00000043384	ENSMUSG00000040997		ENSMUSG00000033966
																ENSMUSG00000044933	ENSMUSG00000001901	ENSMUSG00000002324	ENSMUSG00000019818	ENSMUSG00000072966	ENSMUSG00000059674		ENSMUSG00000055817
																ENSMUSG00000033170	ENSMUSG00000049354	ENSMUSG00000007589	ENSMUSG00000048756	ENSMUSG00000042712	ENSMUSG00000022180		ENSMUSG00000045038
																ENSMUSG00000033006	ENSMUSG00000020700	ENSMUSG00000021974	ENSMUSG00000038280	ENSMUSG00000031425	ENSMUSG00000022211		ENSMUSG00000034998
																ENSMUSG00000075555	ENSMUSG00000040373	ENSMUSG00000044461	ENSMUSG00000044770	ENSMUSG00000031438	ENSMUSG00000022216		ENSMUSG00000034709
																ENSMUSG00000018126	ENSMUSG00000041920	ENSMUSG00000048279	ENSMUSG00000019866	ENSMUSG00000047045	ENSMUSG00000040472		ENSMUSG00000041225
																ENSMUSG00000042632	ENSMUSG00000041828	ENSMUSG00000022044	ENSMUSG00000019848	ENSMUSG00000085584	ENSMUSG00000021945		ENSMUSG00000042942
																ENSMUSG00000022426	ENSMUSG00000051497	ENSMUSG00000022054	ENSMUSG00000038822	ENSMUSG00000031284	ENSMUSG00000021963		ENSMUSG00000097440
																ENSMUSG00000022421	ENSMUSG00000075437	ENSMUSG00000014813	ENSMUSG00000038583	ENSMUSG00000031285	ENSMUSG00000035184		ENSMUSG00000044252
																ENSMUSG00000022416	ENSMUSG00000041654	ENSMUSG00000034248	ENSMUSG00000019856	ENSMUSG00000025266	ENSMUSG00000054733		ENSMUSG00000024423
																ENSMUSG00000022389	ENSMUSG00000041629	ENSMUSG00000033730	ENSMUSG00000019874	ENSMUSG00000045180	ENSMUSG00000034463		ENSMUSG00000036225
																ENSMUSG00000068114	ENSMUSG00000034714	ENSMUSG00000022096	ENSMUSG00000019917	ENSMUSG00000041658	ENSMUSG00000022037		ENSMUSG00000047161
																ENSMUSG00000022463	ENSMUSG00000020732	ENSMUSG00000022103	ENSMUSG00000020100	ENSMUSG00000041633	ENSMUSG00000022044		ENSMUSG00000024304
																ENSMUSG00000022434	ENSMUSG00000020758	ENSMUSG00000022108	ENSMUSG00000020092	ENSMUSG00000046550	ENSMUSG00000033595		ENSMUSG00000057455
																ENSMUSG00000006369	ENSMUSG00000020776	ENSMUSG00000060126	ENSMUSG00000037151	ENSMUSG00000025658	ENSMUSG00000022096		ENSMUSG00000024261
																ENSMUSG00000022382	ENSMUSG00000043857	ENSMUSG00000050505	ENSMUSG00000047146	ENSMUSG00000031303	ENSMUSG00000022095		ENSMUSG00000024395
																ENSMUSG00000022388	ENSMUSG00000020823	ENSMUSG00000055639	ENSMUSG00000020063	ENSMUSG00000031360	ENSMUSG00000022105		ENSMUSG00000024383
																ENSMUSG00000036529	ENSMUSG00000110653	ENSMUSG00000033083	ENSMUSG00000090622	ENSMUSG00000031367	ENSMUSG00000022108		ENSMUSG00000042834
																ENSMUSG00000022617	ENSMUSG00000025572	ENSMUSG00000055717	ENSMUSG00000069601	ENSMUSG00000031380	ENSMUSG00000060126		ENSMUSG00000024376
																ENSMUSG00000055782	ENSMUSG00000093485	ENSMUSG00000022114	ENSMUSG00000014329	ENSMUSG00000031382	ENSMUSG00000035566		ENSMUSG00000024486
																ENSMUSG00000036218	ENSMUSG00000017718	ENSMUSG00000022139	ENSMUSG00000006342	ENSMUSG00000018589	ENSMUSG00000022070		ENSMUSG00000051678
																ENSMUSG00000022454	ENSMUSG00000017466	ENSMUSG00000041594	ENSMUSG00000001663	ENSMUSG00000000402	ENSMUSG00000033060		ENSMUSG00000047033
																ENSMUSG00000045608	ENSMUSG00000005043	ENSMUSG00000032925	ENSMUSG00000033318	ENSMUSG00000049775	ENSMUSG00000022124		ENSMUSG00000060450
																ENSMUSG00000023169	ENSMUSG00000018012	ENSMUSG00000054263	ENSMUSG00000020241	ENSMUSG00000031355	ENSMUSG00000110080		ENSMUSG00000071860
																ENSMUSG00000081534	ENSMUSG00000020658	ENSMUSG00000005360	ENSMUSG00000001435	ENSMUSG00000064357	ENSMUSG00000022131		ENSMUSG00000024501
																ENSMUSG00000022992	ENSMUSG00000020608	ENSMUSG00000025370	ENSMUSG00000020262		ENSMUSG00000022132		ENSMUSG00000073565
																ENSMUSG00000023015	ENSMUSG00000020601	ENSMUSG00000022321	ENSMUSG00000005357		ENSMUSG00000097903		ENSMUSG00000024593
																ENSMUSG00000023017	ENSMUSG00000051726	ENSMUSG00000040452	ENSMUSG00000045912		ENSMUSG00000051615		ENSMUSG00000050875
																ENSMUSG00000009733	ENSMUSG00000020571	ENSMUSG00000040420	ENSMUSG00000004665		ENSMUSG00000041594		ENSMUSG00000038059
																ENSMUSG00000009739	ENSMUSG00000071379	ENSMUSG00000097452	ENSMUSG00000061589		ENSMUSG00000032925		ENSMUSG00000024617
																ENSMUSG00000037280	ENSMUSG00000069755	ENSMUSG00000022270	ENSMUSG00000051067		ENSMUSG00000025551		ENSMUSG00000052026
																ENSMUSG00000023033	ENSMUSG00000097055	ENSMUSG00000022262	ENSMUSG00000035011		ENSMUSG00000022246		ENSMUSG00000045991
																ENSMUSG00000064201	ENSMUSG00000020656	ENSMUSG00000022235	ENSMUSG00000034958		ENSMUSG00000060735		ENSMUSG00000024517
																ENSMUSG00000039789	ENSMUSG00000020642	ENSMUSG00000022329	ENSMUSG00000034902		ENSMUSG00000097452		ENSMUSG00000046318
																ENSMUSG00000005580	ENSMUSG00000020638	ENSMUSG00000037627	ENSMUSG00000055053		ENSMUSG00000045763		ENSMUSG00000053477
																ENSMUSG00000022519	ENSMUSG00000094002	ENSMUSG00000062397	ENSMUSG00000074862		ENSMUSG00000022265		ENSMUSG00000024513
																ENSMUSG00000039646	ENSMUSG00000112663	ENSMUSG00000022292	ENSMUSG00000087651		ENSMUSG00000022235		ENSMUSG00000025885
																ENSMUSG00000004070	ENSMUSG00000020674	ENSMUSG00000037465	ENSMUSG00000020032		ENSMUSG00000022255		ENSMUSG00000025880
																ENSMUSG00000039457	ENSMUSG00000020651	ENSMUSG00000022297	ENSMUSG00000059602		ENSMUSG00000022324		ENSMUSG00000078963
																ENSMUSG00000039427	ENSMUSG00000090946	ENSMUSG00000022305	ENSMUSG00000020044		ENSMUSG00000050963		ENSMUSG00000024646
																ENSMUSG00000039179	ENSMUSG00000035799	ENSMUSG00000038760	ENSMUSG00000020053		ENSMUSG00000022329		ENSMUSG00000023066
																ENSMUSG00000068617	ENSMUSG00000036095	ENSMUSG00000038736	ENSMUSG00000019935		ENSMUSG00000022292		ENSMUSG00000043498
																ENSMUSG00000041974	ENSMUSG00000113154	ENSMUSG00000022342	ENSMUSG00000069539		ENSMUSG00000037465		ENSMUSG00000024851
																ENSMUSG00000022768	ENSMUSG00000047446	ENSMUSG00000022311	ENSMUSG00000019979		ENSMUSG00000022305		ENSMUSG00000034616
																ENSMUSG00000041720	ENSMUSG00000021010	ENSMUSG00000038679	ENSMUSG00000019961		ENSMUSG00000038760		ENSMUSG00000067889
																ENSMUSG00000022763	ENSMUSG00000035105	ENSMUSG00000022314	ENSMUSG00000020021		ENSMUSG00000022314		ENSMUSG00000033760
																ENSMUSG00000022759	ENSMUSG00000021027	ENSMUSG00000022358	ENSMUSG00000074785		ENSMUSG00000097493		ENSMUSG00000047379
																ENSMUSG00000000325	ENSMUSG00000035431	ENSMUSG00000022357	ENSMUSG00000036478		ENSMUSG00000022378		ENSMUSG00000024873
																ENSMUSG00000072214	ENSMUSG00000020986	ENSMUSG00000005125	ENSMUSG00000036446		ENSMUSG00000022377		ENSMUSG00000004054
																ENSMUSG00000000028	ENSMUSG00000113429	ENSMUSG00000013846	ENSMUSG00000019966		ENSMUSG00000056258		ENSMUSG00000092341
																ENSMUSG00000046613	ENSMUSG00000049751	ENSMUSG00000036661	ENSMUSG00000019888		ENSMUSG00000022372		ENSMUSG00000092274
																ENSMUSG00000051146	ENSMUSG00000020990	ENSMUSG00000059895	ENSMUSG00000056888		ENSMUSG00000013846		ENSMUSG00000024948
																ENSMUSG00000068428	ENSMUSG00000021069	ENSMUSG00000022602	ENSMUSG00000050663		ENSMUSG00000022602		ENSMUSG00000053080
																ENSMUSG00000051065	ENSMUSG00000021094	ENSMUSG00000056665	ENSMUSG00000006764		ENSMUSG00000056665		ENSMUSG00000032773
																ENSMUSG00000038094	ENSMUSG00000021113	ENSMUSG00000022577	ENSMUSG00000020154		ENSMUSG00000022577		ENSMUSG00000071652
																ENSMUSG00000049076	ENSMUSG00000021057	ENSMUSG00000047591	ENSMUSG00000112627		ENSMUSG00000047591		ENSMUSG00000024661
																ENSMUSG00000014074	ENSMUSG00000059970	ENSMUSG00000022574	ENSMUSG00000020169		ENSMUSG00000075590		ENSMUSG00000024665
																ENSMUSG00000022808	ENSMUSG00000021062	ENSMUSG00000098176	ENSMUSG00000069516		ENSMUSG00000033697		ENSMUSG00000035735
																ENSMUSG00000052133	ENSMUSG00000021112	ENSMUSG00000075590	ENSMUSG00000051236		ENSMUSG00000022443		ENSMUSG00000024743
																ENSMUSG00000061080	ENSMUSG00000021125	ENSMUSG00000109179	ENSMUSG00000025795		ENSMUSG00000033055		ENSMUSG00000090291
																ENSMUSG00000022704	ENSMUSG00000066441	ENSMUSG00000048385	ENSMUSG00000019467		ENSMUSG00000033006		ENSMUSG00000024736
																ENSMUSG00000036304	ENSMUSG00000032705	ENSMUSG00000033697	ENSMUSG00000058396		ENSMUSG00000022421		ENSMUSG00000039982
																ENSMUSG00000055447	ENSMUSG00000066438	ENSMUSG00000071714	ENSMUSG00000044005		ENSMUSG00000089837		ENSMUSG00000024639
																ENSMUSG00000022636	ENSMUSG00000021219	ENSMUSG00000044933	ENSMUSG00000025366		ENSMUSG00000022400		ENSMUSG00000024713
																ENSMUSG00000050312	ENSMUSG00000072946	ENSMUSG00000033170	ENSMUSG00000018166		ENSMUSG00000022472		ENSMUSG00000024725
																ENSMUSG00000059920	ENSMUSG00000021238	ENSMUSG00000033006	ENSMUSG00000025348		ENSMUSG00000061740		ENSMUSG00000053279
																ENSMUSG00000091243	ENSMUSG00000034271	ENSMUSG00000042524	ENSMUSG00000034570		ENSMUSG00000006369		ENSMUSG00000058624
																ENSMUSG00000064115	ENSMUSG00000021256	ENSMUSG00000022421	ENSMUSG00000075702		ENSMUSG00000022382		ENSMUSG00000033863
																ENSMUSG00000022893	ENSMUSG00000021257	ENSMUSG00000022416	ENSMUSG00000020439		ENSMUSG00000035900		ENSMUSG00000024897
																ENSMUSG00000039680	ENSMUSG00000048483	ENSMUSG00000022403	ENSMUSG00000020435		ENSMUSG00000054863		ENSMUSG00000067297
																ENSMUSG00000022951	ENSMUSG00000021033	ENSMUSG00000022389	ENSMUSG00000004748		ENSMUSG00000036529		ENSMUSG00000012443
																ENSMUSG00000040820	ENSMUSG00000114153	ENSMUSG00000022463	ENSMUSG00000003585		ENSMUSG00000022621		ENSMUSG00000025001
																ENSMUSG00000055945	ENSMUSG00000033854	ENSMUSG00000022434	ENSMUSG00000009075		ENSMUSG00000036298		ENSMUSG00000025007
																ENSMUSG00000023826	ENSMUSG00000045404	ENSMUSG00000006369	ENSMUSG00000041961		ENSMUSG00000022454		ENSMUSG00000042401
																ENSMUSG00000085705	ENSMUSG00000021179	ENSMUSG00000022382	ENSMUSG00000020475		ENSMUSG00000064210		ENSMUSG00000025207
																ENSMUSG00000097566	ENSMUSG00000047415	ENSMUSG00000103674	ENSMUSG00000020473		ENSMUSG00000052369		ENSMUSG00000100417
																ENSMUSG00000048027	ENSMUSG00000057963	ENSMUSG00000035805	ENSMUSG00000041046		ENSMUSG00000022994		ENSMUSG00000025221
																ENSMUSG00000023892	ENSMUSG00000041716	ENSMUSG00000058441	ENSMUSG00000020431		ENSMUSG00000051853		ENSMUSG00000037126
																ENSMUSG00000023909	ENSMUSG00000100975	ENSMUSG00000036529	ENSMUSG00000020422		ENSMUSG00000059213		ENSMUSG00000025089
																ENSMUSG00000040097	ENSMUSG00000094910	ENSMUSG00000022614	ENSMUSG00000020413		ENSMUSG00000023021		ENSMUSG00000087095
																ENSMUSG00000023911	ENSMUSG00000041323	ENSMUSG00000055782	ENSMUSG00000020407		ENSMUSG00000044636		ENSMUSG00000046269
																ENSMUSG00000035435	ENSMUSG00000021260	ENSMUSG00000022454	ENSMUSG00000020122		ENSMUSG00000009739		ENSMUSG00000039556
																ENSMUSG00000079657	ENSMUSG00000040877	ENSMUSG00000009739	ENSMUSG00000044966		ENSMUSG00000037280		ENSMUSG00000031161
																ENSMUSG00000024158	ENSMUSG00000021268	ENSMUSG00000037280	ENSMUSG00000033953		ENSMUSG00000023033		ENSMUSG00000031170
																ENSMUSG00000024165	ENSMUSG00000075707	ENSMUSG00000064201	ENSMUSG00000045671		ENSMUSG00000064201		ENSMUSG00000015342
																ENSMUSG00000091475	ENSMUSG00000017843	ENSMUSG00000067594	ENSMUSG00000049800		ENSMUSG00000067594		ENSMUSG00000040363
																ENSMUSG00000025735	ENSMUSG00000021277	ENSMUSG00000023046	ENSMUSG00000049659		ENSMUSG00000023046		ENSMUSG00000037369
																ENSMUSG00000093593	ENSMUSG00000021294	ENSMUSG00000046434	ENSMUSG00000007739		ENSMUSG00000023048		ENSMUSG00000031066
																ENSMUSG00000024186	ENSMUSG00000037679	ENSMUSG00000022519	ENSMUSG00000000861		ENSMUSG00000022490		ENSMUSG00000036699
																ENSMUSG00000034413	ENSMUSG00000011148	ENSMUSG00000039179	ENSMUSG00000020467		ENSMUSG00000093575		ENSMUSG00000091556
																ENSMUSG00000063952	ENSMUSG00000076617	ENSMUSG00000022500	ENSMUSG00000044072		ENSMUSG00000039738		ENSMUSG00000006373
																ENSMUSG00000023067	ENSMUSG00000041992	ENSMUSG00000022494	ENSMUSG00000020315		ENSMUSG00000022519		ENSMUSG00000036502
																ENSMUSG00000086534	ENSMUSG00000048562	ENSMUSG00000068617	ENSMUSG00000044502		ENSMUSG00000039637		ENSMUSG00000105993
																ENSMUSG00000024030	ENSMUSG00000021215	ENSMUSG00000022674	ENSMUSG00000020282		ENSMUSG00000022715		ENSMUSG00000016150
																ENSMUSG00000041119	ENSMUSG00000052374	ENSMUSG00000022672	ENSMUSG00000069919		ENSMUSG00000008393		ENSMUSG00000001173
																ENSMUSG00000055202	ENSMUSG00000021303	ENSMUSG00000041974	ENSMUSG00000020155		ENSMUSG00000059003		ENSMUSG00000037010
																ENSMUSG00000048602	ENSMUSG00000039242	ENSMUSG00000022768	ENSMUSG00000018849		ENSMUSG00000022500		ENSMUSG00000055653
																ENSMUSG00000051390	ENSMUSG00000041324	ENSMUSG00000041720	ENSMUSG00000049336		ENSMUSG00000065979		ENSMUSG00000023092
																ENSMUSG00000067203	ENSMUSG00000009734	ENSMUSG00000022763	ENSMUSG00000042032		ENSMUSG00000022494		ENSMUSG00000071753
																ENSMUSG00000013766	ENSMUSG00000002808	ENSMUSG00000099908	ENSMUSG00000020436		ENSMUSG00000022678		ENSMUSG00000035847
																ENSMUSG00000038838	ENSMUSG00000018102	ENSMUSG00000046613	ENSMUSG00000020411		ENSMUSG00000068617		ENSMUSG00000059401
																ENSMUSG00000036036	ENSMUSG00000021337	ENSMUSG00000022842	ENSMUSG00000020340		ENSMUSG00000071637		ENSMUSG00000035776
																ENSMUSG00000076439	ENSMUSG00000019132	ENSMUSG00000051146	ENSMUSG00000086909		ENSMUSG00000041957		ENSMUSG00000002012
																ENSMUSG00000023915	ENSMUSG00000006717	ENSMUSG00000068428	ENSMUSG00000020366		ENSMUSG00000026181		ENSMUSG00000002006
																ENSMUSG00000023961	ENSMUSG00000021340	ENSMUSG00000038094	ENSMUSG00000063564		ENSMUSG00000063358		ENSMUSG00000031391
																ENSMUSG00000023938	ENSMUSG00000048978	ENSMUSG00000022538	ENSMUSG00000001054		ENSMUSG00000022773		ENSMUSG00000031398
																ENSMUSG00000023972	ENSMUSG00000113216	ENSMUSG00000061751	ENSMUSG00000036264		ENSMUSG00000071636		ENSMUSG00000019359
																ENSMUSG00000039316	ENSMUSG00000076431	ENSMUSG00000061080	ENSMUSG00000018387		ENSMUSG00000022763		ENSMUSG00000000881
																ENSMUSG00000003199	ENSMUSG00000086363	ENSMUSG00000022704	ENSMUSG00000020334		ENSMUSG00000022756		ENSMUSG00000031297
																ENSMUSG00000002835	ENSMUSG00000049115	ENSMUSG00000036304	ENSMUSG00000020333		ENSMUSG00000005899		ENSMUSG00000031310
																ENSMUSG00000048915	ENSMUSG00000044734	ENSMUSG00000022661	ENSMUSG00000018339		ENSMUSG00000005262		ENSMUSG00000079481
																ENSMUSG00000024098	ENSMUSG00000045827	ENSMUSG00000022656	ENSMUSG00000018593		ENSMUSG00000022706		ENSMUSG00000031323
																ENSMUSG00000052105	ENSMUSG00000046573	ENSMUSG00000022639	ENSMUSG00000020520		ENSMUSG00000041205		ENSMUSG00000085715
																ENSMUSG00000024074	ENSMUSG00000039087	ENSMUSG00000022636	ENSMUSG00000069874		ENSMUSG00000046613		ENSMUSG00000086370
																ENSMUSG00000024077	ENSMUSG00000021360	ENSMUSG00000052917	ENSMUSG00000107677		ENSMUSG00000051146		ENSMUSG00000033906
																ENSMUSG00000033966	ENSMUSG00000021364	ENSMUSG00000022751	ENSMUSG00000043448		ENSMUSG00000050821		ENSMUSG00000031224
																ENSMUSG00000112121	ENSMUSG00000021365	ENSMUSG00000091243	ENSMUSG00000000126		ENSMUSG00000022853		ENSMUSG00000063663
																ENSMUSG00000055817	ENSMUSG00000044164	ENSMUSG00000064115	ENSMUSG00000020538		ENSMUSG00000022508		ENSMUSG00000034755
																ENSMUSG00000037104	ENSMUSG00000046876	ENSMUSG00000022863	ENSMUSG00000002812		ENSMUSG00000068428		ENSMUSG00000034480
																ENSMUSG00000034709	ENSMUSG00000021373	ENSMUSG00000022935	ENSMUSG00000018599		ENSMUSG00000049076		ENSMUSG00000051323
																ENSMUSG00000024256	ENSMUSG00000043631	ENSMUSG00000022971	ENSMUSG00000020534		ENSMUSG00000022770		ENSMUSG00000067377
																ENSMUSG00000063889	ENSMUSG00000047842	ENSMUSG00000093701	ENSMUSG00000020902		ENSMUSG00000035506		ENSMUSG00000031256
																ENSMUSG00000042942	ENSMUSG00000021478	ENSMUSG00000022951	ENSMUSG00000020892		ENSMUSG00000061751		ENSMUSG00000033578
																ENSMUSG00000024421	ENSMUSG00000034891	ENSMUSG00000034345	ENSMUSG00000018470		ENSMUSG00000052133		ENSMUSG00000033460
																ENSMUSG00000024420	ENSMUSG00000021493	ENSMUSG00000092074	ENSMUSG00000045377		ENSMUSG00000022829		ENSMUSG00000089759
																ENSMUSG00000036225	ENSMUSG00000035509	ENSMUSG00000055945	ENSMUSG00000003934		ENSMUSG00000022816		ENSMUSG00000043384
																ENSMUSG00000024376	ENSMUSG00000021541	ENSMUSG00000023892	ENSMUSG00000018752		ENSMUSG00000022790		ENSMUSG00000072964
																ENSMUSG00000024486	ENSMUSG00000014164	ENSMUSG00000071266	ENSMUSG00000089669		ENSMUSG00000022708		ENSMUSG00000072966
																ENSMUSG00000045498	ENSMUSG00000005312	ENSMUSG00000040097	ENSMUSG00000097328		ENSMUSG00000052459		ENSMUSG00000048040
																ENSMUSG00000047033	ENSMUSG00000021552	ENSMUSG00000023911	ENSMUSG00000000318		ENSMUSG00000022687		ENSMUSG00000031428
																ENSMUSG00000046387	ENSMUSG00000055254	ENSMUSG00000079657	ENSMUSG00000040746		ENSMUSG00000064310		ENSMUSG00000031438
																ENSMUSG00000024431	ENSMUSG00000074865	ENSMUSG00000024158	ENSMUSG00000018446		ENSMUSG00000022604		ENSMUSG00000031432
																ENSMUSG00000073565	ENSMUSG00000097242	ENSMUSG00000024186	ENSMUSG00000020811		ENSMUSG00000022722		ENSMUSG00000047045
																ENSMUSG00000053644	ENSMUSG00000021470	ENSMUSG00000024187	ENSMUSG00000020788		ENSMUSG00000055540		ENSMUSG00000031284
																ENSMUSG00000032656	ENSMUSG00000021476	ENSMUSG00000024213	ENSMUSG00000038807		ENSMUSG00000089685		ENSMUSG00000031285
																ENSMUSG00000024593	ENSMUSG00000113244	ENSMUSG00000086534	ENSMUSG00000069814		ENSMUSG00000052504		ENSMUSG00000025268
																ENSMUSG00000052026	ENSMUSG00000033063	ENSMUSG00000041119	ENSMUSG00000000753		ENSMUSG00000059920		ENSMUSG00000025266
																ENSMUSG00000032735	ENSMUSG00000044081	ENSMUSG00000055202	ENSMUSG00000085148		ENSMUSG00000091243		ENSMUSG00000025264
																ENSMUSG00000024516	ENSMUSG00000021534	ENSMUSG00000048602	ENSMUSG00000109715		ENSMUSG00000064115		ENSMUSG00000071665
																ENSMUSG00000024517	ENSMUSG00000021536	ENSMUSG00000055240	ENSMUSG00000038178		ENSMUSG00000052516		ENSMUSG00000041658
																ENSMUSG00000046415	ENSMUSG00000021567	ENSMUSG00000067203	ENSMUSG00000006127		ENSMUSG00000048490		ENSMUSG00000041633
																ENSMUSG00000024526	ENSMUSG00000021587	ENSMUSG00000037649	ENSMUSG00000017774		ENSMUSG00000022867		ENSMUSG00000086316
																ENSMUSG00000024533	ENSMUSG00000021591	ENSMUSG00000007038	ENSMUSG00000020848		ENSMUSG00000102562		ENSMUSG00000046550
																ENSMUSG00000025885	ENSMUSG00000021589	ENSMUSG00000013766	ENSMUSG00000020847		ENSMUSG00000022865		ENSMUSG00000025658
																ENSMUSG00000059336	ENSMUSG00000069171	ENSMUSG00000003534	ENSMUSG00000020846		ENSMUSG00000053414		ENSMUSG00000031360
																ENSMUSG00000056214	ENSMUSG00000074794	ENSMUSG00000038762	ENSMUSG00000010392		ENSMUSG00000022978		ENSMUSG00000031380
																ENSMUSG00000041607	ENSMUSG00000096449	ENSMUSG00000079491	ENSMUSG00000011877		ENSMUSG00000039680		ENSMUSG00000031382
																ENSMUSG00000058881	ENSMUSG00000034488	ENSMUSG00000024459	ENSMUSG00000017453		ENSMUSG00000089774		ENSMUSG00000018589
																ENSMUSG00000046982	ENSMUSG00000021613	ENSMUSG00000036036	ENSMUSG00000037593		ENSMUSG00000022951		ENSMUSG00000000402
																ENSMUSG00000049090	ENSMUSG00000047419	ENSMUSG00000076439	ENSMUSG00000002055		ENSMUSG00000043301		ENSMUSG00000031355
																ENSMUSG00000034616	ENSMUSG00000087334	ENSMUSG00000023961	ENSMUSG00000017390		ENSMUSG00000040605
																ENSMUSG00000067889	ENSMUSG00000048376	ENSMUSG00000015599	ENSMUSG00000002058		ENSMUSG00000023809
																ENSMUSG00000006457	ENSMUSG00000060739	ENSMUSG00000023971	ENSMUSG00000017344		ENSMUSG00000071984
																ENSMUSG00000047379	ENSMUSG00000021647	ENSMUSG00000039316	ENSMUSG00000001123		ENSMUSG00000090069
																ENSMUSG00000024873	ENSMUSG00000021636	ENSMUSG00000062101	ENSMUSG00000018334		ENSMUSG00000069135
																ENSMUSG00000024772	ENSMUSG00000041417	ENSMUSG00000044469	ENSMUSG00000049612		ENSMUSG00000062078
																ENSMUSG00000024769	ENSMUSG00000034751	ENSMUSG00000013236	ENSMUSG00000078771		ENSMUSG00000068037
																ENSMUSG00000024966	ENSMUSG00000021721	ENSMUSG00000054723	ENSMUSG00000017639		ENSMUSG00000047786
																ENSMUSG00000010095	ENSMUSG00000071181	ENSMUSG00000019487	ENSMUSG00000020707		ENSMUSG00000044501
																ENSMUSG00000071659	ENSMUSG00000021696	ENSMUSG00000034116	ENSMUSG00000020701		ENSMUSG00000023905
																ENSMUSG00000071658	ENSMUSG00000021700	ENSMUSG00000048915	ENSMUSG00000000976		ENSMUSG00000035435
																ENSMUSG00000024660	ENSMUSG00000021701	ENSMUSG00000052105	ENSMUSG00000034940		ENSMUSG00000034681
																ENSMUSG00000024664	ENSMUSG00000049985	ENSMUSG00000091636	ENSMUSG00000000805		ENSMUSG00000079657
																ENSMUSG00000024665	ENSMUSG00000021765	ENSMUSG00000024064	ENSMUSG00000018378		ENSMUSG00000040688
																ENSMUSG00000024742	ENSMUSG00000021732	ENSMUSG00000002017	ENSMUSG00000087574		ENSMUSG00000025739
																ENSMUSG00000036098	ENSMUSG00000021745	ENSMUSG00000024074	ENSMUSG00000000275		ENSMUSG00000025731
																ENSMUSG00000035735	ENSMUSG00000017491	ENSMUSG00000112121	ENSMUSG00000000276		ENSMUSG00000037098
																ENSMUSG00000090291	ENSMUSG00000021782	ENSMUSG00000055817	ENSMUSG00000048616		ENSMUSG00000036775
																ENSMUSG00000035179	ENSMUSG00000087535	ENSMUSG00000037104	ENSMUSG00000069763		ENSMUSG00000056692
																ENSMUSG00000041488	ENSMUSG00000021866	ENSMUSG00000024151	ENSMUSG00000110344		ENSMUSG00000036196
																ENSMUSG00000024697	ENSMUSG00000021870	ENSMUSG00000034709	ENSMUSG00000056158		ENSMUSG00000063952
																ENSMUSG00000039126	ENSMUSG00000040717	ENSMUSG00000024256	ENSMUSG00000020864		ENSMUSG00000024012
																ENSMUSG00000024713	ENSMUSG00000040640	ENSMUSG00000033960	ENSMUSG00000020866		ENSMUSG00000043557
																ENSMUSG00000035171	ENSMUSG00000108841	ENSMUSG00000024236	ENSMUSG00000001506		ENSMUSG00000024030
																ENSMUSG00000033863	ENSMUSG00000021943	ENSMUSG00000041225	ENSMUSG00000038976		ENSMUSG00000041119
																ENSMUSG00000033053	ENSMUSG00000021803	ENSMUSG00000061802	ENSMUSG00000047181		ENSMUSG00000073423
																ENSMUSG00000048138	ENSMUSG00000041014	ENSMUSG00000047879	ENSMUSG00000001507		ENSMUSG00000039656
																ENSMUSG00000040929	ENSMUSG00000021792	ENSMUSG00000042942	ENSMUSG00000000120		ENSMUSG00000024330
																ENSMUSG00000052942	ENSMUSG00000021831	ENSMUSG00000054321	ENSMUSG00000018381		ENSMUSG00000038500
																ENSMUSG00000024810	ENSMUSG00000021846	ENSMUSG00000036225	ENSMUSG00000018672		ENSMUSG00000036036
																ENSMUSG00000024817	ENSMUSG00000004558	ENSMUSG00000047161	ENSMUSG00000038485		ENSMUSG00000076439
																ENSMUSG00000024827	ENSMUSG00000022211	ENSMUSG00000024304	ENSMUSG00000049807		ENSMUSG00000024462
																ENSMUSG00000067297	ENSMUSG00000022212	ENSMUSG00000045215	ENSMUSG00000018547		ENSMUSG00000023912
																ENSMUSG00000024798	ENSMUSG00000040618	ENSMUSG00000040446	ENSMUSG00000038255		ENSMUSG00000023960
																ENSMUSG00000041180	ENSMUSG00000022216	ENSMUSG00000024271	ENSMUSG00000062312		ENSMUSG00000023938
																ENSMUSG00000024998	ENSMUSG00000002325	ENSMUSG00000024376	ENSMUSG00000006930		ENSMUSG00000096847
																ENSMUSG00000061132	ENSMUSG00000022219	ENSMUSG00000038418	ENSMUSG00000017176		ENSMUSG00000023947
																ENSMUSG00000050121	ENSMUSG00000044461	ENSMUSG00000024360	ENSMUSG00000006782		ENSMUSG00000071074
																ENSMUSG00000025188	ENSMUSG00000048279	ENSMUSG00000043458	ENSMUSG00000020919		ENSMUSG00000023972
																ENSMUSG00000037578	ENSMUSG00000097589	ENSMUSG00000047033	ENSMUSG00000004040		ENSMUSG00000040260
																ENSMUSG00000037071	ENSMUSG00000021972	ENSMUSG00000048347	ENSMUSG00000004044		ENSMUSG00000039316
																ENSMUSG00000025207	ENSMUSG00000059456	ENSMUSG00000024431	ENSMUSG00000045007		ENSMUSG00000003199
																ENSMUSG00000074818	ENSMUSG00000022044	ENSMUSG00000024501	ENSMUSG00000017167		ENSMUSG00000024201
																ENSMUSG00000034336	ENSMUSG00000046204	ENSMUSG00000033319	ENSMUSG00000006920		ENSMUSG00000048915
																ENSMUSG00000006435	ENSMUSG00000022054	ENSMUSG00000073565	ENSMUSG00000019326		ENSMUSG00000000127
																ENSMUSG00000063434	ENSMUSG00000014813	ENSMUSG00000050875	ENSMUSG00000034993		ENSMUSG00000056515
																ENSMUSG00000043639	ENSMUSG00000034248	ENSMUSG00000036412	ENSMUSG00000001313		ENSMUSG00000091636
																ENSMUSG00000024976	ENSMUSG00000033730	ENSMUSG00000052026	ENSMUSG00000034936		ENSMUSG00000054469
																ENSMUSG00000025083	ENSMUSG00000022096	ENSMUSG00000033032	ENSMUSG00000003518		ENSMUSG00000024064
																ENSMUSG00000054843	ENSMUSG00000022099	ENSMUSG00000024583	ENSMUSG00000052373		ENSMUSG00000024065
																ENSMUSG00000025089	ENSMUSG00000022108	ENSMUSG00000024517	ENSMUSG00000020936		ENSMUSG00000024082
																ENSMUSG00000025092	ENSMUSG00000022109	ENSMUSG00000024513	ENSMUSG00000046215		ENSMUSG00000024070
																ENSMUSG00000053117	ENSMUSG00000060126	ENSMUSG00000024558	ENSMUSG00000018634		ENSMUSG00000035473
																ENSMUSG00000031158	ENSMUSG00000022019	ENSMUSG00000025885	ENSMUSG00000018411		ENSMUSG00000024247
																ENSMUSG00000039278	ENSMUSG00000050505	ENSMUSG00000025880	ENSMUSG00000020689		ENSMUSG00000036918
																ENSMUSG00000031170	ENSMUSG00000022076	ENSMUSG00000041607	ENSMUSG00000020695		ENSMUSG00000034998
																ENSMUSG00000031066	ENSMUSG00000055639	ENSMUSG00000046982	ENSMUSG00000019590		ENSMUSG00000034709
																ENSMUSG00000031093	ENSMUSG00000022125	ENSMUSG00000001750	ENSMUSG00000020681		ENSMUSG00000066057
																ENSMUSG00000036699	ENSMUSG00000110080	ENSMUSG00000024851	ENSMUSG00000049354		ENSMUSG00000041225
																ENSMUSG00000006373	ENSMUSG00000022114	ENSMUSG00000034616	ENSMUSG00000069631		ENSMUSG00000042942
																ENSMUSG00000016319	ENSMUSG00000075478	ENSMUSG00000067889	ENSMUSG00000020708		ENSMUSG00000024294
																ENSMUSG00000037010	ENSMUSG00000022112	ENSMUSG00000024901	ENSMUSG00000001029		ENSMUSG00000024424
																ENSMUSG00000031109	ENSMUSG00000061517	ENSMUSG00000045903	ENSMUSG00000020717		ENSMUSG00000036225
																ENSMUSG00000031112	ENSMUSG00000042104	ENSMUSG00000024873	ENSMUSG00000078607		ENSMUSG00000047161
																ENSMUSG00000036131	ENSMUSG00000097903	ENSMUSG00000095098	ENSMUSG00000040430		ENSMUSG00000024304
																ENSMUSG00000031119	ENSMUSG00000051615	ENSMUSG00000024816	ENSMUSG00000040373		ENSMUSG00000024268
																ENSMUSG00000031133	ENSMUSG00000025555	ENSMUSG00000045664	ENSMUSG00000041828		ENSMUSG00000024381
																ENSMUSG00000015214	ENSMUSG00000085133	ENSMUSG00000024764	ENSMUSG00000041797		ENSMUSG00000042834
																ENSMUSG00000033361	ENSMUSG00000085555	ENSMUSG00000071659	ENSMUSG00000051497		ENSMUSG00000024376
																ENSMUSG00000031371	ENSMUSG00000041594	ENSMUSG00000071658	ENSMUSG00000075437		ENSMUSG00000038418
																ENSMUSG00000002012	ENSMUSG00000041849	ENSMUSG00000024661	ENSMUSG00000041629		ENSMUSG00000047307
																ENSMUSG00000031398	ENSMUSG00000039942	ENSMUSG00000024665	ENSMUSG00000034586		ENSMUSG00000024454
																ENSMUSG00000031217	ENSMUSG00000054263	ENSMUSG00000036098	ENSMUSG00000034471		ENSMUSG00000051401
																ENSMUSG00000047797	ENSMUSG00000005360	ENSMUSG00000035735	ENSMUSG00000020766		ENSMUSG00000024501
																ENSMUSG00000033965	ENSMUSG00000022244	ENSMUSG00000090291	ENSMUSG00000020776		ENSMUSG00000062210
																ENSMUSG00000031333	ENSMUSG00000060735	ENSMUSG00000041488	ENSMUSG00000020780		ENSMUSG00000073565
																ENSMUSG00000031224	ENSMUSG00000022241	ENSMUSG00000046805	ENSMUSG00000057286		ENSMUSG00000024593
																ENSMUSG00000031230	ENSMUSG00000022206	ENSMUSG00000024695	ENSMUSG00000043857		ENSMUSG00000038059
																ENSMUSG00000047686	ENSMUSG00000022205	ENSMUSG00000024697	ENSMUSG00000020823		ENSMUSG00000036412
																ENSMUSG00000056854	ENSMUSG00000025370	ENSMUSG00000039126	ENSMUSG00000110653		ENSMUSG00000024617
																ENSMUSG00000025529	ENSMUSG00000040420	ENSMUSG00000024713	ENSMUSG00000054418		ENSMUSG00000024621
																ENSMUSG00000034480	ENSMUSG00000097452	ENSMUSG00000053279	ENSMUSG00000025572		ENSMUSG00000024576
																ENSMUSG00000051323	ENSMUSG00000022235	ENSMUSG00000058624	ENSMUSG00000048277		ENSMUSG00000045991
																ENSMUSG00000031422	ENSMUSG00000022329	ENSMUSG00000033863	ENSMUSG00000093485		ENSMUSG00000024517
																ENSMUSG00000031425	ENSMUSG00000022280	ENSMUSG00000024943	ENSMUSG00000017718		ENSMUSG00000024521
																ENSMUSG00000042515	ENSMUSG00000022292	ENSMUSG00000048138	ENSMUSG00000017466		ENSMUSG00000053477
																ENSMUSG00000042425	ENSMUSG00000037465	ENSMUSG00000052942	ENSMUSG00000033880		ENSMUSG00000036941
																ENSMUSG00000031274	ENSMUSG00000054196	ENSMUSG00000024789	ENSMUSG00000033857		ENSMUSG00000025885
																ENSMUSG00000090122	ENSMUSG00000022305	ENSMUSG00000024817	ENSMUSG00000025576		ENSMUSG00000025880
																ENSMUSG00000031283	ENSMUSG00000022307	ENSMUSG00000024827	ENSMUSG00000005043		ENSMUSG00000041607
																ENSMUSG00000031284	ENSMUSG00000022336	ENSMUSG00000041180	ENSMUSG00000025169		ENSMUSG00000043498
																ENSMUSG00000041353	ENSMUSG00000038760	ENSMUSG00000061132	ENSMUSG00000039208		ENSMUSG00000034616
																ENSMUSG00000045180	ENSMUSG00000022342	ENSMUSG00000050121	ENSMUSG00000020668		ENSMUSG00000049303
																ENSMUSG00000040990	ENSMUSG00000022358	ENSMUSG00000025154	ENSMUSG00000020627		ENSMUSG00000067889
																ENSMUSG00000059493	ENSMUSG00000022376	ENSMUSG00000025178	ENSMUSG00000020594		ENSMUSG00000083282
																ENSMUSG00000031373	ENSMUSG00000005125	ENSMUSG00000042401	ENSMUSG00000048387		ENSMUSG00000006464
																ENSMUSG00000031382	ENSMUSG00000013846	ENSMUSG00000025188	ENSMUSG00000020608		ENSMUSG00000047379
																ENSMUSG00000018589	ENSMUSG00000022607	ENSMUSG00000025207	ENSMUSG00000020589		ENSMUSG00000024873
																	ENSMUSG00000059895	ENSMUSG00000034336	ENSMUSG00000020601		ENSMUSG00000024841
																	ENSMUSG00000034730	ENSMUSG00000025049	ENSMUSG00000051726		ENSMUSG00000004054
																	ENSMUSG00000022602	ENSMUSG00000006435	ENSMUSG00000020571		ENSMUSG00000092341
																	ENSMUSG00000056665	ENSMUSG00000046585	ENSMUSG00000071379		ENSMUSG00000024769
																	ENSMUSG00000022577	ENSMUSG00000063434	ENSMUSG00000020653		ENSMUSG00000024661
																	ENSMUSG00000047591	ENSMUSG00000034765	ENSMUSG00000061477		ENSMUSG00000024665
																	ENSMUSG00000075590	ENSMUSG00000043639	ENSMUSG00000020628		ENSMUSG00000036098
																	ENSMUSG00000109179	ENSMUSG00000025083	ENSMUSG00000112663		ENSMUSG00000035735
																	ENSMUSG00000048385	ENSMUSG00000025089	ENSMUSG00000020669		ENSMUSG00000024743
																	ENSMUSG00000033697	ENSMUSG00000046269	ENSMUSG00000020651		ENSMUSG00000090291
																	ENSMUSG00000033565	ENSMUSG00000039278	ENSMUSG00000020650		ENSMUSG00000024736
																	ENSMUSG00000071714	ENSMUSG00000031161	ENSMUSG00000044067		ENSMUSG00000039982
																	ENSMUSG00000044933	ENSMUSG00000031170	ENSMUSG00000090946		ENSMUSG00000024695
																	ENSMUSG00000033170	ENSMUSG00000054453	ENSMUSG00000052125		ENSMUSG00000024696
																	ENSMUSG00000033039	ENSMUSG00000040138	ENSMUSG00000035799		ENSMUSG00000024642
																	ENSMUSG00000022416	ENSMUSG00000031066	ENSMUSG00000036188		ENSMUSG00000024640
																	ENSMUSG00000097613	ENSMUSG00000036699	ENSMUSG00000113941		ENSMUSG00000024639
																	ENSMUSG00000022389	ENSMUSG00000006373	ENSMUSG00000047446		ENSMUSG00000024713
																	ENSMUSG00000042109	ENSMUSG00000016150	ENSMUSG00000112547		ENSMUSG00000053279
																	ENSMUSG00000068114	ENSMUSG00000050926	ENSMUSG00000020950		ENSMUSG00000058624
																	ENSMUSG00000022463	ENSMUSG00000031099	ENSMUSG00000035431		ENSMUSG00000024754
																	ENSMUSG00000022438	ENSMUSG00000037010	ENSMUSG00000045930		ENSMUSG00000024921
																	ENSMUSG00000022434	ENSMUSG00000031112	ENSMUSG00000035329		ENSMUSG00000040105
																	ENSMUSG00000022382	ENSMUSG00000054850	ENSMUSG00000020990		ENSMUSG00000024827
																	ENSMUSG00000035828	ENSMUSG00000031133	ENSMUSG00000021068		ENSMUSG00000024811
																	ENSMUSG00000035805	ENSMUSG00000031351	ENSMUSG00000021113		ENSMUSG00000048612
																	ENSMUSG00000058441	ENSMUSG00000002012	ENSMUSG00000046768		ENSMUSG00000024998
																	ENSMUSG00000036529	ENSMUSG00000031385	ENSMUSG00000021057		ENSMUSG00000050121
																	ENSMUSG00000055782	ENSMUSG00000002006	ENSMUSG00000059970		ENSMUSG00000025016
																	ENSMUSG00000036218	ENSMUSG00000031398	ENSMUSG00000090258		ENSMUSG00000042401
																	ENSMUSG00000022454	ENSMUSG00000031402	ENSMUSG00000021112		ENSMUSG00000025192
																	ENSMUSG00000045608	ENSMUSG00000031200	ENSMUSG00000060716		ENSMUSG00000036961
																	ENSMUSG00000022987	ENSMUSG00000035246	ENSMUSG00000032705		ENSMUSG00000025207
																	ENSMUSG00000022994	ENSMUSG00000035150	ENSMUSG00000066438		ENSMUSG00000100417
																	ENSMUSG00000037579	ENSMUSG00000019359	ENSMUSG00000021136		ENSMUSG00000037126
																	ENSMUSG00000009733	ENSMUSG00000042903	ENSMUSG00000042734		ENSMUSG00000025086
																	ENSMUSG00000009739	ENSMUSG00000047797	ENSMUSG00000021219		ENSMUSG00000025089
																	ENSMUSG00000037280	ENSMUSG00000033965	ENSMUSG00000057265		ENSMUSG00000046269
																	ENSMUSG00000023033	ENSMUSG00000031224	ENSMUSG00000021238		ENSMUSG00000031155
																	ENSMUSG00000064201	ENSMUSG00000025665	ENSMUSG00000045064		ENSMUSG00000039231
																	ENSMUSG00000046834	ENSMUSG00000025529	ENSMUSG00000034271		ENSMUSG00000040363
																	ENSMUSG00000067594	ENSMUSG00000051323	ENSMUSG00000012609		ENSMUSG00000064127
																	ENSMUSG00000023046	ENSMUSG00000067377	ENSMUSG00000007867		ENSMUSG00000040229
																	ENSMUSG00000022519	ENSMUSG00000043384	ENSMUSG00000021254		ENSMUSG00000031066
																	ENSMUSG00000039637	ENSMUSG00000072964	ENSMUSG00000048483		ENSMUSG00000086877
																	ENSMUSG00000039457	ENSMUSG00000072966	ENSMUSG00000021033		ENSMUSG00000031079
																	ENSMUSG00000008658	ENSMUSG00000031422	ENSMUSG00000021037		ENSMUSG00000036782
																	ENSMUSG00000043140	ENSMUSG00000031425	ENSMUSG00000114153		ENSMUSG00000006373
																	ENSMUSG00000039179	ENSMUSG00000079418	ENSMUSG00000021179		ENSMUSG00000050379
																	ENSMUSG00000068663	ENSMUSG00000090122	ENSMUSG00000047415		ENSMUSG00000036502
																	ENSMUSG00000022500	ENSMUSG00000031283	ENSMUSG00000021186		ENSMUSG00000001986
																	ENSMUSG00000022494	ENSMUSG00000031284	ENSMUSG00000044456		ENSMUSG00000016150
																	ENSMUSG00000068617	ENSMUSG00000041688	ENSMUSG00000021194		ENSMUSG00000050926
																	ENSMUSG00000022672	ENSMUSG00000041353	ENSMUSG00000057963		ENSMUSG00000045284
																	ENSMUSG00000041720	ENSMUSG00000025268	ENSMUSG00000041716		ENSMUSG00000037010
																	ENSMUSG00000022763	ENSMUSG00000046550	ENSMUSG00000041645		ENSMUSG00000031101
																	ENSMUSG00000000326	ENSMUSG00000071708	ENSMUSG00000094910		ENSMUSG00000031111
																	ENSMUSG00000022841	ENSMUSG00000046873	ENSMUSG00000040856		ENSMUSG00000085396
																	ENSMUSG00000046613	ENSMUSG00000031309	ENSMUSG00000017843		ENSMUSG00000055653
																	ENSMUSG00000022842	ENSMUSG00000040990	ENSMUSG00000037686		ENSMUSG00000023092
																	ENSMUSG00000051146	ENSMUSG00000031303	ENSMUSG00000037679		ENSMUSG00000071753
																	ENSMUSG00000022853	ENSMUSG00000059493	ENSMUSG00000002799		ENSMUSG00000073139
																	ENSMUSG00000004366	ENSMUSG00000018589	ENSMUSG00000021143		ENSMUSG00000059401
																	ENSMUSG00000068428	ENSMUSG00000069045	ENSMUSG00000006360		ENSMUSG00000031349
																	ENSMUSG00000051065		ENSMUSG00000076617		ENSMUSG00000031351
																	ENSMUSG00000038094		ENSMUSG00000021171		ENSMUSG00000046287
																	ENSMUSG00000022791		ENSMUSG00000033781		ENSMUSG00000002012
																	ENSMUSG00000022814		ENSMUSG00000005397		ENSMUSG00000031385
																	ENSMUSG00000061751		ENSMUSG00000021318		ENSMUSG00000031398
																	ENSMUSG00000061080		ENSMUSG00000041324		ENSMUSG00000032750
																	ENSMUSG00000022708		ENSMUSG00000002808		ENSMUSG00000031402
																	ENSMUSG00000022704		ENSMUSG00000021340		ENSMUSG00000031198
																	ENSMUSG00000022698		ENSMUSG00000035910		ENSMUSG00000047996
																	ENSMUSG00000022661		ENSMUSG00000113216		ENSMUSG00000035232
																	ENSMUSG00000022636		ENSMUSG00000076431		ENSMUSG00000084904
																	ENSMUSG00000098274		ENSMUSG00000086363		ENSMUSG00000071723
																	ENSMUSG00000022724		ENSMUSG00000016477		ENSMUSG00000000881
																	ENSMUSG00000091243		ENSMUSG00000049115		ENSMUSG00000031297
																	ENSMUSG00000064115		ENSMUSG00000050295		ENSMUSG00000031310
																	ENSMUSG00000052516		ENSMUSG00000045827		ENSMUSG00000085715
																	ENSMUSG00000032940		ENSMUSG00000060147		ENSMUSG00000086370
																	ENSMUSG00000109841		ENSMUSG00000046949		ENSMUSG00000033965
																	ENSMUSG00000022894		ENSMUSG00000021408		ENSMUSG00000031230
																	ENSMUSG00000022935		ENSMUSG00000058672		ENSMUSG00000056854
																	ENSMUSG00000089774		ENSMUSG00000039114		ENSMUSG00000034755
																	ENSMUSG00000022951		ENSMUSG00000021360		ENSMUSG00000051323
																	ENSMUSG00000022895		ENSMUSG00000021365		ENSMUSG00000033578
																	ENSMUSG00000040666		ENSMUSG00000021367		ENSMUSG00000000223
																	ENSMUSG00000034265		ENSMUSG00000038518		ENSMUSG00000050394
																	ENSMUSG00000038141		ENSMUSG00000046876		ENSMUSG00000033436
																	ENSMUSG00000048027		ENSMUSG00000021373		ENSMUSG00000089759
																	ENSMUSG00000023892		ENSMUSG00000038068		ENSMUSG00000072969
																	ENSMUSG00000023909		ENSMUSG00000037966		ENSMUSG00000043384
																	ENSMUSG00000023911		ENSMUSG00000043631		ENSMUSG00000072966
																	ENSMUSG00000035435		ENSMUSG00000021388		ENSMUSG00000042712
																	ENSMUSG00000079657		ENSMUSG00000048368		ENSMUSG00000049536
																	ENSMUSG00000024158		ENSMUSG00000021390		ENSMUSG00000031425
																	ENSMUSG00000047507		ENSMUSG00000067586		ENSMUSG00000042473
																	ENSMUSG00000024112		ENSMUSG00000047842		ENSMUSG00000031432
																	ENSMUSG00000025739		ENSMUSG00000021460		ENSMUSG00000000266
																	ENSMUSG00000025738		ENSMUSG00000021478		ENSMUSG00000085584
																	ENSMUSG00000037098		ENSMUSG00000049625		ENSMUSG00000031284
																	ENSMUSG00000056692		ENSMUSG00000035509		ENSMUSG00000031285
																	ENSMUSG00000002250		ENSMUSG00000035493		ENSMUSG00000025266
																	ENSMUSG00000042203		ENSMUSG00000021540		ENSMUSG00000025264
																	ENSMUSG00000086534		ENSMUSG00000021541		ENSMUSG00000087403
																	ENSMUSG00000041119		ENSMUSG00000005312		ENSMUSG00000045180
																	ENSMUSG00000055202		ENSMUSG00000021552		ENSMUSG00000041633
																	ENSMUSG00000059208		ENSMUSG00000055254		ENSMUSG00000025658
																	ENSMUSG00000042099		ENSMUSG00000052957		ENSMUSG00000031303
																	ENSMUSG00000039656		ENSMUSG00000021476		ENSMUSG00000031292
																	ENSMUSG00000024330		ENSMUSG00000033102		ENSMUSG00000031360
																	ENSMUSG00000037649		ENSMUSG00000078995		ENSMUSG00000031367
																	ENSMUSG00000013766		ENSMUSG00000103283		ENSMUSG00000031380
																	ENSMUSG00000019432		ENSMUSG00000021536		ENSMUSG00000031382
																	ENSMUSG00000003534		ENSMUSG00000017756		ENSMUSG00000000402
																	ENSMUSG00000059714		ENSMUSG00000021578		ENSMUSG00000081137
																	ENSMUSG00000067212		ENSMUSG00000021583
																	ENSMUSG00000024459		ENSMUSG00000021585
																	ENSMUSG00000036036		ENSMUSG00000001542
																	ENSMUSG00000076439		ENSMUSG00000064138
																	ENSMUSG00000023915		ENSMUSG00000069171
																	ENSMUSG00000015599		ENSMUSG00000087143
																	ENSMUSG00000090115		ENSMUSG00000074794
																	ENSMUSG00000023990		ENSMUSG00000097098
																	ENSMUSG00000023991		ENSMUSG00000034488
																	ENSMUSG00000039316		ENSMUSG00000048376
																	ENSMUSG00000010592		ENSMUSG00000041417
																	ENSMUSG00000001229		ENSMUSG00000034751
																	ENSMUSG00000013236		ENSMUSG00000042743
																	ENSMUSG00000024164		ENSMUSG00000021721
																	ENSMUSG00000005823		ENSMUSG00000021701
																	ENSMUSG00000019487		ENSMUSG00000021756
																	ENSMUSG00000024085		ENSMUSG00000021760
																	ENSMUSG00000024098		ENSMUSG00000021765
																	ENSMUSG00000052105		ENSMUSG00000021725
																	ENSMUSG00000024064		ENSMUSG00000021732
																	ENSMUSG00000050668		ENSMUSG00000017491
																	ENSMUSG00000033966		ENSMUSG00000021772
																	ENSMUSG00000024245		ENSMUSG00000021806
																	ENSMUSG00000032624		ENSMUSG00000043004
																	ENSMUSG00000045053		ENSMUSG00000021810
																	ENSMUSG00000055817		ENSMUSG00000021782
																	ENSMUSG00000036438		ENSMUSG00000021868
																	ENSMUSG00000034709		ENSMUSG00000040717
																	ENSMUSG00000024256		ENSMUSG00000015970
																	ENSMUSG00000024236		ENSMUSG00000006527
																	ENSMUSG00000024238		ENSMUSG00000042485
																	ENSMUSG00000041225		ENSMUSG00000042286
																	ENSMUSG00000042942		ENSMUSG00000021904
																	ENSMUSG00000024421		ENSMUSG00000021900
																	ENSMUSG00000044252		ENSMUSG00000050666
																	ENSMUSG00000024423		ENSMUSG00000021936
																	ENSMUSG00000037013		ENSMUSG00000021943
																	ENSMUSG00000036225		ENSMUSG00000023064
																	ENSMUSG00000024304		ENSMUSG00000041078
																	ENSMUSG00000024302		ENSMUSG00000021803
																	ENSMUSG00000024268		ENSMUSG00000041028
																	ENSMUSG00000024261		ENSMUSG00000041014
																	ENSMUSG00000024376		ENSMUSG00000037824
																	ENSMUSG00000038418		ENSMUSG00000021792
																	ENSMUSG00000045498		ENSMUSG00000037712
																	ENSMUSG00000024431		ENSMUSG00000021835
																	ENSMUSG00000024501		ENSMUSG00000055128
																	ENSMUSG00000071856		ENSMUSG00000021846
																	ENSMUSG00000086600		ENSMUSG00000072115
																	ENSMUSG00000073565		ENSMUSG00000004562
																	ENSMUSG00000036412		ENSMUSG00000000957
																	ENSMUSG00000024617		ENSMUSG00000022210
																	ENSMUSG00000052026		ENSMUSG00000040618
																	ENSMUSG00000024517		ENSMUSG00000022216
																	ENSMUSG00000062526		ENSMUSG00000023411
																	ENSMUSG00000024511		ENSMUSG00000075592
																	ENSMUSG00000036941		ENSMUSG00000046352
																	ENSMUSG00000024558		ENSMUSG00000040055
																	ENSMUSG00000035394		ENSMUSG00000040040
																	ENSMUSG00000025885		ENSMUSG00000044461
																	ENSMUSG00000059336		ENSMUSG00000060548
																	ENSMUSG00000041607		ENSMUSG00000048279
																	ENSMUSG00000058881		ENSMUSG00000048281
																	ENSMUSG00000046982		ENSMUSG00000035067
																	ENSMUSG00000049090		ENSMUSG00000097545
																	ENSMUSG00000024851		ENSMUSG00000021975
																	ENSMUSG00000024835		ENSMUSG00000034463
																	ENSMUSG00000034616		ENSMUSG00000022037
																	ENSMUSG00000047379		ENSMUSG00000059456
																	ENSMUSG00000024873		ENSMUSG00000022044
																	ENSMUSG00000092341		ENSMUSG00000022054
																	ENSMUSG00000024816		ENSMUSG00000022055
																	ENSMUSG00000024948		ENSMUSG00000014813
																	ENSMUSG00000024959		ENSMUSG00000034248
																	ENSMUSG00000024764		ENSMUSG00000034205
																	ENSMUSG00000032773		ENSMUSG00000033730
																	ENSMUSG00000071658		ENSMUSG00000033595
																	ENSMUSG00000024661		ENSMUSG00000022096
																	ENSMUSG00000024664		ENSMUSG00000022099
																	ENSMUSG00000024665		ENSMUSG00000021998
																	ENSMUSG00000036098		ENSMUSG00000091722
																	ENSMUSG00000035735		ENSMUSG00000060126
																	ENSMUSG00000024743		ENSMUSG00000075502
																	ENSMUSG00000090291		ENSMUSG00000022025
																	ENSMUSG00000041488		ENSMUSG00000055639
																	ENSMUSG00000024695		ENSMUSG00000005148
																	ENSMUSG00000053279		ENSMUSG00000022125
																	ENSMUSG00000058624		ENSMUSG00000022114
																	ENSMUSG00000033863		ENSMUSG00000022112
																	ENSMUSG00000024943		ENSMUSG00000058571
																	ENSMUSG00000024810		ENSMUSG00000042104
																	ENSMUSG00000024827		ENSMUSG00000022139
																	ENSMUSG00000024899		ENSMUSG00000097903
																	ENSMUSG00000097558		ENSMUSG00000025555
																	ENSMUSG00000079339		ENSMUSG00000061524
																	ENSMUSG00000067297		ENSMUSG00000041625
																	ENSMUSG00000094707		ENSMUSG00000041594
																	ENSMUSG00000024798		ENSMUSG00000032925
																	ENSMUSG00000041180		ENSMUSG00000064373
																	ENSMUSG00000024998		ENSMUSG00000041849
																	ENSMUSG00000025008		ENSMUSG00000022150
																	ENSMUSG00000061132		ENSMUSG00000022146
																	ENSMUSG00000050121		ENSMUSG00000054263
																	ENSMUSG00000025171		ENSMUSG00000042961
																	ENSMUSG00000042401		ENSMUSG00000005360
																	ENSMUSG00000025188		ENSMUSG00000048424
																	ENSMUSG00000025207		ENSMUSG00000022253
																	ENSMUSG00000037126		ENSMUSG00000022246
																	ENSMUSG00000043639		ENSMUSG00000022206
																	ENSMUSG00000024976		ENSMUSG00000025370
																	ENSMUSG00000025083		ENSMUSG00000040420
																	ENSMUSG00000025085		ENSMUSG00000097452
																	ENSMUSG00000054843		ENSMUSG00000022272
																	ENSMUSG00000025089		ENSMUSG00000022270
																	ENSMUSG00000025092		ENSMUSG00000022235
																	ENSMUSG00000053117		ENSMUSG00000022261
																	ENSMUSG00000072437		ENSMUSG00000039007
																	ENSMUSG00000046269		ENSMUSG00000022329
																	ENSMUSG00000039382		ENSMUSG00000022292
																	ENSMUSG00000031158		ENSMUSG00000037465
																	ENSMUSG00000039231		ENSMUSG00000022305
																	ENSMUSG00000031170		ENSMUSG00000022309
																	ENSMUSG00000031176		ENSMUSG00000038760
																	ENSMUSG00000064127		ENSMUSG00000038736
																	ENSMUSG00000036699		ENSMUSG00000022342
																	ENSMUSG00000091556		ENSMUSG00000063727
																	ENSMUSG00000006373		ENSMUSG00000022365
																	ENSMUSG00000036502		ENSMUSG00000022358
																	ENSMUSG00000016534		ENSMUSG00000097039
																	ENSMUSG00000045284		ENSMUSG00000022376
																	ENSMUSG00000031099		ENSMUSG00000013846
																	ENSMUSG00000001173		ENSMUSG00000096967
																	ENSMUSG00000037010		ENSMUSG00000059895
																	ENSMUSG00000031109		ENSMUSG00000034730
																	ENSMUSG00000031112		ENSMUSG00000022577
																	ENSMUSG00000036022		ENSMUSG00000047591
																	ENSMUSG00000054850		ENSMUSG00000022575
																	ENSMUSG00000035967		ENSMUSG00000022562
																	ENSMUSG00000031139		ENSMUSG00000109179
																	ENSMUSG00000035847		ENSMUSG00000033697
																	ENSMUSG00000002012		ENSMUSG00000054967
																	ENSMUSG00000019558		ENSMUSG00000005716
																	ENSMUSG00000031391		ENSMUSG00000071714
																	ENSMUSG00000031398		ENSMUSG00000033287
																	ENSMUSG00000032750		ENSMUSG00000044933
																	ENSMUSG00000031402		ENSMUSG00000033170
																	ENSMUSG00000084904		ENSMUSG00000068220
																	ENSMUSG00000025151		ENSMUSG00000000489
																	ENSMUSG00000025656		ENSMUSG00000042428
																	ENSMUSG00000031210		ENSMUSG00000022416
																	ENSMUSG00000031216		ENSMUSG00000022389
																	ENSMUSG00000031217		ENSMUSG00000022472
																	ENSMUSG00000034403		ENSMUSG00000068114
																	ENSMUSG00000019359		ENSMUSG00000022463
																	ENSMUSG00000031297		ENSMUSG00000022456
																	ENSMUSG00000031310		ENSMUSG00000075511
																	ENSMUSG00000034055		ENSMUSG00000036046
																	ENSMUSG00000103697		ENSMUSG00000022434
																	ENSMUSG00000056537		ENSMUSG00000006369
																	ENSMUSG00000033906		ENSMUSG00000022382
																	ENSMUSG00000031224		ENSMUSG00000035805
																	ENSMUSG00000031230		ENSMUSG00000036529
																	ENSMUSG00000031242		ENSMUSG00000022621
																	ENSMUSG00000025665		ENSMUSG00000055782
																	ENSMUSG00000034551		ENSMUSG00000036218
																	ENSMUSG00000034755		ENSMUSG00000022634
																	ENSMUSG00000051323		ENSMUSG00000022454
																	ENSMUSG00000067377		ENSMUSG00000045608
																	ENSMUSG00000033578		ENSMUSG00000064210
																	ENSMUSG00000033460		ENSMUSG00000023169
																	ENSMUSG00000033436		ENSMUSG00000022466
																	ENSMUSG00000072969		ENSMUSG00000081534
																	ENSMUSG00000043384		ENSMUSG00000022994
																	ENSMUSG00000072966		ENSMUSG00000072235
																	ENSMUSG00000031425		ENSMUSG00000051934
																	ENSMUSG00000043463		ENSMUSG00000023015
																	ENSMUSG00000031428		ENSMUSG00000023017
																	ENSMUSG00000031438		ENSMUSG00000009739
																	ENSMUSG00000042425		ENSMUSG00000037280
																	ENSMUSG00000031284		ENSMUSG00000023033
																	ENSMUSG00000041688		ENSMUSG00000064201
																	ENSMUSG00000025268		ENSMUSG00000067594
																	ENSMUSG00000025266		ENSMUSG00000037003
																	ENSMUSG00000041115		ENSMUSG00000000555
																	ENSMUSG00000046550		ENSMUSG00000022488
																	ENSMUSG00000040990		ENSMUSG00000022519
																	ENSMUSG00000031303		ENSMUSG00000039637
																	ENSMUSG00000031298		ENSMUSG00000039646
																	ENSMUSG00000059493		ENSMUSG00000039457
																	ENSMUSG00000031360		ENSMUSG00000008658
																	ENSMUSG00000031381		ENSMUSG00000039179
																	ENSMUSG00000031382		ENSMUSG00000068663
																	ENSMUSG00000018589		ENSMUSG00000018830
																			ENSMUSG00000068617
																			ENSMUSG00000022674
																			ENSMUSG00000022672
																			ENSMUSG00000041974
																			ENSMUSG00000041720
																			ENSMUSG00000022766
																			ENSMUSG00000022763
																			ENSMUSG00000012017
																			ENSMUSG00000003531
																			ENSMUSG00000009097
																			ENSMUSG00000041378
																			ENSMUSG00000046613
																			ENSMUSG00000051146
																			ENSMUSG00000022885
																			ENSMUSG00000033306
																			ENSMUSG00000068428
																			ENSMUSG00000038127
																			ENSMUSG00000051065
																			ENSMUSG00000038094
																			ENSMUSG00000022528
																			ENSMUSG00000049076
																			ENSMUSG00000022548
																			ENSMUSG00000045625
																			ENSMUSG00000022791
																			ENSMUSG00000022811
																			ENSMUSG00000022817
																			ENSMUSG00000061751
																			ENSMUSG00000022836
																			ENSMUSG00000022844
																			ENSMUSG00000052133
																			ENSMUSG00000022906
																			ENSMUSG00000034064
																			ENSMUSG00000061080
																			ENSMUSG00000022704
																			ENSMUSG00000022698
																			ENSMUSG00000022665
																			ENSMUSG00000022658
																			ENSMUSG00000033149
																			ENSMUSG00000055447
																			ENSMUSG00000022636
																			ENSMUSG00000035258
																			ENSMUSG00000022754
																			ENSMUSG00000043336
																			ENSMUSG00000022724
																			ENSMUSG00000022912
																			ENSMUSG00000091243
																			ENSMUSG00000064115
																			ENSMUSG00000052516
																			ENSMUSG00000053062
																			ENSMUSG00000022893
																			ENSMUSG00000025616
																			ENSMUSG00000025610
																			ENSMUSG00000055972
																			ENSMUSG00000022935
																			ENSMUSG00000022978
																			ENSMUSG00000022967
																			ENSMUSG00000022960
																			ENSMUSG00000022951
																			ENSMUSG00000022895
																			ENSMUSG00000071984
																			ENSMUSG00000037196
																			ENSMUSG00000097566
																			ENSMUSG00000014769
																			ENSMUSG00000033972
																			ENSMUSG00000023909
																			ENSMUSG00000023911
																			ENSMUSG00000107169
																			ENSMUSG00000024118
																			ENSMUSG00000079657
																			ENSMUSG00000002504
																			ENSMUSG00000075705
																			ENSMUSG00000024158
																			ENSMUSG00000047507
																			ENSMUSG00000024112
																			ENSMUSG00000025738
																			ENSMUSG00000024186
																			ENSMUSG00000042644
																			ENSMUSG00000024213
																			ENSMUSG00000056692
																			ENSMUSG00000002249
																			ENSMUSG00000042203
																			ENSMUSG00000086534
																			ENSMUSG00000024026
																			ENSMUSG00000024030
																			ENSMUSG00000041119
																			ENSMUSG00000024039
																			ENSMUSG00000055240
																			ENSMUSG00000024308
																			ENSMUSG00000061232
																			ENSMUSG00000024339
																			ENSMUSG00000036594
																			ENSMUSG00000060586
																			ENSMUSG00000073418
																			ENSMUSG00000013766
																			ENSMUSG00000073409
																			ENSMUSG00000038838
																			ENSMUSG00000003541
																			ENSMUSG00000024446
																			ENSMUSG00000024459
																			ENSMUSG00000036036
																			ENSMUSG00000076439
																			ENSMUSG00000024462
																			ENSMUSG00000023921
																			ENSMUSG00000023918
																			ENSMUSG00000056492
																			ENSMUSG00000023912
																			ENSMUSG00000023944
																			ENSMUSG00000036026
																			ENSMUSG00000015599
																			ENSMUSG00000023972
																			ENSMUSG00000034165
																			ENSMUSG00000064120
																			ENSMUSG00000040260
																			ENSMUSG00000039316
																			ENSMUSG00000001229
																			ENSMUSG00000054723
																			ENSMUSG00000062591
																			ENSMUSG00000019487
																			ENSMUSG00000004730
																			ENSMUSG00000024085
																			ENSMUSG00000045036
																			ENSMUSG00000024098
																			ENSMUSG00000052105
																			ENSMUSG00000033278
																			ENSMUSG00000032796
																			ENSMUSG00000024049
																			ENSMUSG00000024064
																			ENSMUSG00000024066
																			ENSMUSG00000024074
																			ENSMUSG00000036533
																			ENSMUSG00000024087
																			ENSMUSG00000054901
																			ENSMUSG00000024247
																			ENSMUSG00000032624
																			ENSMUSG00000045053
																			ENSMUSG00000055817
																			ENSMUSG00000045038
																			ENSMUSG00000085287
																			ENSMUSG00000050138
																			ENSMUSG00000034709
																			ENSMUSG00000024256
																			ENSMUSG00000024238
																			ENSMUSG00000036103
																			ENSMUSG00000042942
																			ENSMUSG00000024421
																			ENSMUSG00000037013
																			ENSMUSG00000054321
																			ENSMUSG00000036225
																			ENSMUSG00000045215
																			ENSMUSG00000024376
																			ENSMUSG00000038555
																			ENSMUSG00000037815
																			ENSMUSG00000103442
																			ENSMUSG00000102312
																			ENSMUSG00000104252
																			ENSMUSG00000103707
																			ENSMUSG00000102697
																			ENSMUSG00000051678
																			ENSMUSG00000043458
																			ENSMUSG00000024501
																			ENSMUSG00000056130
																			ENSMUSG00000062210
																			ENSMUSG00000024507
																			ENSMUSG00000073565
																			ENSMUSG00000024538
																			ENSMUSG00000053644
																			ENSMUSG00000024610
																			ENSMUSG00000036412
																			ENSMUSG00000024617
																			ENSMUSG00000024620
																			ENSMUSG00000024517
																			ENSMUSG00000024533
																			ENSMUSG00000024558
																			ENSMUSG00000025885
																			ENSMUSG00000025880
																			ENSMUSG00000097712
																			ENSMUSG00000056214
																			ENSMUSG00000041607
																			ENSMUSG00000046982
																			ENSMUSG00000049090
																			ENSMUSG00000035372
																			ENSMUSG00000036908
																			ENSMUSG00000024851
																			ENSMUSG00000040385
																			ENSMUSG00000024824
																			ENSMUSG00000034616
																			ENSMUSG00000005986
																			ENSMUSG00000024901
																			ENSMUSG00000045903
																			ENSMUSG00000047379
																			ENSMUSG00000056481
																			ENSMUSG00000024909
																			ENSMUSG00000024826
																			ENSMUSG00000024769
																			ENSMUSG00000032648
																			ENSMUSG00000032946
																			ENSMUSG00000024966
																			ENSMUSG00000060675
																			ENSMUSG00000063796
																			ENSMUSG00000024650
																			ENSMUSG00000032773
																			ENSMUSG00000071659
																			ENSMUSG00000071647
																			ENSMUSG00000069833
																			ENSMUSG00000024663
																			ENSMUSG00000024664
																			ENSMUSG00000024665
																			ENSMUSG00000036098
																			ENSMUSG00000035735
																			ENSMUSG00000024743
																			ENSMUSG00000097862
																			ENSMUSG00000090291
																			ENSMUSG00000034445
																			ENSMUSG00000024736
																			ENSMUSG00000041488
																			ENSMUSG00000024695
																			ENSMUSG00000039126
																			ENSMUSG00000024659
																			ENSMUSG00000058624
																			ENSMUSG00000033863
																			ENSMUSG00000041731
																			ENSMUSG00000048138
																			ENSMUSG00000052942
																			ENSMUSG00000024935
																			ENSMUSG00000024810
																			ENSMUSG00000024827
																			ENSMUSG00000035783
																			ENSMUSG00000097558
																			ENSMUSG00000074896
																			ENSMUSG00000062488
																			ENSMUSG00000009378
																			ENSMUSG00000024800
																			ENSMUSG00000041180
																			ENSMUSG00000067279
																			ENSMUSG00000048612
																			ENSMUSG00000024998
																			ENSMUSG00000048120
																			ENSMUSG00000061132
																			ENSMUSG00000050121
																			ENSMUSG00000037071
																			ENSMUSG00000025207
																			ENSMUSG00000035342
																			ENSMUSG00000025212
																			ENSMUSG00000025224
																			ENSMUSG00000037126
																			ENSMUSG00000034336
																			ENSMUSG00000006435
																			ENSMUSG00000063434
																			ENSMUSG00000043639
																			ENSMUSG00000024976
																			ENSMUSG00000055523
																			ENSMUSG00000025089
																			ENSMUSG00000053117
																			ENSMUSG00000000134
[truncated: 59 more rows]

## Sheet: DEG_up
1_CtlvsFCT.WT_DDG.c01c09_up	2_CtlvsFCT.MT_DDG.c05c13_up	3_CtlvsFCT.WT_DCA.c02c10_up	4_CtlvsFCT.MT_DCA.c06c14_up	5_CtlvsFCT.WT_VDG.c03c11_up	6_CtlvsFCT.MT_VDG.c07c15_up	7_CtlvsFCT.WT_VCA.c04c12_up	8_CtlvsFCT.MT_VCA.c08c16_up	9_WTvsMT.Ctl_DDG.c01c05_up	10_WTvsMT.FCT_DDG.c09c13_up	11_WTvsMT.Ctl_DCA.c02c06_up	12_WTvsMT.FCT_DCA.c10c14_up	13_WTvsMT.Ctl_VDG.c03c07_up	14_WTvsMT.FCT_VDG.c11c15_up	15_WTvsMT.Ctl_VCA.c04c08_up	16_WTvsMT.FCT_VCA.c12c16_up	17_DvsV.WT_Ctl_DG.c01c03_up	18_DvsV.MT_Ctl_DG.c05c07_up	19_DvsV.WT_FCT_DG.c09c11_up	20_DvsV.MT_FCT_DG.c13c15_up	21_DvsV.WT_Ctl_CA.c02c04_up	22_DvsV.MT_Ctl_CA.c06c08_up	23_DvsV.WT_FCT_CA.c10c12_up	24_DvsV.MT_FCT_CA.c14c16_up	25_DGvsCA.WT_Ctl_D.c01c02_up	26_DGvsCA.MT_Ctl_D.c05c06_up	27_DGvsCA.WT_FCT_D.c09c10_up	28_DGvsCA.MT_FCT_D.c13c14_up	29_DGvsCA.WT_Ctl_V.c03c04_up	30_DGvsCA.MT_Ctl_V.c07c08_up	31_DGvsCA.WT_FCT_V.c11c12_up	32_DGvsCA.MT_FCT_V.c15c16_up
ENSMUSG00000100862	ENSMUSG00000101299	ENSMUSG00000103492	ENSMUSG00000016918	ENSMUSG00000038323	ENSMUSG00000045954	ENSMUSG00000020423	ENSMUSG00000025981	ENSMUSG00000103291	ENSMUSG00000102374	ENSMUSG00000026344	ENSMUSG00000090031	ENSMUSG00000103924	ENSMUSG00000026193	ENSMUSG00000104017	ENSMUSG00000097899	ENSMUSG00000103377	ENSMUSG00000103492	ENSMUSG00000051951	ENSMUSG00000025902	ENSMUSG00000102348	ENSMUSG00000033740	ENSMUSG00000057715	ENSMUSG00000057715	ENSMUSG00000025776	ENSMUSG00000060424	ENSMUSG00000033007	ENSMUSG00000025776	ENSMUSG00000101462	ENSMUSG00000045216	ENSMUSG00000043015	ENSMUSG00000026123
ENSMUSG00000060424	ENSMUSG00000026034	ENSMUSG00000103889	ENSMUSG00000034292	ENSMUSG00000026254	ENSMUSG00000026029	ENSMUSG00000026480	ENSMUSG00000020423	ENSMUSG00000097454	ENSMUSG00000104508	ENSMUSG00000085526	ENSMUSG00000073650	ENSMUSG00000025997	ENSMUSG00000026208	ENSMUSG00000042182	ENSMUSG00000073633	ENSMUSG00000025932	ENSMUSG00000025921	ENSMUSG00000025932	ENSMUSG00000025911	ENSMUSG00000057715	ENSMUSG00000057715	ENSMUSG00000067780	ENSMUSG00000042182	ENSMUSG00000026080	ENSMUSG00000018417	ENSMUSG00000026594	ENSMUSG00000103924	ENSMUSG00000099784	ENSMUSG00000002881	ENSMUSG00000041439	ENSMUSG00000045216
ENSMUSG00000025981	ENSMUSG00000041483	ENSMUSG00000020423	ENSMUSG00000020423	ENSMUSG00000055866	ENSMUSG00000026193	ENSMUSG00000103599	ENSMUSG00000066842	ENSMUSG00000059834	ENSMUSG00000033007	ENSMUSG00000103928	ENSMUSG00000042251	ENSMUSG00000102548	ENSMUSG00000026288	ENSMUSG00000026029	ENSMUSG00000034292	ENSMUSG00000025921	ENSMUSG00000028033	ENSMUSG00000067795	ENSMUSG00000025932	ENSMUSG00000016918	ENSMUSG00000016918	ENSMUSG00000026123	ENSMUSG00000026123	ENSMUSG00000060424	ENSMUSG00000054976	ENSMUSG00000057375	ENSMUSG00000026062	ENSMUSG00000041439	ENSMUSG00000059149	ENSMUSG00000043629	ENSMUSG00000026077
ENSMUSG00000047361	ENSMUSG00000026694	ENSMUSG00000103928	ENSMUSG00000026499	ENSMUSG00000037035	ENSMUSG00000055322	ENSMUSG00000017418	ENSMUSG00000017418	ENSMUSG00000027782	ENSMUSG00000038576	ENSMUSG00000055371	ENSMUSG00000059588	ENSMUSG00000026820	ENSMUSG00000026399	ENSMUSG00000103599	ENSMUSG00000049690	ENSMUSG00000025776	ENSMUSG00000026156	ENSMUSG00000025921	ENSMUSG00000103492	ENSMUSG00000026058	ENSMUSG00000067795	ENSMUSG00000048814	ENSMUSG00000026077	ENSMUSG00000018417	ENSMUSG00000026227	ENSMUSG00000028655	ENSMUSG00000097063	ENSMUSG00000026188	ENSMUSG00000026360	ENSMUSG00000038331	ENSMUSG00000003134
ENSMUSG00000025958	ENSMUSG00000027263	ENSMUSG00000056718	ENSMUSG00000104696	ENSMUSG00000099760	ENSMUSG00000026208	ENSMUSG00000043415	ENSMUSG00000026839	ENSMUSG00000095139	ENSMUSG00000025816	ENSMUSG00000075271	ENSMUSG00000027395	ENSMUSG00000045822	ENSMUSG00000052688	ENSMUSG00000072980	ENSMUSG00000026922	ENSMUSG00000102747	ENSMUSG00000026123	ENSMUSG00000028033	ENSMUSG00000067795	ENSMUSG00000091318	ENSMUSG00000042215	ENSMUSG00000026042	ENSMUSG00000026042	ENSMUSG00000044337	ENSMUSG00000036206	ENSMUSG00000054434	ENSMUSG00000056870	ENSMUSG00000026312	ENSMUSG00000004880	ENSMUSG00000025950	ENSMUSG00000041439
ENSMUSG00000026196	ENSMUSG00000069114	ENSMUSG00000023206	ENSMUSG00000028214	ENSMUSG00000046062	ENSMUSG00000052688	ENSMUSG00000036850	ENSMUSG00000085735	ENSMUSG00000056529	ENSMUSG00000002107	ENSMUSG00000040282	ENSMUSG00000050558	ENSMUSG00000092242	ENSMUSG00000041577	ENSMUSG00000074749	ENSMUSG00000040174	ENSMUSG00000026123	ENSMUSG00000026080	ENSMUSG00000026141	ENSMUSG00000025921	ENSMUSG00000101462	ENSMUSG00000026123	ENSMUSG00000099625	ENSMUSG00000026107	ENSMUSG00000103291	ENSMUSG00000026344	ENSMUSG00000005373	ENSMUSG00000045954	ENSMUSG00000050534	ENSMUSG00000056050	ENSMUSG00000026312	ENSMUSG00000042807
ENSMUSG00000079470	ENSMUSG00000039756	ENSMUSG00000017418	ENSMUSG00000057722	ENSMUSG00000102277	ENSMUSG00000040170	ENSMUSG00000002732	ENSMUSG00000027079	ENSMUSG00000029723	ENSMUSG00000041921	ENSMUSG00000106565	ENSMUSG00000017737	ENSMUSG00000074467	ENSMUSG00000040181	ENSMUSG00000068130	ENSMUSG00000027353	ENSMUSG00000026080	ENSMUSG00000097083	ENSMUSG00000026123	ENSMUSG00000041779	ENSMUSG00000026123	ENSMUSG00000026042	ENSMUSG00000026107	ENSMUSG00000043015	ENSMUSG00000026315	ENSMUSG00000085526	ENSMUSG00000034648	ENSMUSG00000018417	ENSMUSG00000026452	ENSMUSG00000104394	ENSMUSG00000038702	ENSMUSG00000041040
ENSMUSG00000044337	ENSMUSG00000028971	ENSMUSG00000026826	ENSMUSG00000028744	ENSMUSG00000103400	ENSMUSG00000026566	ENSMUSG00000042670	ENSMUSG00000027297	ENSMUSG00000029916	ENSMUSG00000075224	ENSMUSG00000045092	ENSMUSG00000027744	ENSMUSG00000097180	ENSMUSG00000026566	ENSMUSG00000098097	ENSMUSG00000045662	ENSMUSG00000026072	ENSMUSG00000026065	ENSMUSG00000079610	ENSMUSG00000102659	ENSMUSG00000026077	ENSMUSG00000100213	ENSMUSG00000026035	ENSMUSG00000043629	ENSMUSG00000026341	ENSMUSG00000026432	ENSMUSG00000003436	ENSMUSG00000026029	ENSMUSG00000052726	ENSMUSG00000087679	ENSMUSG00000026399	ENSMUSG00000025959
ENSMUSG00000055866	ENSMUSG00000058498	ENSMUSG00000019188	ENSMUSG00000029246	ENSMUSG00000096929	ENSMUSG00000026547	ENSMUSG00000038180	ENSMUSG00000014353	ENSMUSG00000051457	ENSMUSG00000027131	ENSMUSG00000105526	ENSMUSG00000046519	ENSMUSG00000104871	ENSMUSG00000015355	ENSMUSG00000097337	ENSMUSG00000097745	ENSMUSG00000026065	ENSMUSG00000026042	ENSMUSG00000026117	ENSMUSG00000103924	ENSMUSG00000003134	ENSMUSG00000026107	ENSMUSG00000027520	ENSMUSG00000073678	ENSMUSG00000026354	ENSMUSG00000102277	ENSMUSG00000053898	ENSMUSG00000041075	ENSMUSG00000026360	ENSMUSG00000050447	ENSMUSG00000052688	ENSMUSG00000025950
ENSMUSG00000034000	ENSMUSG00000029108	ENSMUSG00000036432	ENSMUSG00000071341	ENSMUSG00000026773	ENSMUSG00000104394	ENSMUSG00000049999	ENSMUSG00000036432	ENSMUSG00000037887	ENSMUSG00000079056	ENSMUSG00000097772	ENSMUSG00000105509	ENSMUSG00000086368	ENSMUSG00000026547	ENSMUSG00000028862	ENSMUSG00000028971	ENSMUSG00000026042	ENSMUSG00000026109	ENSMUSG00000026080	ENSMUSG00000026117	ENSMUSG00000026042	ENSMUSG00000044816	ENSMUSG00000025950	ENSMUSG00000097649	ENSMUSG00000008475	ENSMUSG00000102142	ENSMUSG00000030854	ENSMUSG00000101450	ENSMUSG00000035131	ENSMUSG00000035033	ENSMUSG00000020423	ENSMUSG00000026188
ENSMUSG00000103291	ENSMUSG00000107200	ENSMUSG00000034640	ENSMUSG00000097462	ENSMUSG00000050592	ENSMUSG00000025780	ENSMUSG00000034640	ENSMUSG00000034640	ENSMUSG00000036151	ENSMUSG00000027465	ENSMUSG00000107286	ENSMUSG00000097745	ENSMUSG00000007987	ENSMUSG00000026637	ENSMUSG00000029038	ENSMUSG00000073705	ENSMUSG00000025995	ENSMUSG00000026107	ENSMUSG00000026065	ENSMUSG00000026065	ENSMUSG00000100213	ENSMUSG00000025950	ENSMUSG00000073650	ENSMUSG00000027520	ENSMUSG00000042671	ENSMUSG00000075316	ENSMUSG00000045777	ENSMUSG00000048126	ENSMUSG00000056708	ENSMUSG00000075224	ENSMUSG00000026360	ENSMUSG00000026204
ENSMUSG00000046062	ENSMUSG00000097772	ENSMUSG00000015702	ENSMUSG00000049791	ENSMUSG00000027016	ENSMUSG00000026728	ENSMUSG00000074513	ENSMUSG00000105204	ENSMUSG00000056019	ENSMUSG00000027489	ENSMUSG00000030043	ENSMUSG00000035539	ENSMUSG00000051502	ENSMUSG00000037254	ENSMUSG00000060708	ENSMUSG00000105571	ENSMUSG00000026109	ENSMUSG00000018417	ENSMUSG00000026042	ENSMUSG00000026062	ENSMUSG00000026107	ENSMUSG00000026187	ENSMUSG00000026171	ENSMUSG00000044816	ENSMUSG00000026594	ENSMUSG00000041911	ENSMUSG00000000296	ENSMUSG00000034292	ENSMUSG00000038530	ENSMUSG00000040812	ENSMUSG00000035131	ENSMUSG00000026245
ENSMUSG00000026473	ENSMUSG00000038722	ENSMUSG00000038612	ENSMUSG00000036151	ENSMUSG00000027351	ENSMUSG00000063275	ENSMUSG00000102805	ENSMUSG00000032902	ENSMUSG00000001910	ENSMUSG00000027612	ENSMUSG00000097496	ENSMUSG00000066026	ENSMUSG00000108084	ENSMUSG00000025780	ENSMUSG00000029486	ENSMUSG00000105574	ENSMUSG00000026107	ENSMUSG00000073678	ENSMUSG00000026109	ENSMUSG00000026047	ENSMUSG00000026102	ENSMUSG00000033061	ENSMUSG00000033061	ENSMUSG00000025950	ENSMUSG00000040124	ENSMUSG00000027009	ENSMUSG00000021721	ENSMUSG00000026342	ENSMUSG00000026841	ENSMUSG00000027194	ENSMUSG00000026479	ENSMUSG00000032883
ENSMUSG00000104348	ENSMUSG00000029670	ENSMUSG00000028016	ENSMUSG00000053560	ENSMUSG00000027263	ENSMUSG00000026740	ENSMUSG00000038612	ENSMUSG00000048100	ENSMUSG00000040280	ENSMUSG00000087633	ENSMUSG00000008384	ENSMUSG00000008307	ENSMUSG00000055430	ENSMUSG00000026728	ENSMUSG00000029447	ENSMUSG00000106579	ENSMUSG00000018417	ENSMUSG00000025978	ENSMUSG00000026107	ENSMUSG00000056870	ENSMUSG00000073678	ENSMUSG00000033007	ENSMUSG00000032968	ENSMUSG00000039395	ENSMUSG00000016200	ENSMUSG00000057378	ENSMUSG00000037824	ENSMUSG00000041577	ENSMUSG00000026830	ENSMUSG00000001999	ENSMUSG00000042641	ENSMUSG00000050840
ENSMUSG00000017418	ENSMUSG00000003545	ENSMUSG00000046667	ENSMUSG00000052837	ENSMUSG00000037902	ENSMUSG00000050737	ENSMUSG00000050936	ENSMUSG00000028128	ENSMUSG00000045671	ENSMUSG00000027692	ENSMUSG00000092416	ENSMUSG00000097772	ENSMUSG00000087231	ENSMUSG00000026712	ENSMUSG00000029725	ENSMUSG00000087516	ENSMUSG00000026104	ENSMUSG00000097649	ENSMUSG00000018417	ENSMUSG00000026043	ENSMUSG00000027520	ENSMUSG00000032968	ENSMUSG00000006576	ENSMUSG00000026171	ENSMUSG00000016194	ENSMUSG00000027270		ENSMUSG00000041559	ENSMUSG00000075224	ENSMUSG00000015932	ENSMUSG00000026678	ENSMUSG00000026312
ENSMUSG00000043415	ENSMUSG00000050855	ENSMUSG00000049657	ENSMUSG00000032578	ENSMUSG00000037773	ENSMUSG00000026814	ENSMUSG00000033502	ENSMUSG00000028195	ENSMUSG00000078653	ENSMUSG00000049119	ENSMUSG00000087178	ENSMUSG00000056310	ENSMUSG00000055633	ENSMUSG00000026740	ENSMUSG00000097191	ENSMUSG00000029480	ENSMUSG00000025978	ENSMUSG00000038305	ENSMUSG00000025978	ENSMUSG00000026042	ENSMUSG00000100846	ENSMUSG00000006576	ENSMUSG00000062590	ENSMUSG00000033061	ENSMUSG00000104348	ENSMUSG00000016995		ENSMUSG00000026395	ENSMUSG00000027221	ENSMUSG00000074736	ENSMUSG00000038530	ENSMUSG00000026347
ENSMUSG00000050592	ENSMUSG00000058402	ENSMUSG00000028744	ENSMUSG00000032434	ENSMUSG00000061411	ENSMUSG00000026753	ENSMUSG00000028195	ENSMUSG00000028466	ENSMUSG00000033373	ENSMUSG00000049122	ENSMUSG00000064307	ENSMUSG00000087484	ENSMUSG00000109428	ENSMUSG00000026972	ENSMUSG00000069678	ENSMUSG00000105289	ENSMUSG00000026031	ENSMUSG00000027520	ENSMUSG00000044816	ENSMUSG00000025993	ENSMUSG00000044816	ENSMUSG00000062590	ENSMUSG00000036815	ENSMUSG00000033007	ENSMUSG00000102841	ENSMUSG00000074664		ENSMUSG00000026600	ENSMUSG00000074939	ENSMUSG00000087035	ENSMUSG00000026547	ENSMUSG00000059149
ENSMUSG00000038987	ENSMUSG00000108607	ENSMUSG00000029135	ENSMUSG00000111053	ENSMUSG00000045822	ENSMUSG00000040152	ENSMUSG00000003032	ENSMUSG00000001467	ENSMUSG00000095280	ENSMUSG00000009640	ENSMUSG00000066197	ENSMUSG00000045009	ENSMUSG00000030922	ENSMUSG00000050737	ENSMUSG00000107997	ENSMUSG00000040532	ENSMUSG00000041075	ENSMUSG00000100846	ENSMUSG00000102374	ENSMUSG00000026109	ENSMUSG00000025997	ENSMUSG00000040693	ENSMUSG00000026437	ENSMUSG00000032968	ENSMUSG00000104284	ENSMUSG00000092242		ENSMUSG00000040181	ENSMUSG00000027347	ENSMUSG00000027489	ENSMUSG00000102950	ENSMUSG00000053024
ENSMUSG00000026755	ENSMUSG00000009630	ENSMUSG00000072774	ENSMUSG00000019970	ENSMUSG00000052033	ENSMUSG00000040093	ENSMUSG00000038007	ENSMUSG00000105970	ENSMUSG00000033730	ENSMUSG00000042616	ENSMUSG00000025486	ENSMUSG00000033963	ENSMUSG00000098129	ENSMUSG00000026880	ENSMUSG00000030247	ENSMUSG00000100876	ENSMUSG00000026003	ENSMUSG00000044816	ENSMUSG00000026000	ENSMUSG00000045954	ENSMUSG00000033061	ENSMUSG00000016528	ENSMUSG00000041757	ENSMUSG00000006576	ENSMUSG00000026676	ENSMUSG00000074637		ENSMUSG00000040170	ENSMUSG00000027344	ENSMUSG00000105095	ENSMUSG00000073478	ENSMUSG00000041757
ENSMUSG00000017144	ENSMUSG00000051495	ENSMUSG00000029352	ENSMUSG00000019842	ENSMUSG00000081574	ENSMUSG00000098950	ENSMUSG00000006395	ENSMUSG00000105289	ENSMUSG00000097903	ENSMUSG00000058498	ENSMUSG00000037214	ENSMUSG00000107868	ENSMUSG00000054648	ENSMUSG00000063972	ENSMUSG00000032712	ENSMUSG00000061479	ENSMUSG00000026173	ENSMUSG00000062209	ENSMUSG00000026198	ENSMUSG00000026107	ENSMUSG00000033007	ENSMUSG00000026437	ENSMUSG00000026463	ENSMUSG00000062590	ENSMUSG00000026786	ENSMUSG00000028004		ENSMUSG00000026579	ENSMUSG00000040133	ENSMUSG00000027748	ENSMUSG00000017418	ENSMUSG00000026456
ENSMUSG00000026826	ENSMUSG00000031934	ENSMUSG00000041548	ENSMUSG00000098188	ENSMUSG00000070476	ENSMUSG00000067818	ENSMUSG00000028967	ENSMUSG00000029864	ENSMUSG00000024826	ENSMUSG00000029110	ENSMUSG00000074194	ENSMUSG00000006154	ENSMUSG00000031776	ENSMUSG00000046618	ENSMUSG00000099689	ENSMUSG00000035211	ENSMUSG00000033061	ENSMUSG00000045648	ENSMUSG00000033061	ENSMUSG00000018417	ENSMUSG00000032968	ENSMUSG00000041757	ENSMUSG00000042305	ENSMUSG00000089706	ENSMUSG00000006476	ENSMUSG00000106565		ENSMUSG00000040848	ENSMUSG00000039983	ENSMUSG00000027778	ENSMUSG00000050737	ENSMUSG00000026452
ENSMUSG00000027091	ENSMUSG00000066839	ENSMUSG00000042742	ENSMUSG00000020108	ENSMUSG00000027531	ENSMUSG00000017969	ENSMUSG00000029918	ENSMUSG00000071341	ENSMUSG00000019558	ENSMUSG00000097216	ENSMUSG00000046997	ENSMUSG00000089661	ENSMUSG00000097734	ENSMUSG00000026753	ENSMUSG00000078768	ENSMUSG00000073867	ENSMUSG00000033007	ENSMUSG00000026172	ENSMUSG00000033007	ENSMUSG00000101628	ENSMUSG00000006576	ENSMUSG00000026463	ENSMUSG00000042793	ENSMUSG00000050840	ENSMUSG00000015094	ENSMUSG00000027963		ENSMUSG00000040723	ENSMUSG00000027200	ENSMUSG00000028020	ENSMUSG00000026841	ENSMUSG00000079139
[truncated: 1,205 more rows]

## Sheet: DEG_down
1_CtlvsFCT.WT_DDG.c01c09_down	2_CtlvsFCT.MT_DDG.c05c13_down	3_CtlvsFCT.WT_DCA.c02c10_down	4_CtlvsFCT.MT_DCA.c06c14_down	5_CtlvsFCT.WT_VDG.c03c11_down	6_CtlvsFCT.MT_VDG.c07c15_down	7_CtlvsFCT.WT_VCA.c04c12_down	8_CtlvsFCT.MT_VCA.c08c16_down	9_WTvsMT.Ctl_DDG.c01c05_down	10_WTvsMT.FCT_DDG.c09c13_down	11_WTvsMT.Ctl_DCA.c02c06_down	12_WTvsMT.FCT_DCA.c10c14_down	13_WTvsMT.Ctl_VDG.c03c07_down	14_WTvsMT.FCT_VDG.c11c15_down	15_WTvsMT.Ctl_VCA.c04c08_down	16_WTvsMT.FCT_VCA.c12c16_down	17_DvsV.WT_Ctl_DG.c01c03_down	18_DvsV.MT_Ctl_DG.c05c07_down	19_DvsV.WT_FCT_DG.c09c11_down	20_DvsV.MT_FCT_DG.c13c15_down	21_DvsV.WT_Ctl_CA.c02c04_down	22_DvsV.MT_Ctl_CA.c06c08_down	23_DvsV.WT_FCT_CA.c10c12_down	24_DvsV.MT_FCT_CA.c14c16_down	25_DGvsCA.WT_Ctl_D.c01c02_down	26_DGvsCA.MT_Ctl_D.c05c06_down	27_DGvsCA.WT_FCT_D.c09c10_down	28_DGvsCA.MT_FCT_D.c13c14_down	29_DGvsCA.WT_Ctl_V.c03c04_down	30_DGvsCA.MT_Ctl_V.c07c08_down	31_DGvsCA.WT_FCT_V.c11c12_down	32_DGvsCA.MT_FCT_V.c15c16_down
[truncated: 850 more rows]

[truncated: 1 more sheets: Background_gene]
